# Supplementary material for: Integrated Transcriptomic and Metabolomic analysis reveals a transcriptional regulation network for the biosynthesis of carotenoids and flavonoids in ‘Cara cara’ navel Orange
Source: BMC Plant Biol. 2021 Jan 7;21:29. doi: 10.1186/s12870-020-02808-3 (PMC7792078; doi:10.1186/s12870-020-02808-3)
Supplement: Supplementary file 1 — Additional file 1: Table S1. Carotenoids identified in CNO at six developmental stages (μg/g, FW). U: undetectable. Table S2. Flavonoids identified in CNO at six developmental stages (ng/g, FW). U: undetectable. Table S3. Basic statistics of RNA-Seq clean-data mapped to the reference genome. Table S4. The expression levels of genes in CNO fruit (FPKM). Table S5. The expressed genes were clustered into nine groups by Mfuzz. [file 12870_2020_2808_MOESM1_ESM.xls]

## Sheet: Table S1
Table S1. Carotenoids identified in CNO at six developmental stages (μg/g, FW). U: undetectable..
	Lycopene	Phytoene	Phytofluene	Lutein	Violaxanthin	β-Cryptoxanthin	β-carotene
CNO60	0.18±0.03	0.70±0.05	0.70±0.03	U	U	U	U
CNO90	2.83±0.13	2.6±0.15	2.35±0.35	U	U	U	U
CNO120	26.06±1.45	6.30±0.70	8.60±0.70	U	0.31±0.05	U	U
CNO150	40.25±2.53	11.20±1.55	9.65±1.15	U	0.85±0.05	0.05±0	0.42±0.01
CNO180	35.53±2.43	10.05±1.15	9.05±0.55	0.45±0.05	1.75±0.12	0.33±0.05	0.93±0.11
CNO210	32.05±1.79	9.65±0.75	6.05±0.60	0.60±0.10	1.60±0.21	0.55±0.06	1.15±0.13
U:undetectable

## Sheet: Table S2
Table S2. Flavonoids identified in CNO at six developmental stages (ng/g, FW).
	Eriocitrin	Narirutin	Hesperidin	didymin	Sinensetin	Nobiletin	4',5,6,7-Tetramethyl flavone	3,5,6,7,8,3',4'-Heptemthoxyflavone	8-Hydroxy-3,5,6,7,3',4'-Hexamethoxyflavone	Tangeritin	5-Demethylnobiletin
CNO60	117.44±6.61	1941.02±195.55	224.31±42.89	39.56±1.97	4.71±0.11	3.55±0.13	0.10±0.07	0.27±0.08	1.53±0.16	1.31±0.04	2.68±0.01
CNO90	52.43±0.76	578.49±3.13	318.21±1.67	11.00±0.04	3.75±0.02	2.51±0.04	0.03±0.02	0.31±0.04	0.92±0.13	1.05±0.03	U
CNO120	21.62±3.93	274.99±67.41	799.57±48.20	11.85±2.42	4.35±0.11	3.07±0.10	0.04±0.03	0.34±0.11	U	1.28±0.03	U
CNO150	6.45±1.03	140.20±57.57	471.20±73.46	8.36±2.75	4.33±0.04	2.81±0.17	0.04±0.03	0.14±0.08	U	1.27±0.04	U
CNO180	4.78±0.20	94.85±13.69	383.29±66.09	6.09±1.45	U	U	U	U	U	U	U
CNO210	3.44±0.53	72.41±12.61	289.57±27.34	4.96±0.61	U	U	U	U	U	U	U
U:undetectable

## Sheet: Table S3
Table S3. Basic statistics of RNA-Seq clean-data mapped to the reference genome.
	CNO60-1	CNO60-2	CNO60-3	CNO90-1	CNO90-2	CNO90-3	CNO120-1	CNO120-2	CNO120-3	CNO150-1	CNO150-2	CNO150-3
Total Reads	18952861	21987696	19787322	22814201	22518692	26843597	25281635	26973004	24924625	26467541	19310640	26279226
Mapping rate	0.9528	0.9562	0.9498	0.956	0.9522	0.952	0.9468	0.9536	0.9485	0.9757	0.9725	0.9736
Uniquely mapped reads number	17113043	19857088	17579057	20646852	20266823	24121656	22050642	24491487	22442132	24648983	17910734	24400135
Uniquely mapped reads %	0.9029	0.9031	0.8884	0.905	0.9	0.8986	0.8722	0.908	0.9004	0.9313	0.9275	0.9285
% of reads mapped to too many loci	0.0499	0.0531	0.0614	0.051	0.0522	0.0534	0.0746	0.0456	0.0481	0.0444	0.045	0.0451

## Sheet: Table S4
Table S4. The expression levels of genes in CNO fruit (FPKM).
GeneID	CNO60-1	CNO60-2	CNO60-3	CNO90-1	CNO90-2	CNO90-3	CNO120-1	CNO120-2	CNO120-3	CNO150-1	CNO150-2	CNO150-3
Cs1g01010	28.6165	29.2438	28.9302	20.3441	23.4182	26.4923	26.9668	15.9541	21.4605	41.5893	35.0654	39.8257
Cs1g01015	26.7681	22.1447	24.4564	30.4643	30.3959	30.3275	22.2819	21.2812	21.7815	11.9492	10.4204	14.4773
Cs1g01020	7.29511	6.97621	7.13566	4.77025	6.17931	7.58838	7.12864	8.35837	7.7435	3.56653	4.85698	5.04771
Cs1g01030	10.1438	9.89717	10.0205	3.77822	4.55739	5.33657	2.87207	7.92855	5.40031	18.5053	15.569	15.6026
Cs1g01040	14.0488	9.18405	11.6164	8.11058	13.6939	19.2773	20.7498	14.9728	17.8613	11.2548	11.5309	15.5289
Cs1g01050	4.21944	4.03606	4.12775	1.8578	2.47168	3.08557	3.56547	5.25599	4.41073	10.3743	8.91409	11.3699
Cs1g01060	12.6022	15.4512	14.0267	10.4507	10.49	10.5292	5.04445	12.2544	8.64943	21.9891	17.9165	22.2632
Cs1g01070	15.6522	22.88	19.2661	12.3013	13.8262	15.351	20.8686	9.6185	15.2436	11.1706	6.48431	10.086
Cs1g01090	7.26732	7.17053	7.21892	5.84889	6.66113	7.47336	9.06457	4.81495	6.93976	4.70178	5.64956	6.12009
Cs1g01100	32.6348	30.0777	31.3562	27.5713	31.3259	35.0806	40.4804	30.0364	35.2584	36.8973	29.2102	34.4616
Cs1g01140	0.463338	0.31069	0.387014	0.391129	0.4206	0.450071	0.244991	0.483038	0.364015	1.14001	1.32613	1.28078
Cs1g01160	2.16606	1.27243	1.71924	0.722051	1.08106	1.44007	0.90956	1.24026	1.07491	2.43787	1.78987	2.68908
Cs1g01165	3.03003	1.1698	2.09992	0.774906	2.17888	3.58285	1.65031	0.907348	1.27883	0.55766	0.269809	2.02848
Cs1g01190	159.05	191.104	175.077	467.121	404.793	342.464	290.854	140.432	215.643	81.2456	135.592	74.7441
Cs1g01200	8.91994	11.7613	10.3406	27.2909	29.4362	31.5814	38.8717	6.55899	22.7154	4.44333	3.13443	5.9439
Cs1g01220	163.906	238.748	201.327	527.942	402.925	277.908	147.493	205.237	176.365	31.0837	35.9183	20.5663
Cs1g01240	0.562769	2.52246	1.54262	0.673718	1.19686	1.72	0.377462	0.523948	0.450705	0.126979	0	0
Cs1g01250	5.71916	3.37109	4.54512	5.83512	7.97376	10.1124	6.10674	3.1842	4.64547	1.2252	3.00845	0.922893
Cs1g01260	3.22448	4.03736	3.63092	0.954244	1.41228	1.87032	1.60404	1.45816	1.5311	2.60164	1.99868	1.78954
Cs1g01280	12.0589	13.4349	12.7469	12.6186	11.9243	11.2299	13.2651	11.4544	12.3598	12.04	10.4874	12.8668
Cs1g01290	20.8662	24.9226	22.8944	46.8316	45.2758	43.72	52.8065	46.1406	49.4736	46.934	37.0072	46.678
Cs1g01310	7.61102	4.75772	6.18437	4.80966	4.51366	4.21766	3.38996	2.73881	3.06439	3.77916	3.33432	2.87133
Cs1g01320	197.882	146.906	172.394	176.631	138.791	100.95	65.1376	175.985	120.561	64.4685	91.2945	74.1763
Cs1g01370	1416.5	1932.95	1674.72	4196.72	3589.54	2982.36	2504.53	1436.52	1970.53	1412.04	1595.41	1372.16
Cs1g01390	16.8932	10.0468	13.47	4.29255	7.62007	10.9476	12.2408	10.297	11.2689	7.55565	6.14284	6.34861
Cs1g01410	4.59571	5.44144	5.01858	5.1255	3.65146	2.17742	2.19479	7.97252	5.08366	7.72841	11.387	9.57945
Cs1g01420	2.30878	2.06745	2.18811	4.02757	5.63706	7.24654	0.824271	0.544909	0.68459	2.10916	1.45698	1.45029
Cs1g01460	75.9364	88.1662	82.0513	139.055	119.8	100.546	58.2837	40.2705	49.2771	20.8577	33.5572	23.9304
Cs1g01500	25.4451	31.1077	28.2764	19.1106	19.0074	18.9042	13.5476	9.49705	11.5223	19.51	17.9586	17.5449
Cs1g01505	0.403678	0.916023	0.659851	0.506651	0.253326	0	0	0	0	12.9843	10.0337	21.126
Cs1g01510	4.91922	6.57593	5.74758	1.31342	2.60281	3.89219	2.92742	2.9275	2.92746	22.639	17.2865	21.6441
Cs1g01530	247.515	338.589	293.052	401.892	333.822	265.753	153.531	116.008	134.769	87.076	111.853	85.0828
Cs1g01540	107.416	110.526	108.971	189.422	149.708	109.993	97.682	50.5162	74.0991	34.8778	45.7962	34.6001
Cs1g01550	22.0104	23.9719	22.9912	31.7975	30.9932	30.189	21.006	23.5975	22.3017	20.2385	22.4877	20.5557
Cs1g01560	31.8763	31.7141	31.7952	46.7509	42.3725	37.994	73.4596	79.553	76.5063	44.992	47.1185	38.1295
Cs1g01570	26.9242	18.8679	22.896	18.7586	19.882	21.0055	23.3978	23.2314	23.3146	17.5349	19.0668	16.2842
Cs1g01580	35.5556	38.998	37.2768	46.4399	50.5766	54.7133	63.7656	25.8794	44.8225	31.2754	36.4058	32.4566
Cs1g01600	25.2377	18.2889	21.7633	48.1823	47.3921	46.6019	61.2541	56.5083	58.8812	18.6411	18.0572	20.2127
Cs1g01610	102.168	107.977	105.073	133.629	152.131	170.632	56.0551	45.8438	50.9494	13.5445	19.3515	13.9729
Cs1g01620	16.3657	20.7041	18.5349	15.9951	17.856	19.7169	23.0844	14.4663	18.7753	19.3224	17.698	17.4257
Cs1g01630	34.3412	40.6785	37.5099	24.6877	27.6679	30.648	37.9231	34.1279	36.0255	61.3932	52.5057	57.8729
Cs1g01640	16.1512	15.1434	15.6473	15.7845	15.6524	15.5204	13.2895	15.4464	14.368	21.2183	21.3057	23.0149
Cs1g01650	15.531	18.5685	17.0497	21.285	21.6631	22.0412	22.1283	21.6387	21.8835	22.895	26.3003	26.3235
Cs1g01660	73.9639	76.2772	75.1205	111.883	96.119	80.355	109.322	96.8884	103.105	60.6106	46.6217	54.8689
Cs1g01700	1403.98	1416.21	1410.1	485.366	683.07	880.774	163.205	237.611	200.408	219.546	157.255	192.68
Cs1g01760	9.72193	12.9986	11.3603	17.5787	16.0521	14.5255	25.4848	23.6362	24.5605	32.5051	21.4803	30.2289
Cs1g01770	15.0807	16.3877	15.7342	12.8794	12.3171	11.7548	13.9809	10.3114	12.1462	9.17224	8.1652	8.91127
Cs1g01790	22.1585	26.0701	24.1143	34.2884	31.841	29.3937	28.4011	31.9007	30.1509	17.7259	17.3409	15.7778
Cs1g01800	0.336682	0.25295	0.294816	0.419849	0.326925	0.234001	0	0.941582	0.470791	0.170277	0	0.16891
Cs1g01840	3.8756	4.04486	3.96023	2.91883	2.16974	1.42066	1.08761	4.05703	2.57232	1.19697	2.76563	3.03231
Cs1g01850	2.51573	1.84088	2.1783	1.10546	0.779001	0.452542	1.82338	1.39053	1.60695	1.16496	1.55949	0.388538
Cs1g01860	208.347	174.272	191.31	148.087	139.8	131.513	22.986	34.9311	28.9585	11.7312	22.9057	21.7351
Cs1g01880	0.217699	0.171373	0.194536	0.257422	0.163855	0.070289	0	0.399694	0.199847	3.27575	3.49599	4.84783
Cs1g01890	0	0	0	0	0	0	0	0.071451	0.035725	1.2775	0.381506	1.10578
Cs1g01910	23.834	19.5863	21.7101	15.1959	20.6719	26.148	10.2877	15.6512	12.9695	15.3356	21.1449	15.1283
Cs1g01920	4.99422	5.66335	5.32878	3.37046	3.3295	3.28854	2.3407	3.17921	2.75996	5.49081	6.18934	5.6772
Cs1g01930	3.94563	2.8169	3.38126	1.31061	2.39198	3.47335	3.25784	3.38878	3.32331	3.98722	5.43929	4.06991
Cs1g01940	5.53913	3.71385	4.62649	3.58139	4.90064	6.21989	7.28092	8.27676	7.77884	11.8407	9.45016	10.56
Cs1g01950	4.82102	4.38141	4.60121	1.52155	1.86666	2.21177	2.4698	4.13318	3.30149	9.62894	8.59023	9.29035
Cs1g01960	22.7531	24.9406	23.8468	45.7842	41.6863	37.5885	30.9299	26.4005	28.6652	39.0561	41.7121	33.2734
Cs1g01970	26.3123	18.2715	22.2919	7.84274	12.6267	17.4106	18.4041	21.3905	19.8973	33.5899	30.9699	35.7569
Cs1g01980	521.271	492.189	506.73	785.049	760.673	736.298	796.904	399.465	598.184	207.705	228.207	158.86
Cs1g01990	47.9914	48.7795	48.3854	84.085	92.2595	100.434	142.365	101.909	122.137	37.5649	45.0401	47.0763
Cs1g02000	4.54789	2.60658	3.57723	1.58979	1.28492	0.980058	0.573741	3.82922	2.20148	4.20656	4.43206	4.331
Cs1g02010	8.82482	9.42234	9.12358	10.3483	7.68417	5.02004	4.88691	11.4289	8.1579	10.4375	9.69161	9.77498
Cs1g02065	18.3865	33.7159	26.0512	61.3203	47.4029	33.4854	37.1726	40.105	38.6388	54.6002	67.2387	53.5402
Cs1g02080	0.74266	2.47989	1.61128	3.66942	4.09609	4.52276	0	2.14995	1.07498	0.479552	2.04217	0.465011
Cs1g02150	7.23205	10.2495	8.74077	0	0	0	0	0	0	0	0	0
Cs1g02280	275.253	462.212	368.733	2022.63	1660.18	1297.74	2688.15	1840.32	2264.24	447.292	475.798	329.057
Cs1g02290	25.0392	26.1616	25.6004	35.1225	34.9425	34.7624	28.8842	25.9414	27.4128	32.5687	32.9461	29.869
Cs1g02295	13.3034	21.2595	17.2814	25.1669	27.3126	29.4582	38.1833	19.7443	28.9638	36.212	39.7076	35.216
Cs1g02300	184.743	190.181	187.462	119.496	138.863	158.229	224.773	93.1964	158.985	116.396	151.246	116.07
Cs1g02310	1.66992	0.959966	1.31494	1.27328	2.13729	3.0013	1.80224	1.83404	1.81814	8.51266	5.52896	6.22492
Cs1g02320	21.1751	19.8275	20.5013	23.5984	26.3751	29.1517	49.7433	43.943	46.8432	49.4971	42.9674	50.7699
Cs1g02330	1.18441	0	0.592205	4.89929	2.81616	0.733039	10.3196	9.54216	9.93088	9.12221	11.6286	7.46253
Cs1g02340	0.424831	0.580235	0.502533	0.503894	0.286723	0.069551	0.26479	0.321716	0.293253	0.778639	0.651961	1.25943
Cs1g02370	3.67479	5.01966	4.34722	5.72493	4.66943	3.61392	4.8747	8.21738	6.54604	7.64742	8.18293	8.24581
Cs1g02520	11.0773	12.9766	12.0269	11.2423	10.1497	9.05719	5.05275	8.63364	6.84319	3.63827	3.59562	2.52909
Cs1g02530	3.53125	4.32106	3.92616	2.87234	2.72743	2.58252	2.23001	2.00367	2.11684	2.05907	2.52469	2.74402
Cs1g02580	12.3289	5.17692	8.75291	11.4981	10.6779	9.85776	3.00358	10.0272	6.51539	6.82028	7.9322	16.3303
Cs1g02590	5.34016	7.1519	6.24603	6.37544	5.65717	4.9389	5.53515	4.70076	5.11796	13.5109	11.1916	12.9123
Cs1g02600	13.9823	9.95626	11.9693	7.49461	8.98245	10.4703	10.9756	15.2515	13.1136	28.043	24.0474	25.125
Cs1g02610	0	0	0	8.05852	9.58491	11.1113	13.9116	0.915947	7.41377	6.36106	9.93485	2.37305
Cs1g02650	40.9326	36.2197	38.5761	60.5344	74.0031	87.4717	130.439	82.1281	106.284	111.102	93.9234	95.5693
Cs1g02660	30.259	30.046	30.1525	29.398	31.5582	33.7184	31.5027	39.7605	35.6316	32.3644	25.996	28.691
Cs1g02670	11.2177	11.3293	11.2735	11.4549	8.62224	5.78958	3.17899	9.98082	6.57991	7.49929	7.87711	6.92198
Cs1g02675	58.2746	49.5446	53.9096	112.278	125.13	137.983	167.168	109.458	138.313	87.7277	71.322	58.1708
Cs1g02680	27.6139	24.7893	26.2016	9.54839	16.5056	23.4629	20.355	14.4933	17.4242	18.228	17.9925	16.3908
Cs1g02700	42.824	35.671	39.2475	45.5915	48.6778	51.7641	42.1975	34.4681	38.3328	21.9418	24.2884	19.3896
Cs1g02710	6.31784	5.78308	6.05046	3.60782	3.58058	3.55334	4.44596	4.69413	4.57005	16.1056	19.8429	21.4298
Cs1g02730	0.573703	0.724732	0.649218	0.556307	1.18227	1.80823	1.89598	1.61794	1.75696	3.47686	2.54881	2.23081
Cs1g02740	12.1245	9.0032	10.5639	9.59774	11.0129	12.4281	16.0285	8.59269	12.3106	6.5777	6.82442	6.94484
Cs1g02750	231.02	267.616	249.318	177.186	137.873	98.5607	20.0132	24.4335	22.2233	1.05132	1.29009	0.451322
Cs1g02760	3.32877	2.77118	3.04997	1.13368	1.58369	2.03369	1.18974	3.32023	2.25499	0.464393	0.987262	0.633664
Cs1g02770	139.341	117.27	128.305	92.9856	105.982	118.979	158.401	113.728	136.065	69.6273	87.3592	60.4124
Cs1g02780	13.0549	8.00325	10.5291	10.6029	11.8331	13.0632	11.0857	10.6439	10.8648	9.22104	7.61373	7.83504
Cs1g02790	17.3017	14.3599	15.8308	26.809	22.7296	18.6503	32.4459	28.7607	30.6033	4.69831	13.4135	7.38014
Cs1g02800	14.9808	16.8194	15.9001	11.3007	15.0806	18.8605	27.0786	23.4363	25.2574	37.9703	26.2364	39.2282
Cs1g02810	15.6962	16.044	15.8701	9.63792	9.55944	9.48095	7.7519	12.3196	10.0358	30.8761	26.4752	30.4134
Cs1g02820	42.3437	46.3904	44.367	18.6904	18.9698	19.2492	3.69792	5.44378	4.57085	5.3997	7.62665	7.39178
Cs1g02830	33.4581	34.0303	33.7442	67.2324	68.936	70.6395	24.0722	19.5756	21.8239	32.4243	44.0644	28.974
Cs1g02840	127.23	149.456	138.343	321.892	271.562	221.232	354.104	263.318	308.711	167.847	203.032	169.369
Cs1g02850	150.912	184.157	167.535	310.827	250.458	190.088	222.367	149.683	186.025	88.9255	99.085	78.6403
Cs1g02860	13.4693	13.1409	13.3051	7.92737	7.40257	6.87777	7.87274	9.14793	8.51033	17.0128	14.3363	17.7738
Cs1g02870	157.89	195.321	176.606	77.1495	68.6707	60.1919	210.867	169.155	190.011	62.1978	81.8231	59.1078
Cs1g02880	20.866	21.468	21.167	28.7426	25.562	22.3814	18.3373	13.3087	15.823	6.43318	6.12688	5.8187
Cs1g02890	2.77618	3.31453	3.04535	7.55143	6.47108	5.39073	0	0.381802	0.190901	0.245516	0.524143	0.188113
Cs1g02900	75.0288	66.7121	70.8705	101.693	86.942	72.1911	217.912	101.606	159.759	174.656	162.051	119.04
Cs1g02910	1.82374	1.28864	1.55619	0.138467	0.556834	0.9752	0.290308	0.485601	0.387955	2.95644	2.93741	3.15924
Cs1g02920	10.3921	14.2345	12.3133	7.45094	8.75462	10.0583	11.585	8.73132	10.1582	9.08671	8.64347	7.09716
Cs1g02930	0.818868	1.319	1.06893	0.039447	0.299805	0.560163	0.218012	0.191901	0.204957	8.58889	8.85866	8.99667
Cs1g02940	14.7566	15.3388	15.0477	9.77919	11.0648	12.3503	13.9844	13.2156	13.6	22.3973	20.6027	25.6008
Cs1g02950	0.599623	0.896394	0.748009	0.205868	0.481858	0.757848	0.412466	0.261176	0.336821	3.75367	3.99663	3.73115
Cs1g02960	92.0169	85.0546	88.5357	69.2263	97.4536	125.681	164.795	54.6529	109.724	39.5365	47.9181	34.0108
Cs1g02970	17.0885	14.0661	15.5773	11.7532	12.3355	12.9179	8.4855	11.1736	9.82955	22.576	21.3545	22.5386
Cs1g02980	70.9421	69.8317	70.3869	97.0993	93.2918	89.4844	71.7934	64.3116	68.0525	51.8131	53.3588	53.3234
Cs1g03000	30.9426	32.5706	31.7566	49.7825	43.7569	37.7313	71.719	43.026	57.3725	23.3552	28.7475	27.727
Cs1g03030	8.35512	12.2989	10.327	8.16461	11.3953	14.6259	7.78841	6.37805	7.08323	30.8869	28.0528	29.905
Cs1g03040	4.58551	4.72856	4.65703	7.80078	7.75134	7.70189	16.484	15.3548	15.9194	11.4507	12.9624	11.234
Cs1g03050	13.185	16.568	14.8765	15.0647	14.3344	13.604	18.5983	20.781	19.6897	20.9474	16.7046	22.2803
Cs1g03060	27.0262	31.1128	29.0695	15.1759	17.2872	19.3985	25.0108	13.0022	19.0065	19.7729	24.2126	21.928
Cs1g03070	17.1903	25.2642	21.2273	15.102	13.6514	12.2007	10.0723	8.85941	9.46585	1.55756	2.29481	2.09792
Cs1g03080	25.4722	34.2965	29.8844	51.0169	40.7555	30.494	49.6192	45.6161	47.6176	41.0485	36.759	37.7275
Cs1g03090	14.0304	11.6435	12.8369	3.78077	8.17888	12.577	14.6585	9.41583	12.0372	8.70131	9.79442	9.31927
Cs1g03110	1092.08	1281.47	1186.78	3510.62	2785.57	2060.51	2310.91	1391.04	1850.97	814.526	929.544	750.91
Cs1g03120	59.2703	62.0627	60.6665	86.1015	87.1083	88.1151	31.2725	41.5281	36.4003	54.0804	56.5153	60.6281
Cs1g03130	39.5501	39.7462	39.6482	62.1081	59.2029	56.2977	79.5221	38.655	59.0885	31.7769	30.2418	27.2215
Cs1g03140	318.921	335.684	327.303	517.99	462.872	407.754	497.471	329.194	413.332	243.859	299.381	225.2
Cs1g03160	105.192	124.639	114.915	276.126	269.947	263.767	320.993	234.738	277.865	155.809	148.103	123.733
Cs1g03170	7.86024	4.4158	6.13802	0.826486	4.29333	7.76017	4.48468	5.02188	4.75328	11.4986	11.2429	14.9852
Cs1g03180	18.9775	17.0038	17.9906	20.0049	23.8555	27.7061	25.1619	34.4379	29.7999	22.7905	18.6829	20.533
Cs1g03200	10.9809	7.36886	9.17488	5.28273	8.35337	11.424	9.92123	10.3329	10.1271	17.7789	15.6819	17.9277
Cs1g03210	30.345	37.2966	33.8208	31.5621	29.1916	26.8211	8.58405	14.4133	11.4987	10.6925	15.1658	14.1436
Cs1g03220	24.5636	32.5404	28.552	56.201	56.2435	56.2861	51.7702	52.1597	51.965	112.021	110.444	103.44
Cs1g03230	4.62515	4.25345	4.4393	5.70815	8.27117	10.8342	21.6128	16.8251	19.2189	19.9827	18.5156	20.1583
Cs1g03240	31.8914	27.1827	29.5371	26.843	34.4999	42.1567	49.0161	44.6201	46.8181	38.7799	40.3815	44.2274
Cs1g03250	5.55483	4.56772	5.06128	11.5716	8.07159	4.57157	1.32464	3.95014	2.63739	2.86288	3.74259	3.49442
Cs1g03280	158.106	147.31	152.708	198.678	142.565	86.4519	47.6082	145.41	96.5091	15.3517	35.9632	31.6404
Cs1g03290	18.248	21.1966	19.7223	2.48554	3.01254	3.53955	0	0.489306	0.244653	0	0.201548	0.143663
Cs1g03300	25.7904	26.7878	26.2891	21.4912	15.1861	8.88094	8.51466	10.3736	9.44413	25.5251	12.8491	20.8298
Cs1g03320	5.19979	3.12937	4.16458	2.97923	4.51038	6.04153	6.09546	3.56666	4.83106	3.24717	3.45728	2.3442
Cs1g03330	7.83109	7.57005	7.70057	2.05381	3.02896	4.00411	7.85807	6.07653	6.9673	6.14051	4.55669	4.75464
Cs1g03340	8.34996	8.4976	8.42378	5.86101	6.36704	6.87307	4.8556	7.05142	5.95351	16.7639	14.1202	16.1973
Cs1g03350	17.3994	13.7484	15.5739	22.9143	25.1472	27.3802	17.9968	32.7112	25.354	36.3236	33.6992	31.0182
Cs1g03360	21.4151	13.894	17.6546	17.1647	20.2904	23.4161	26.2038	28.2246	27.2142	15.2911	13.9009	12.2016
Cs1g03370	20.7264	18.9567	19.8416	9.60997	14.3768	19.1436	10.3828	4.80495	7.59387	5.70906	6.24155	4.62749
Cs1g03380	4.12677	3.95264	4.0397	13.126	9.79807	6.47014	3.92588	3.56242	3.74415	1.922	2.37012	1.43803
Cs1g03390	27.5694	21.1239	24.3467	12.6828	12.2423	11.8017	11.6424	10.6631	11.1527	2.08029	1.51813	2.984
Cs1g03410	75.5563	90.2315	82.8939	143.2	122.037	100.874	95.1038	124.784	109.944	108.446	129.606	106.565
Cs1g03420	4.25286	5.40139	4.82712	3.23004	2.86616	2.50228	1.80305	3.50186	2.65245	1.90478	2.02822	3.06856
Cs1g03430	12.28	12.6888	12.4844	7.65718	8.47537	9.29356	15.4977	6.57541	11.0366	10.602	10.6793	8.75968
Cs1g03440	34.6278	25.377	30.0024	26.1581	34.7124	43.2666	43.3956	31.3439	37.3698	18.7561	19.8653	14.6189
Cs1g03450	14.0315	11.3755	12.7035	11.0814	12.9474	14.8134	14.3087	13.7307	14.0197	13.592	12.0422	11.5522
Cs1g03460	7.86661	11.7711	9.81885	7.97248	6.52053	5.06859	5.64851	9.09582	7.37216	10.2939	12.115	11.5323
Cs1g03480	17.5614	23.6119	20.5866	21.386	17.2077	13.0293	13.8981	12.7298	13.314	20.48	15.2878	15.8719
Cs1g03500	83.4872	89.9479	86.7176	106.997	96.8421	86.6872	119.961	157.959	138.96	126.033	106.806	112.787
Cs1g03520	8.90474	7.49147	8.1981	5.44746	6.32876	7.21005	8.5404	8.93952	8.73996	14.7865	16.3108	17.004
Cs1g03530	10.9714	17.1179	14.0447	15.9755	15.5076	15.0397	19.1445	13.4399	16.2922	13.9924	15.056	17.1022
Cs1g03550	3.08602	3.78203	3.43403	0.657323	1.06559	1.47386	1.60076	1.49993	1.55035	3.85317	3.7265	3.68137
Cs1g03560	11.0624	14.5632	12.8128	7.9212	8.68617	9.45113	7.88036	7.21419	7.54727	15.4136	13.2813	14.7406
Cs1g03570	9.26194	6.91015	8.08605	7.81231	6.79009	5.76787	8.1346	4.94765	6.54113	2.03814	2.94728	1.89551
Cs1g03590	10.0526	8.46956	9.26108	8.31979	9.12022	9.92065	12.0599	12.8356	12.4477	22.6481	16.6402	18.6324
Cs1g03600	15.8375	11.1899	13.5137	8.9571	14.4909	20.0248	21.5516	18.3706	19.9611	12.6766	9.40928	12.2271
Cs1g03610	0.152253	0.510937	0.331595	0.187287	0.171461	0.155635	1.03958	0.288983	0.664282	0.542319	1.07915	1.6189
Cs1g03620	40.9914	51.341	46.1662	72.9348	75.3129	77.691	52.4311	57.4064	54.9188	48.3885	53.5128	49.9997
Cs1g03630	62.5045	57.3615	59.933	22.7348	23.5542	24.3737	3.07664	6.21985	4.64825	1.44929	3.43024	1.26039
Cs1g03640	14.1941	13.3947	13.7944	8.41073	9.06128	9.71184	2.40617	1.81779	2.11198	0.625588	0.608545	0.859764
Cs1g03650	0.764395	0	0.382198	0	0.199866	0.399732	1.05053	0.706538	0.878534	1.1372	0.952091	0
Cs1g03670	4.59962	6.71835	5.65899	6.64947	7.06566	7.48185	0.56508	0.642929	0.604005	0.331816	0.358181	0.208687
Cs1g03680	1.64508	2.05004	1.84756	3.20769	3.22688	3.24607	0.10478	1.60029	0.852535	0.406012	0.457521	0.325121
Cs1g03690	0.738705	2.01231	1.37551	0.69585	1.20678	1.71771	0.499111	0.876372	0.687742	0.276486	1.09947	0.410517
Cs1g03700	90.9421	111.36	101.151	128.006	123.105	118.204	58.0171	48.6293	53.3232	6.40321	7.25908	4.65362
Cs1g03780	0	0.453174	0.226587	1.9141	1.15881	0.403523	1.02433	1.06123	1.04278	0.390863	1.96772	0.386289
Cs1g03800	0.182176	0.86121	0.521693	2.84606	2.96378	3.0815	7.5418	7.74546	7.64363	3.45832	1.8976	3.02378
Cs1g03860	13.9415	13.5981	13.7698	7.23748	8.07536	8.91325	7.66395	8.42512	8.04453	16.0327	12.5634	16.9126
Cs1g03900	30.3098	44.003	37.1564	53.5875	49.4806	45.3736	68.008	43.4827	55.7454	52.4786	61.0393	49.7563
Cs1g03980	6.21503	3.0458	4.63042	1.28777	3.1287	4.96963	2.26755	3.43441	2.85098	6.15758	4.87977	5.82753
Cs1g04030	169.104	197.788	183.446	394.474	343.651	292.828	405.169	205.064	305.116	161.213	154.461	140.079
Cs1g04060	6.75618	6.81468	6.78543	2.52432	3.78441	5.04449	4.98605	4.77955	4.8828	11.5126	7.6823	9.90713
Cs1g04070	19.9631	14.0797	17.0214	15.0911	15.6674	16.2437	25.9541	14.1247	20.0394	18.3901	19.3022	17.1901
Cs1g04080	2.38897	1.54298	1.96598	2.94663	1.96019	0.97376	0.509273	0.902113	0.705693	2.39788	1.33005	2.24991
Cs1g04100	4.15324	3.74072	3.94698	3.74601	3.81262	3.87922	8.24284	7.9566	8.09972	8.90262	10.3309	8.23966
Cs1g04115	27.1358	27.3978	27.2668	21.409	25.5525	29.696	37.3156	31.4719	34.3937	33.8272	38.3192	35.7462
Cs1g04120	1.32174	1.67579	1.49876	0.746582	0.874056	1.00153	1.31506	2.18667	1.75086	5.31181	4.29945	5.38409
Cs1g04130	46.8669	58.4843	52.6756	72.6684	72.8799	73.0914	64.4669	43.5417	54.0043	39.6781	36.4753	44.7216
Cs1g04230	1.20575	1.28416	1.24496	0.320592	0.427155	0.533718	0	0.303065	0.151533	0	1.71742	0.406004
Cs1g04235	8.11607	7.97321	8.04464	3.80945	8.49822	13.187	21.1542	3.71489	12.4345	6.56526	7.32077	4.27958
Cs1g04340	29.9205	38.5553	34.2379	19.795	15.9914	12.1877	13.6474	14.902	14.2747	14.344	10.7099	11.1789
Cs1g04350	15.6608	21.7334	18.6971	7.37359	6.78555	6.19751	3.34633	9.72825	6.53729	7.38882	8.20806	10.5226
Cs1g04360	47.4601	36.7777	42.1189	42.3146	40.7183	39.122	28.4957	40.0963	34.296	49.7897	44.6313	40.0151
Cs1g04370	1.17511	0.845151	1.01013	0.376049	0.32588	0.27571	1.44317	1.45197	1.44757	0.582544	0.455673	1.34352
Cs1g04380	1.81956	1.35127	1.58542	0.875904	0.644491	0.413077	0.554807	1.95198	1.25339	0.840656	1.09168	0.835538
Cs1g04390	8.31749	6.02138	7.16944	2.69282	5.48987	8.28693	4.67244	4.09808	4.38526	5.5615	4.99263	5.43929
Cs1g04400	2.63308	2.02094	2.32701	1.79778	1.63544	1.4731	1.17819	1.75411	1.46615	1.45456	1.66094	2.07447
Cs1g04430	10.1604	6.68778	8.42409	1.11841	4.66066	8.2029	5.56129	6.01107	5.78618	9.48817	9.95447	8.56719
Cs1g04485	1.79226	0.642727	1.21749	0.989624	1.89728	2.80494	2.45587	4.05039	3.25313	3.46251	2.61524	4.17866
Cs1g04540	5.21142	6.26794	5.73968	6.42211	4.93201	3.4419	4.04691	4.97622	4.51157	0.324884	1.18381	0.653945
Cs1g04560	20.2487	20.46	20.3544	19.9662	22.0417	24.1172	29.0304	22.5266	25.7785	13.7031	14.2579	11.0005
Cs1g04570	43.7811	57.1332	50.4571	26.8987	26.2684	25.6381	13.1147	25.6965	19.4056	28.3494	33.6178	33.059
Cs1g04590	37.3818	35.6432	36.5125	41.6885	36.9132	32.138	29.8803	38.2776	34.0789	27.1955	27.8791	25.8928
Cs1g04600	9.87669	8.24715	9.06192	5.73621	8.80955	11.8829	11.6478	12.8761	12.262	23.9664	23.4324	25.519
Cs1g04610	13.3045	14.6565	13.9805	9.7971	9.86332	9.92954	18.0658	20.0239	19.0449	28.8124	26.7106	30.1252
Cs1g04620	2.57655	2.16029	2.36842	1.63581	1.70381	1.77181	1.85268	1.30899	1.58083	1.26375	0.921504	1.15818
Cs1g04640	1.6513	1.39621	1.52375	1.53786	0.993897	0.449934	0.193058	0.737627	0.465343	0.857417	0.492242	0.84454
Cs1g04650	0	0	0	0.685825	0.770389	0.854952	3.0492	4.40322	3.72621	0.273658	0.990558	0.136252
Cs1g04690	101.085	109.191	105.138	189.695	169.459	149.223	260.033	183.333	221.683	153.544	146.204	137.584
Cs1g04700	13.0193	13.3125	13.1659	6.92834	7.55191	8.17548	15.0887	11.9963	13.5425	8.935	9.08869	7.47029
Cs1g04705	7.75347	2.99865	5.37606	2.70039	6.78139	10.8624	9.54266	4.57546	7.05906	7.53901	8.58063	9.88115
Cs1g04750	6.12677	3.19052	4.65864	6.64254	7.39792	8.1533	2.8642	2.77272	2.81846	0.4038	2.83963	1.27635
Cs1g04760	58.8403	51.4033	55.1218	84.4581	78.3336	72.2091	60.3988	51.5036	55.9512	30.2164	41.9641	31.0556
Cs1g04780	18.784	18.3739	18.5789	32.4603	32.2985	32.1366	24.0187	16.5065	20.2626	22.1474	19.3313	23.2718
Cs1g04790	20.1803	20.0012	20.0907	16.6397	13.8179	10.9961	2.38844	0.29541	1.34193	3.06071	2.49208	0.886674
Cs1g04800	3.86099	3.45416	3.65758	1.64893	2.90821	4.16749	5.21275	3.57918	4.39597	4.16678	4.4828	4.39355
Cs1g04810	20.2718	24.4977	22.3848	18.5965	21.4638	24.331	18.285	20.5275	19.4062	18.3937	20.681	20.8117
Cs1g04820	12.362	12.037	12.1995	46.2372	45.0391	43.8409	75.7222	58.4968	67.1095	75.0734	84.2739	91.365
Cs1g04850	1.94347	2.35922	2.15135	0.863976	1.06267	1.26136	0.857873	0.446606	0.65224	2.01413	2.32237	2.69253
Cs1g04860	21.4655	19.5924	20.5289	22.5911	25.8242	29.0574	18.2106	29.0685	23.6395	19.3554	22.201	23.5096
Cs1g04870	0.405819	1.95124	1.17853	0.630469	0.77782	0.925171	9.13373	12.4023	10.768	15.1126	11.0174	11.8334
Cs1g04900	2.61788	2.43078	2.52433	2.05192	3.09287	4.13382	4.77036	5.55541	5.16289	6.76129	3.57969	5.92239
Cs1g04910	178.792	249.347	214.07	200.699	173.849	146.999	16.1683	16.058	16.1132	9.57015	10.2136	5.82807
Cs1g04920	0.813168	1.81303	1.3131	1.03692	0.51846	0	0	0	0	0	0	0
Cs1g04970	208.005	221.46	214.732	401.139	366.52	331.901	434.525	189.322	311.923	62.7477	97.3721	54.7048
Cs1g04980	28.057	31.9065	29.9818	43.6687	36.5157	29.3628	37.0128	44.0049	40.5089	20.5765	25.1243	23.0967
Cs1g04990	30.6038	31.3737	30.9887	25.5332	23.596	21.6588	20.7419	16.5742	18.658	24.6376	22.9111	21.9321
Cs1g05000	698.328	983.801	841.064	1029.26	961.75	894.239	911.959	1255.52	1083.74	1050.69	980.564	969.802
Cs1g05030	0.526419	0.521109	0.523764	0	0.091822	0.183644	0.083125	0.624797	0.353961	0.719861	0.252202	0.449459
Cs1g05070	36.7974	60.5159	48.6566	39.2719	34.8912	30.5106	22.4348	26.5421	24.4885	34.8158	25.0106	29.0579
Cs1g05090	22.1009	20.4053	21.2531	44.6788	36.0099	27.341	7.05405	6.68025	6.86715	4.47369	3.10287	2.35996
Cs1g05100	19.1721	28.8913	24.0317	13.0098	14.1801	15.3504	9.63445	14.8929	12.2637	37.2513	32.5844	33.7636
Cs1g05110	6.59373	4.57873	5.58623	7.28348	5.99273	4.70198	18.0693	8.04096	13.0551	3.57762	7.54551	2.62099
Cs1g05170	11.758	9.32563	10.5418	5.84265	8.39578	10.9489	16.2236	20.728	18.4758	8.58327	13.74	11.6215
Cs1g05180	1.89358	2.75069	2.32213	6.59758	5.41421	4.23084	1.39184	1.12688	1.25936	1.69703	1.39922	1.11968
Cs1g05190	11.9038	14.2199	13.0618	17.214	15.3834	13.5528	3.7566	2.91354	3.33507	2.00875	3.5827	2.50385
Cs1g05200	19.2826	19.2721	19.2773	8.02106	8.44819	8.87532	6.09113	7.05218	6.57165	4.98995	6.03808	6.76355
Cs1g05210	27.855	30.8348	29.3449	35.6588	28.0088	20.3588	25.1446	48.9249	37.0348	37.5268	33.6456	31.0666
Cs1g05410	1.37377	1.83007	1.60192	0.758661	1.05661	1.35456	0.267764	0	0.133882	0.050741	0	0.050441
Cs1g05420	30.7417	19.6999	25.2208	9.68336	12.7794	15.8754	11.0729	22.0066	16.5398	11.9128	11.9339	12.569
Cs1g05430	18.1853	24.6062	21.3957	20.1174	18.0401	15.9627	20.5086	21.1099	20.8092	29.2275	20.0262	23.92
Cs1g05440	1.15884	6.18075	3.6698	5.08784	2.54392	0	0	2.33398	1.16699	4.63089	0	0
Cs1g05470	6.51504	4.77117	5.64311	1.98233	2.82979	3.67726	3.32173	3.97844	3.65008	3.52773	2.60657	2.53414
Cs1g05480	4.9075	7.29121	6.09936	26.4155	23.6587	20.9018	29.5346	37.0202	33.2774	23.9172	25.3525	20.9156
Cs1g05490	53.6002	66.8017	60.2009	131.03	106.23	81.4301	116.38	88.4243	102.402	75.8737	92.1899	81.2445
Cs1g05510	7.70289	10.2863	8.9946	18.9489	16.1092	13.2695	1.95821	2.27149	2.11485	1.38649	3.6482	2.08019
Cs1g05530	20.4758	20.5953	20.5356	21.1914	17.5179	13.8445	12.0715	19.9885	16.03	21.8075	20.7427	22.7616
Cs1g05550	1.49513	0.374084	0.934607	0.330963	0.536121	0.741279	0.928908	0.675985	0.802447	0.833152	0.76895	1.74551
Cs1g05570	4.74004	2.46713	3.60358	1.9541	1.86379	1.77348	1.09177	1.79453	1.44315	1.03083	1.35767	1.91529
Cs1g05590	7.69287	8.03464	7.86376	6.44815	5.49434	4.54053	5.42144	4.75492	5.08818	18.5818	23.7278	20.6816
Cs1g05600	26.6454	24.8296	25.7375	52.4506	39.3314	26.2122	6.8867	5.60035	6.24352	0.175975	0.768344	0.087955
Cs1g05650	8.35449	10.7047	9.5296	5.27449	7.17286	9.07124	16.8216	6.9882	11.9049	12.7698	15.9171	16.5192
Cs1g05690	2.25197	2.14792	2.19995	0.171384	1.00574	1.84009	0.91544	1.08465	1.00005	3.00935	4.08364	3.5469
Cs1g05700	6.41077	4.05514	5.23295	2.3353	4.23703	6.13876	6.52465	6.5331	6.52888	6.75265	6.32739	5.84193
Cs1g05730	3.9652	4.55561	4.26041	3.049	2.80494	2.56088	1.79645	3.07435	2.4354	3.68802	5.04412	5.84919
Cs1g05750	3.77	3.51823	3.64412	2.03917	3.13753	4.23589	3.13144	4.0973	3.61437	8.19421	7.69527	9.92314
Cs1g05760	88.7301	95.1376	91.9339	147.668	129.284	110.899	140.688	135.208	137.948	132.497	153.631	136.901
Cs1g05770	3.09264	4.3858	3.73922	83.6342	77.6461	71.6579	226.823	30.9395	128.881	60.4117	180.028	89.4682
Cs1g05780	30.6835	39.2469	34.9652	57.7927	55.4659	53.1391	27.1296	23.9536	25.5416	19.039	21.234	18.1002
Cs1g05810	7.02298	10.3369	8.67994	20.8209	16.9671	13.1132	9.8774	12.1341	11.0058	17.8105	17.9034	16.8778
Cs1g05830	0.405134	0.127801	0.266468	0.044314	0.169413	0.294512	0.142774	0.30501	0.223892	0.706124	0.962991	1.17204
Cs1g05850	0.76955	0.888167	0.828859	1.69695	1.23342	0.769883	0.326143	0.595551	0.460847	1.25348	0.266985	1.00379
Cs1g05900	7.64548	5.65757	6.65153	7.32057	6.82053	6.3205	11.9777	2.96471	7.47121	0	1.20911	1.63721
Cs1g05910	4.25283	4.77914	4.51598	5.43846	4.59685	3.75525	6.73043	5.5416	6.13602	10.8377	10.5335	11.0321
Cs1g05940	1.43231	3.29467	2.36349	0	1.43379	2.86758	5.55235	1.40059	3.47647	3.65291	3.57902	3.54168
Cs1g05950	2.61679	3.00977	2.81328	0.715051	3.04593	5.3768	8.92992	3.00697	5.96845	2.14755	1.81473	0.837313
Cs1g06010	8.02817	5.7069	6.86754	0	0	0	0	0	0	0	0	0
Cs1g06020	23.5615	5.3141	14.4378	4.52967	2.89776	1.26584	0	0	0	0	0	0
Cs1g06040	35.878	29.6633	32.7707	8.28903	8.25177	8.21451	25.2822	28.4719	26.8771	5.24355	5.39416	7.12115
Cs1g06045	67.7171	66.6299	67.1735	137.798	161.879	185.96	202.676	96.9871	149.832	91.8013	110.706	85.9676
Cs1g06050	26.1694	39.9907	33.08	29.967	33.5635	37.16	32.6045	15.402	24.0033	30.9584	28.826	23.7192
Cs1g06060	38.0095	33.3862	35.6979	14.2872	31.6335	48.9799	42.8519	9.596	26.2239	8.70271	10.4605	6.68641
Cs1g06080	3.17137	2.77993	2.97565	1.47449	2.18843	2.90237	3.96155	2.95726	3.4594	1.03153	0.966157	1.30514
Cs1g06090	5.53303	2.91613	4.22458	4.22168	6.74808	9.27449	6.53139	5.56182	6.0466	4.62687	3.42449	5.12048
Cs1g06095	2.94715	2.6094	2.77827	1.95016	1.75558	1.561	0	0	0	6.49996	1.99664	5.24175
Cs1g06130	1.97198	1.34129	1.65664	1.00189	1.31818	1.63448	1.1686	1.87603	1.52232	4.41744	3.95889	4.16084
Cs1g06150	12.6323	14.3758	13.504	5.59791	8.12391	10.6499	10.8941	7.53823	9.21617	10.7126	12.8774	12.1523
Cs1g06210	21.3111	10.982	16.1466	58.128	52.615	47.1019	47.9871	43.9755	45.9813	23.2415	40.3175	31.5998
Cs1g06220	0	0	0	4.09808	2.50178	0.905484	1.80563	9.26789	5.53676	0.504751	2.44313	1.9772
Cs1g06230	27.2623	30.654	28.9581	45.5579	43.1039	40.6498	43.8997	44.0559	43.9778	51.3518	35.0324	53.7366
Cs1g06240	9.80895	20.6794	15.2442	46.1841	34.815	23.4459	131.825	423.331	277.578	20.3427	41.7333	32.4879
Cs1g06290	53.2701	54.0908	53.6805	63.7681	72.6961	81.6241	41.5908	42.6442	42.1175	24.4398	32.508	27.5181
Cs1g06300	8.24301	8.17561	8.20931	14.3613	13.9633	13.5653	43.2753	30.9588	37.117	34.6397	51.0136	44.9132
Cs1g06320	26.8497	26.0037	26.4267	43.3337	44.8456	46.3575	14.1922	7.55012	10.8712	3.59067	7.15179	3.98989
Cs1g06330	5.96171	5.0106	5.48616	5.30376	6.84539	8.38701	12.825	10.775	11.8	12.6684	14.6128	14.3594
Cs1g06340	4.25991	3.77344	4.01668	0.724538	0.824384	0.924229	0.266441	0.368216	0.317329	0.325617	0.601082	0.161713
Cs1g06360	5.10715	3.61741	4.36228	1.92737	1.65919	1.39101	9.32506	5.45871	7.39189	1.39066	1.54649	1.31679
Cs1g06370	1.41432	0.80572	1.11002	0.145868	0.223568	0.301268	0.078553	0.165319	0.121936	0.573511	1.18822	0.900099
Cs1g06380	30.0179	22.9888	26.5034	58.9764	59.313	59.6496	49.001	22.4325	35.7167	20.7066	17.1595	20.1161
Cs1g06390	1.80776	0.623669	1.21572	2.47345	3.57839	4.68333	0.733179	1.17731	0.955245	2.88749	1.79482	3.75278
Cs1g06400	6.36901	7.31568	6.84234	8.6843	9.13862	9.59295	11.4685	19.6646	15.5665	20.3016	16.6794	16.1484
Cs1g06420	55.4952	63.9225	59.7088	67.6903	69.8026	71.915	131.532	89.5055	110.519	155.632	167.998	157.188
Cs1g06440	24.8415	27.7843	26.3129	39.7743	31.8897	24.0051	11.128	13.6727	12.4003	3.77048	5.36582	6.89704
Cs1g06460	67.2964	95.5063	81.4013	132.39	128.609	124.828	185.638	98.6285	142.133	72.2211	90.1077	71.5675
Cs1g06470	120.185	118.874	119.529	223.32	186.435	149.55	193.653	165.028	179.34	71.8985	78.3867	74.7345
Cs1g06480	8.3006	8.3452	8.3229	3.56172	7.28751	11.0133	16.2945	13.8413	15.0679	16.7359	24.9101	18.6082
Cs1g06490	0	8.63435	4.31717	8.70809	11.4473	14.1865	9.36201	18.3612	13.8616	0	0	0
Cs1g06525	48.4713	36.8319	42.6516	33.8858	28.3697	22.8537	16.3721	24.9549	20.6635	24.3118	17.7143	34.198
Cs1g06530	33.926	36.2911	35.1086	63.3191	50.6005	37.882	83.2068	78.2932	80.75	100.132	109.946	105.216
Cs1g06580	28.8423	29.7925	29.3174	20.0012	21.9441	23.8869	24.0116	20.0287	22.0202	24.0297	24.1014	23.5259
Cs1g06590	70.2509	52.5321	61.3915	98.4177	102.161	105.905	114.858	123.955	119.406	74.1177	61.3116	66.5749
Cs1g06620	2.81011	2.06576	2.43793	1.68979	2.23923	2.78868	1.89492	1.4894	1.69216	2.11305	3.61049	3.47546
Cs1g06650	8.2136	9.18712	8.70036	6.94619	4.96977	2.99335	2.65685	5.53676	4.0968	2.21738	2.69904	3.10299
Cs1g06660	2.98809	2.22513	2.60661	1.34251	1.32647	1.31043	1.17588	1.04453	1.11021	1.92057	1.46543	1.36386
Cs1g06680	9.75792	12.2963	11.0271	27.9448	25.3807	22.8167	12.595	7.85617	10.2256	12.4943	14.4022	10.7767
Cs1g06690	3.44784	2.35648	2.90216	1.35974	2.75404	4.14833	3.89613	4.07026	3.98319	3.66437	3.37493	3.44702
Cs1g06700	14.5125	13.9009	14.2067	5.32275	7.70022	10.0777	10.2322	11.9426	11.0874	23.4202	18.2453	22.1337
Cs1g06710	8.59445	4.36622	6.48034	2.12001	3.20528	4.29055	4.30923	7.75692	6.03308	4.70763	2.07383	6.39821
Cs1g06720	0.699155	0.068147	0.383651	0.620023	0.65077	0.681517	0.861209	1.06713	0.96417	0.778711	0.89194	1.08598
Cs1g06730	1.02909	1.41072	1.21991	0.338552	0.579704	0.820855	0	0	0	2.79091	1.38123	0.327142
Cs1g06740	47.1023	50.3451	48.7237	91.2569	99.6375	108.018	122.793	95.4463	109.12	120.133	129.232	111.788
Cs1g06750	74.3021	78.9905	76.6463	127.321	126.238	125.155	144.328	218.958	181.643	194.659	213.498	194.047
Cs1g06760	178.938	213.37	196.154	15.4769	12.3451	9.21322	2.39393	17.9787	10.1863	5.88442	8.41108	7.47222
Cs1g06770	1.19374	1.34835	1.27104	2.09147	1.62861	1.16576	0.764049	0.559487	0.661768	0	0	0.599525
Cs1g06790	14.765	17.0935	15.9292	12.1948	14.1608	16.1268	21.5068	35.2457	28.3762	39.7479	28.7584	30.2006
Cs1g06810	2.56652	3.80303	3.18478	0.969404	1.14862	1.32783	3.35454	1.80965	2.58209	2.96111	2.84448	2.56834
Cs1g06830	83.7274	91.3942	87.5608	429.387	376.168	322.948	322.873	246.433	284.653	52.7403	81.7054	52.2429
Cs1g06840	7.75893	6.26684	7.01288	2.87485	3.11299	3.35113	2.97652	1.73147	2.35399	7.58591	9.56398	9.64478
Cs1g06850	179.876	239.259	209.567	158.622	140.982	123.343	159.409	159.921	159.665	133.395	134.101	109.677
Cs1g06860	44.158	66.3374	55.2477	42.2573	39.5085	36.7598	43.026	44.0322	43.5291	34.45	35.8478	30.7103
Cs1g06870	30.6571	31.1831	30.9201	33.451	36.7259	40.0009	41.2993	27.2066	34.2529	26.4747	26.9391	26.8957
Cs1g06880	72.6131	92.1236	82.3684	141.36	128.228	115.097	506.402	724.754	615.578	90.4072	46.9094	53.233
Cs1g06910	11.4904	14.9796	13.235	4.24505	5.46382	6.6826	10.3065	4.37111	7.3388	2.52948	5.71192	4.49847
Cs1g06915	12.3987	20.3616	16.3802	28.6816	25.2544	21.8273	27.3001	19.4886	23.3943	5.25649	5.95727	5.62862
Cs1g06920	16.3984	16.6511	16.5248	8.87658	8.5438	8.21102	7.11231	6.92185	7.01708	11.924	12.1138	13.0859
Cs1g06930	24.2079	23.2019	23.7049	24.0568	24.9037	25.7507	23.0368	19.1245	21.0806	10.4565	14.324	13.1468
Cs1g06940	26.2619	36.2866	31.2742	9.80558	14.527	19.2485	13.6302	14.5217	14.076	35.1627	33.6653	24.511
Cs1g06950	16.1156	10.6023	13.359	11.8566	13.9739	16.0911	16.1906	21.2786	18.7346	16.5319	15.1325	16.9475
Cs1g06960	18.6098	12.8082	15.709	8.83633	11.3503	13.8642	12.9847	10.9683	11.9765	15.9538	15.6642	17.1334
Cs1g06970	30.3053	92.1025	61.2039	140.254	115.588	90.9227	141.217	100.656	120.936	62.2	27.8278	16.9862
Cs1g06980	9.36017	8.82002	9.09009	6.56272	7.9823	9.40188	7.85526	13.2029	10.5291	6.78201	5.77687	7.71903
Cs1g06990	0	0.933127	0.466564	1.2073	0.768921	0.330542	0.454867	0.665079	0.559973	2.35307	4.13511	3.30116
Cs1g07000	56.7681	65.3295	61.0488	103.234	86.398	69.562	88.1141	52.7325	70.4233	34.5066	51.4544	28.1471
Cs1g07010	6.13925	3.77704	4.95815	0.616368	1.20553	1.79469	1.59287	2.3992	1.99604	6.96922	6.9588	10.5634
Cs1g07020	2.6006	3.0724	2.8365	0	8.52105	17.0421	15.8868	4.27428	10.0805	3.93472	4.05297	7.11496
Cs1g07030	39.3149	41.3815	40.3482	66.2132	56.9897	47.7662	34.0966	50.2433	42.17	46.7263	42.8763	38.9946
Cs1g07040	7.69365	13.487	10.5903	3.37002	3.02156	2.67309	0.863009	5.95888	3.41094	29.8955	24.9258	23.3173
Cs1g07080	14.3637	12.8375	13.6006	18.5273	20.6851	22.8429	40.3467	29.7721	35.0594	37.564	37.7597	35.0152
Cs1g07090	6.85845	7.12755	6.993	7.89109	7.67996	7.46883	6.60535	5.2468	5.92607	7.70777	7.50359	6.46988
Cs1g07110	45.7267	51.7453	48.736	25.5989	21.6169	17.635	5.60007	28.7655	17.1828	4.60141	6.88921	4.24816
Cs1g07120	131.599	159.42	145.51	161.605	147.882	134.16	295.819	185.121	240.47	145.261	155.145	141.857
Cs1g07130	43.5826	50.5302	47.0564	30.1156	38.8766	47.6375	46.9382	35.9227	41.4305	65.7096	64.1628	63.2075
Cs1g07140	4.72605	5.75975	5.2429	7.16785	5.87878	4.5897	4.73869	5.83266	5.28568	7.58072	6.88805	7.68684
Cs1g07150	7.22829	3.30745	5.26787	3.12943	4.64255	6.15568	4.37713	4.12205	4.24959	1.00899	1.30715	0.670318
Cs1g07160	4.82683	4.99117	4.909	4.8488	4.36496	3.88111	2.83573	5.26147	4.0486	4.78522	4.36917	6.72973
Cs1g07170	3.9849	3.37445	3.67968	0	1.76077	3.52154	2.45958	1.78629	2.12294	2.24869	4.57088	1.1685
Cs1g07190	6.45332	3.44775	4.95054	1.99625	2.94512	3.89399	2.55068	4.60922	3.57995	9.11247	7.57418	8.23915
Cs1g07210	8.52551	5.13973	6.83262	10.2493	9.49221	8.73512	8.55056	4.70609	6.62833	8.33223	9.75978	7.31538
Cs1g07240	12.3604	16.304	14.3322	12.1722	12.6749	13.1776	10.7748	22.0077	16.3912	9.59634	12.5595	12.1625
Cs1g07245	128.587	161.71	145.149	989.072	791.489	593.906	709.08	246.378	477.729	336.327	452.442	303.617
Cs1g07310	32.9161	30.8741	31.8951	26.4816	31.7441	37.0065	40.1274	29.5226	34.825	66.7183	58.4848	71.1548
Cs1g07320	14.8821	13.8047	14.3434	4.14162	6.69844	9.25526	5.85979	9.4841	7.67195	23.9086	22.9649	22.9321
Cs1g07330	682.9	1705.71	1194.31	5907.42	5570.83	5234.24	27990.9	5808.03	16899.5	45215.2	50308.8	46977.6
Cs1g07340	21.8962	19.4156	20.6559	42.5986	40.2724	37.9462	25.6834	14.5441	20.1137	15.074	18.0265	13.3586
Cs1g07350	11.6758	9.77547	10.7256	4.2652	5.13922	6.01324	3.86394	6.88604	5.37499	6.64435	8.45616	7.01789
Cs1g07360	22.0351	23.2742	22.6547	19.973	16.9761	13.9792	12.6829	20.2522	16.4675	24.5362	20.7374	21.496
Cs1g07370	1.91533	3.63334	2.77434	1.38445	1.12717	0.869896	0.78355	0.267285	0.525418	0.436889	0	0.287398
Cs1g07390	15.0161	13.9485	14.4823	11.9929	14.4128	16.8327	10.6154	11.3792	10.9973	13.8966	11.9305	13.4207
Cs1g07400	21.5763	16.6861	19.1312	21.3418	17.1043	12.8668	9.07194	16.572	12.822	14.8382	15.5143	13.4044
Cs1g07410	41.2203	33.7566	37.4885	52.0242	55.5996	59.175	81.266	81.6823	81.4741	78.487	72.4891	70.817
Cs1g07420	8.45304	8.04446	8.24875	12.0944	12.1574	12.2204	3.72799	2.59902	3.1635	7.7941	8.42735	6.13073
Cs1g07430	13.6445	11.8807	12.7626	9.8189	13.0898	16.3606	26.3788	17.5289	21.9538	19.9891	20.6345	22.18
Cs1g07450	1.23507	1.2561	1.24558	0.309406	0.347779	0.386152	0.170482	0	0.085241	0.250133	0	0
Cs1g07460	18.6061	33.081	25.8436	13.8127	10.4298	7.04689	1.892	5.6412	3.7666	3.571	3.85066	3.11132
Cs1g07480	46.1998	60.3444	53.2721	25.8555	26.212	26.5684	46.3251	28.4317	37.3784	51.0323	44.7257	49.6748
Cs1g07500	9.33357	8.09016	8.71186	8.35567	8.65649	8.95732	9.42135	11.774	10.5977	12.7774	11.2088	10.2708
Cs1g07510	112.988	141.225	127.106	120.098	133.692	147.286	78.6672	59.8805	69.2738	118.575	117.912	107.086
Cs1g07520	7.06859	3.71973	5.39416	2.72867	3.67506	4.62145	2.7903	3.3276	3.05895	1.98916	2.43937	3.89897
Cs1g07550	74.2508	88.886	81.5684	36.4764	27.0467	17.6171	36.3435	44.996	40.6698	21.8074	21.5596	22.6049
Cs1g07590	23.0199	26.3452	24.6825	46.7497	45.1876	43.6256	54.167	43.1801	48.6735	41.0243	52.1436	42.9731
Cs1g07600	9.12218	10.196	9.65909	8.11751	7.35203	6.58654	2.14301	3.4271	2.78505	5.79978	8.28436	7.85845
Cs1g07620	40.5385	45.942	43.2403	46.577	45.0686	43.5601	38.2874	23.2301	30.7587	11.5853	12.1994	13.7657
Cs1g07630	56.3276	60.5572	58.4424	55.6262	54.8299	54.0335	45.3077	28.4057	36.8567	24.3303	30.2137	27.619
Cs1g07650	30.5628	25.976	28.2694	24.4726	28.791	33.1094	45.9071	41.716	43.8115	14.3668	13.1083	9.18822
Cs1g07670	10.9336	8.75878	9.84619	5.71401	6.65813	7.60226	6.22492	6.93568	6.5803	8.43344	8.02478	8.00075
Cs1g07680	13.203	6.99648	10.0997	9.88959	9.10991	8.33023	5.4619	11.6826	8.57225	12.4122	10.3832	9.89357
Cs1g07690	5.02593	6.26527	5.6456	3.58469	2.40445	1.22421	4.85462	7.35425	6.10443	10.8117	6.58858	8.08391
Cs1g07740	14.6315	11.0885	12.86	12.4625	12.0237	11.5849	8.32481	6.51734	7.42108	3.91398	3.74999	5.82274
Cs1g07780	1.41315	2.3168	1.86498	1.00999	0.984752	0.959513	0.931665	1.72701	1.32934	1.10064	1.3964	1.1476
Cs1g07830	17.5284	11.4655	14.497	22.1665	20.8312	19.4958	12.3733	12.5834	12.4784	4.7684	4.88573	6.23754
Cs1g07850	1.29748	1.04476	1.17112	0.390146	0.586838	0.783529	1.17633	0.957167	1.06675	0.739812	0.264331	0.430577
Cs1g07860	1.49895	0.916276	1.20761	0.537661	0.897981	1.2583	1.16847	0.484582	0.826526	0.224765	0.508299	0.399727
Cs1g07920	12.8207	10.6004	11.7105	11.7327	13.8603	15.9878	16.7648	15.4926	16.1287	18.5043	19.2871	20.907
Cs1g07930	13.4063	8.20749	10.8069	9.5719	12.0978	14.6238	10.5632	14.9459	12.7546	17.1702	15.5331	18.0221
Cs1g07940	19.669	17.9257	18.7974	35.0932	34.5117	33.9303	39.4968	35.593	37.5449	13.3741	15.2312	12.451
Cs1g07950	553.143	336.163	444.653	692.737	444.397	196.056	46.1356	202.915	124.525	4.79265	61.3962	78.6423
Cs1g07960	3.89902	3.03111	3.46507	3.37519	3.58618	3.79718	3.43829	3.89528	3.66678	5.50836	5.44628	5.04335
Cs1g07980	46.5182	49.4253	47.9718	59.4237	55.5546	51.6855	90.5245	67.9244	79.2245	48.8745	52.4785	46.5465
Cs1g07990	18.729	17.7756	18.2523	20.9482	23.3571	25.766	22.9217	23.6168	23.2692	23.1777	26.3376	23.858
Cs1g08010	4.86573	7.95527	6.4105	35.0183	31.1893	27.3603	135.014	132.427	133.72	195.956	199.225	204.596
Cs1g08020	2.5383	4.16167	3.34999	12.3308	11.0198	9.70871	3.59767	3.33514	3.4664	2.11622	1.98135	1.30686
Cs1g08030	0.362584	0.416668	0.389626	11.1329	9.17027	7.20764	2.63276	4.38316	3.50796	4.87665	2.4405	2.11617
Cs1g08050	7.33967	9.44252	8.39109	10.4804	8.44576	6.41112	7.34682	10.229	8.78791	6.30791	7.81715	4.01302
Cs1g08060	7.06593	7.58433	7.32513	5.10981	5.42043	5.73105	7.53976	5.47631	6.50803	9.23057	8.05566	6.45382
Cs1g08070	0.779596	0.847585	0.813591	0.569119	0.597709	0.626299	0.598245	0.693186	0.645716	2.46945	1.90628	1.77553
Cs1g08080	4.044	4.58136	4.31268	5.25706	5.07696	4.89686	3.09645	5.02537	4.06091	5.873	4.62403	5.30417
Cs1g08110	21.5286	34.8963	28.2125	20.0866	21.9436	23.8006	2.73855	2.24209	2.49032	1.00934	1.41507	0.559658
Cs1g08130	0.244455	0.281124	0.26279	0.615317	0.37034	0.125363	0.971678	1.51011	1.24089	2.15862	1.25499	1.02565
Cs1g08140	4.75937	4.05678	4.40808	2.20816	3.48092	4.75368	2.43939	3.81683	3.12811	3.4606	5.73565	4.36996
Cs1g08150	30.5592	31.3698	30.9645	16.8314	23.1295	29.4276	13.5243	8.31619	10.9202	7.2994	9.84207	7.78453
Cs1g08160	14.0397	14.6568	14.3483	10.3949	11.2496	12.1043	8.20006	9.52449	8.86228	11.1624	9.92087	12.0944
Cs1g08170	13.628	10.4047	12.0163	12.9935	12.8913	12.7892	15.3072	15.6583	15.4827	12.7323	10.9328	11.6549
Cs1g08180	1.65226	1.88949	1.77087	0.78014	1.44192	2.10369	0.832574	1.07004	0.951307	1.51971	1.27683	1.42651
Cs1g08190	2.88998	1.0895	1.98974	3.66558	2.33656	1.00753	0	14.0913	7.04565	19.1887	16.8335	39.9461
Cs1g08205	0.883413	0.984025	0.933719	0	0.46401	0.92802	2.41738	0.940658	1.67902	4.53189	4.81472	2.5978
Cs1g08210	34.0739	34.3011	34.1875	47.9029	47.743	47.5832	58.9143	39.239	49.0767	25.262	25.4892	25.9129
Cs1g08230	43.444	42.2767	42.8603	67.6136	85.8603	104.107	90.0488	47.6273	68.838	35.088	44.599	31.1989
Cs1g08240	26.5717	29.0936	27.8327	20.3408	28.5715	36.8022	39.3031	9.09824	24.2007	17.7155	20.7595	17.2515
Cs1g08250	3.73628	3.26752	3.5019	2.12275	4.69296	7.26316	4.99456	3.06933	4.03195	5.23588	4.8418	3.64702
Cs1g08260	4.64699	7.05514	5.85107	3.21286	5.04285	6.87284	8.86595	2.10803	5.48699	9.32245	5.71754	4.3654
Cs1g08280	15.7965	22.3953	19.0959	23.6642	21.1669	18.6697	12.1708	17.2995	14.7352	3.76266	4.19164	9.66505
Cs1g08290	38.499	48.1501	43.3246	57.3537	59.4586	61.5634	93.3368	70.4907	81.9137	57.9208	59.3049	57.3205
Cs1g08300	34.6493	38.5261	36.5877	33.9537	33.9462	33.9388	30.2784	24.9449	27.6117	27.5295	21.6723	19.8207
Cs1g08320	2.47841	2.50113	2.48977	1.344	1.60041	1.85681	0.473331	2.96312	1.71823	1.61311	1.27032	1.75258
Cs1g08330	1.57037	0.845684	1.20803	0.441752	0.670159	0.898566	0.765466	1.07647	0.920968	3.61207	2.7741	3.04865
Cs1g08360	21.2896	29.4328	25.3612	25.8877	20.2425	14.5972	11.1593	19.8762	15.5177	30.7371	20.1164	26.8186
Cs1g08370	16.2756	9.68065	12.9781	8.27544	13.5846	18.8938	27.1046	17.1818	22.1432	22.3608	20.0315	19.6678
Cs1g08380	8.87396	10.286	9.57998	1.47298	1.58323	1.69349	1.11163	2.72261	1.91712	3.04943	3.34357	2.8908
Cs1g08390	1.83147	0.839964	1.33572	0.452554	1.39961	2.34667	0.372729	0.418466	0.395598	0	0	0
Cs1g08400	8.03383	4.6277	6.33077	5.89522	12.6209	19.3466	20.0801	5.70011	12.8901	0.675262	0	0
Cs1g08410	0.697255	0	0.348628	0	0.347987	0.695974	1.53485	0.969189	1.25202	1.11939	1.10321	0.85338
Cs1g08430	24.1779	20.6161	22.397	21.6263	19.8509	18.0754	16.9103	16.3286	16.6195	21.344	23.1729	22.5993
Cs1g08440	70.0954	16.7991	43.4472	20.862	14.2808	7.69964	1.90285	30.0458	15.9743	2.00398	7.40522	12.5913
Cs1g08450	27.839	9.04732	18.4432	10.6319	6.92153	3.21116	1.46718	12.6419	7.05454	2.02547	4.91538	5.64063
Cs1g08480	15.5253	11.5322	13.5288	8.12459	10.1712	12.2177	10.3122	15.2456	12.7789	10.709	10.8191	11.836
Cs1g08485	6.00864	5.08788	5.54826	7.42	7.27447	7.12893	6.52111	3.45043	4.98577	8.5408	6.6066	9.58589
Cs1g08490	33.8053	31.0568	32.431	21.4682	18.8481	16.2279	11.7498	25.4646	18.6072	23.9869	29.6312	24.0623
Cs1g08500	11.2031	10.9373	11.0702	9.27905	9.54492	9.81079	8.3224	10.6174	9.4699	12.8598	14.2812	16.0767
Cs1g08510	4.33928	9.88674	7.11301	5.32303	4.40007	3.47711	12.2883	21.7722	17.0302	0.540043	2.64832	1.32749
Cs1g08535	6.18495	5.0667	5.62582	2.70605	2.7664	2.82676	3.93774	3.02913	3.48344	0.511396	1.68912	0.333507
Cs1g08540	11.3638	8.22924	9.79652	3.05082	4.35945	5.66808	8.35589	6.06722	7.21155	7.31858	6.8552	8.66071
Cs1g08550	0	0	0	0.585045	0.520722	0.456399	34.0767	71.4757	52.7762	253.107	156.124	206.711
Cs1g08560	1.53008	3.1	2.31504	1.7753	1.9059	2.03651	2.8962	3.45536	3.17578	7.94241	6.46056	7.36207
Cs1g08580	23.2359	21.9959	22.6159	19.5548	22.8329	26.111	21.1481	18.4904	19.8193	19.682	20.4792	16.9992
Cs1g08600	4.35551	3.70529	4.0304	1.69814	1.95787	2.2176	1.42391	2.28665	1.85528	2.46974	2.16209	2.00638
Cs1g08620	150.858	220.485	185.672	310.064	266.309	222.554	201.334	214.443	207.888	183.075	178.738	156.78
Cs1g08640	13.8179	11.3747	12.5963	8.78582	10.7113	12.6368	12.4824	14.414	13.4482	24.9052	21.8255	25.7135
Cs1g08650	14.7271	15.177	14.952	17.9837	18.2285	18.4733	27.9233	24.5165	26.2199	23.3031	23.3654	23.8398
Cs1g08720	2.14117	2.68654	2.41385	0.621418	0.653435	0.685452	6.10374	4.48921	5.29648	0.625546	0.991456	1.42419
Cs1g08740	11.2475	13.4768	12.3621	6.84768	6.51736	6.18703	3.02965	3.70508	3.36736	5.1048	3.64853	4.71923
Cs1g08770	40.5486	48.2147	44.3817	27.3866	30.2374	33.0882	33.4837	33.9471	33.7154	78.6748	63.6603	68.7017
Cs1g08810	22.8738	21.9311	22.4025	17.1917	17.7766	18.3615	58.1963	64.7103	61.4533	8.34185	7.73374	6.75963
Cs1g08820	4.58589	6.4217	5.5038	13.7479	15.5491	17.3503	21.1728	31.0371	26.1049	22.8165	19.5779	20.6419
Cs1g08840	161.985	198.732	180.358	249.245	226.07	202.894	315.741	187.008	251.375	235.784	238.484	199.237
Cs1g08870	11.2034	10.5974	10.9004	6.66366	6.72283	6.78199	7.1877	13.6247	10.4062	15.0573	13.5269	12.6359
Cs1g08880	10.6353	8.91753	9.77642	5.06922	6.02876	6.9883	6.1931	4.3772	5.28515	14.9246	14.6297	15.7131
Cs1g08890	12.4968	9.73031	11.1136	12.4963	11.5328	10.5694	14.403	8.94329	11.6731	8.79263	8.38413	5.42985
Cs1g08900	13.712	15.9349	14.8234	11.8914	11.7616	11.6319	12.7842	14.5047	13.6445	16.743	15.805	15.3312
Cs1g08920	88.4819	104.238	96.3599	127.132	131.033	134.934	151.501	91.2834	121.392	98.9123	92.5647	86.4848
Cs1g08930	7.08712	7.27699	7.18206	4.8763	4.74311	4.60992	4.92586	1.29022	3.10804	1.21985	2.40962	0.840888
Cs1g08940	19.8107	16.558	18.1843	23.1941	24.1177	25.0413	15.7887	15.341	15.5648	10.7807	12.6619	11.2116
Cs1g08950	12.997	9.77156	11.3843	5.74664	6.66688	7.58711	5.14556	7.70142	6.42349	5.07144	6.49055	3.41851
Cs1g09020	15.3378	20.0258	17.6818	5.62267	5.27459	4.9265	8.68999	7.22195	7.95597	6.09537	6.55741	6.41725
Cs1g09030	26.2349	36.2503	31.2426	59.9181	51.9875	44.0568	34.7099	64.768	49.739	55.9372	57.0128	52.7025
Cs1g09050	1.28534	1.10653	1.19593	2.0248	1.57468	1.12457	1.02171	2.22064	1.62118	1.51918	1.37406	0.965376
Cs1g09060	4.05985	3.90704	3.98345	3.34556	3.96277	4.57998	2.24398	2.65205	2.44801	1.57435	2.05073	1.46496
Cs1g09070	6.19892	5.92907	6.064	14.7135	13.5411	12.3687	12.4455	9.22641	10.836	6.67915	12.5489	12.6033
Cs1g09080	22.2405	22.6198	22.4302	17.543	19.1093	20.6757	18.9494	12.9325	15.941	16.2082	17.8593	18.1537
Cs1g09090	1.32931	0	0.664655	0	1.85467	3.70934	1.62293	0	0.811465	3.4419	0	1.61737
Cs1g09110	79.8243	114.748	97.2862	152.209	134.048	115.886	135.902	126.754	131.328	90.7955	96.3521	92.5459
Cs1g09120	10.4785	9.41257	9.94553	8.31477	9.76813	11.2215	10.2207	9.4226	9.82165	12.789	10.8763	12.3921
Cs1g09130	22.8291	26.7745	24.8018	28.5923	24.8222	21.052	22.4078	32.1474	27.2776	14.1694	19.5253	23.7804
Cs1g09140	119.67	129.263	124.466	146.932	128.437	109.942	149.667	145.465	147.566	24.9195	32.3766	29.0965
Cs1g09150	1.84854	3.33579	2.59217	2.56741	2.73145	2.8955	0	0	0	0	0	0
Cs1g09200	1.1663	0.623832	0.895066	1.48374	1.57681	1.66988	0.583878	1.37883	0.981354	0.395586	0.83217	1.39649
Cs1g09230	10.5215	15.7151	13.1183	21.2891	16.7645	12.24	19.8454	12.1	15.9727	6.8677	11.3933	7.01713
Cs1g09250	7.90705	5.43592	6.67148	3.94033	2.86326	1.78618	6.48839	9.01322	7.7508	30.3457	6.68537	17.2733
Cs1g09252	2.53167	5.59394	4.0628	1.64363	4.20866	6.77369	7.17342	11.6097	9.39156	14.5349	4.90417	2.20205
Cs1g09254	4.05534	5.99765	5.02649	2.56795	7.62368	12.6794	20.3311	4.95502	12.6431	0.612068	1.76197	2.97463
Cs1g09256	4.65659	4.74949	4.70304	2.11613	2.67709	3.23805	0.764122	2.98524	1.87468	2.5249	3.05938	2.52148
Cs1g09260	19.9404	31.1276	25.534	21.2114	26.573	31.9346	22.0314	22.036	22.0337	14.3388	16.1396	14.3447
Cs1g09280	46.7389	50.6836	48.7112	70.051	67.9185	65.7861	52.8188	43.8541	48.3364	28.7936	30.0527	28.2266
Cs1g09290	18.7186	27.9601	23.3393	59.9453	45.4894	31.0334	24.8192	55.5475	40.1833	39.4287	38.9544	35.1246
Cs1g09300	1.00897	4.02087	2.51492	4.35727	2.98766	1.61805	0.186973	1.20789	0.697432	0.06698	0	0
Cs1g09310	2.13567	4.91093	3.5233	38.8737	19.4368	0	5.5386	15.7151	10.6268	8.77724	4.31838	0
Cs1g09325	1.34467	0.510833	0.927752	0	0	0	0	0	0	0.239305	0.673598	0.468806
Cs1g09330	0.296865	0	0.148433	0	0	0	0	0	0	0.888659	0.467918	0.727346
Cs1g09350	7.63817	5.17288	6.40552	2.1869	6.84725	11.5076	7.37851	6.99709	7.1878	7.34374	7.87936	9.00268
Cs1g09360	16.1933	15.2893	15.7413	16.4731	16.0281	15.5831	28.9683	25.2939	27.1311	15.9736	14.4303	16.3428
Cs1g09363	5.74029	3.15923	4.44976	1.67303	4.82074	7.96846	13.14	3.86329	8.50164	3.41293	2.31237	3.5328
Cs1g09366	15.1531	17.961	16.5571	17.2334	19.38	21.5265	33.4222	37.7267	35.5744	15.8061	15.1061	15.4432
Cs1g09380	4.92993	6.24529	5.58761	3.4863	2.41556	1.34483	1.39627	4.23992	2.8181	2.41998	2.35474	1.97635
Cs1g09400	3.68019	4.84418	4.26218	5.12055	4.28094	3.44133	6.02777	4.43871	5.23324	4.02232	5.10083	3.04137
Cs1g09402	2.53822	0.820947	1.67958	0	0.77758	1.55516	1.04975	2.74882	1.89928	0	0.257494	1.10643
Cs1g09404	0.546047	0.211511	0.378779	0	0	0	0.238065	0.169609	0.203837	0.539389	0.380213	0.707524
Cs1g09406	1.26237	0	0.631185	0	0	0	0	0	0	2.62363	1.42506	3.86643
Cs1g09408	4.72556	2.78303	3.75429	1.43862	2.44898	3.45935	4.57208	5.1708	4.87144	1.0561	1.27479	2.73555
Cs1g09420	327.373	457.772	392.572	272.591	193.15	113.709	379.755	365.846	372.8	434.328	381.548	425.84
Cs1g09450	0.486244	0.344943	0.415594	0.581324	0.435931	0.290538	0.12165	0.26768	0.194665	0.518588	0.933385	0.603431
Cs1g09460	9.29315	1.27395	5.28355	1.38251	5.31158	9.24064	9.07578	16.1211	12.5984	7.78491	4.08575	13.0676
Cs1g09490	23.2682	25.217	24.2426	19.2132	19.6805	20.1477	18.8062	22.475	20.6406	21.7455	25.6123	20.127
Cs1g09500	14.8495	10.9776	12.9136	12.7125	14.2713	15.8301	18.3857	15.4051	16.8954	13.2623	11.1665	13.3129
Cs1g09510	6.94723	7.35874	7.15299	0	1.52913	3.05827	0	0.256227	0.128114	0	0	0
Cs1g09520	8.36574	7.24892	7.80733	5.04054	7.25031	9.46009	11.3071	7.45925	9.38317	9.77311	6.88535	8.14077
Cs1g09530	14.3164	11.2864	12.8014	22.6599	22.5011	22.3423	3.05994	2.0217	2.54082	0	0.592988	0.156564
Cs1g09540	2.71024	3.25297	2.98161	3.03928	3.09011	3.14095	1.93512	2.41075	2.17293	5.45075	3.61477	4.3997
Cs1g09550	4.91116	8.23927	6.57522	18.5109	15.4421	12.3733	19.964	30.1207	25.0423	21.8733	21.5932	16.9045
Cs1g09570	6.21582	5.69925	5.95754	6.7711	6.95458	7.13807	7.27538	8.98584	8.13061	6.78351	6.15522	5.184
Cs1g09575	1.79608	0.822811	1.30945	1.44226	1.23605	1.02983	1.58122	2.31849	1.94985	0.797492	0.232571	1.6319
Cs1g09580	4.25486	1.64493	2.9499	3.86001	3.86963	3.87924	2.80599	7.37168	5.08884	3.8709	9.07004	12.934
Cs1g09590	2.9232	1.67811	2.30065	0.798945	2.42956	4.06017	3.26459	1.6878	2.4762	2.3273	2.31897	3.54334
Cs1g09600	22.7524	3.34791	13.0502	7.6424	7.02766	6.41291	5.70962	11.1557	8.43266	1.81361	3.62045	4.76563
Cs1g09605	6.93102	8.55666	7.74384	3.82563	6.28838	8.75114	2.1154	2.17001	2.1427	4.92075	2.37384	0.818969
Cs1g09610	4.81772	1.48474	3.15123	7.35931	6.8517	6.3441	2.41158	4.50697	3.45927	3.11071	4.81771	6.49742
Cs1g09630	39.8317	42.8556	41.3436	84.7001	76.0303	67.3605	81.847	66.2129	74.0299	81.7035	95.6008	76.5274
Cs1g09635	17.1832	7.90332	12.5433	2.47154	5.3555	8.23946	10.2965	12.0784	11.1875	2.22755	2.7369	8.70053
Cs1g09640	4.31769	0.668408	2.49305	2.70058	3.2954	3.89021	3.75302	12.6253	8.18916	6.84388	8.9045	21.966
Cs1g09650	4.63733	5.07964	4.85848	4.0544	5.20176	6.34912	3.51909	2.89517	3.20713	5.4986	4.44079	4.27876
Cs1g09660	14.1622	12.773	13.4676	25.9729	26.2986	26.6243	23.2801	24.4774	23.8788	9.0274	18.6062	16.335
Cs1g09665	9.58112	3.52447	6.55279	2.79136	3.71233	4.6333	2.26329	4.82083	3.54206	2.92085	2.1447	3.2553
Cs1g09670	6.82527	3.28206	5.05366	3.23686	3.6114	3.98595	3.03654	4.67288	3.85471	3.64723	5.32285	7.45651
Cs1g09690	5.81532	5.43305	5.62418	3.77414	3.9133	4.05245	3.91206	3.56689	3.73948	13.3399	10.8619	14.0787
Cs1g09700	5.92525	3.87717	4.90121	6.0838	6.4432	6.8026	5.55117	3.47303	4.5121	1.78417	3.56946	2.16723
Cs1g09830	6.96768	8.45073	7.7092	4.78836	4.48849	4.18862	3.56694	3.65511	3.61103	1.68729	1.21451	1.23573
Cs1g09840	86.2373	93.823	90.0302	53.0525	47.7439	42.4352	33.1489	54.9074	44.0281	41.9315	40.8639	43.4172
Cs1g09910	15.3508	13.7377	14.5442	7.73672	6.41728	5.09785	5.26317	7.27224	6.26771	17.0531	16.0453	16.6722
Cs1g09920	4.53616	3.1091	3.82263	3.85835	4.47266	5.08697	8.1543	5.61906	6.88668	7.93495	8.20748	9.35162
Cs1g09990	1.56806	2.10472	1.83639	1.47752	2.01377	2.55002	2.86179	2.58735	2.72457	8.26555	6.34071	7.83981
Cs1g09995	0	0	0	0	0	0	0	0	0	0	0	1.21619
Cs1g10010	3.47997	2.41227	2.94612	1.91112	1.88761	1.8641	1.13441	1.30118	1.21779	3.1894	3.07408	2.8057
Cs1g10030	5.38083	5.8048	5.59281	1.45492	1.91883	2.38273	2.90663	2.62131	2.76397	3.74474	3.36941	4.31727
Cs1g10040	30.0367	25.9161	27.9764	25.7161	28.1286	30.5411	53.7298	27.3744	40.5521	21.6087	24.579	25.5851
Cs1g10070	51.1944	41.3465	46.2704	91.4855	76.3812	61.2768	52.5049	28.3315	40.4182	18.4706	14.8692	18.8432
Cs1g10100	40.4217	46.5153	43.4685	25.658	25.2685	24.8789	11.8601	14.4635	13.1618	18.6791	15.7008	16.1205
Cs1g10115	1.72058	1.24259	1.48158	4.01619	2.56454	1.1129	4.50527	1.08749	2.79638	1.97861	1.09667	0.386063
Cs1g10130	0.572577	0.481857	0.527217	0.352392	0.322409	0.292425	0.096743	0.610206	0.353474	1.8026	0.773942	1.46621
Cs1g10140	10.8031	17.2208	14.012	10.6298	9.04546	7.46112	5.55366	11.3246	8.43913	12.9842	12.5426	11.1174
Cs1g10150	7.01335	5.83722	6.42528	1.53634	1.82393	2.11152	2.04364	5.36462	3.70413	6.84092	2.79288	5.83396
Cs1g10160	1.76878	1.94134	1.85506	0.230653	0.776652	1.32265	0.494257	1.71097	1.10261	3.8673	5.00931	2.12642
Cs1g10170	5.07762	4.51646	4.79704	3.01442	2.85921	2.70401	2.77508	2.12525	2.45017	4.2981	5.80884	4.27011
Cs1g10180	3.53357	2.03237	2.78297	0.592071	0.783578	0.975085	0	0	0	1.5291	1.09248	2.01647
Cs1g10220	9.48359	7.68768	8.58563	5.28599	10.7748	16.2636	14.4619	5.35667	9.90929	9.38649	12.9887	9.44677
Cs1g10230	1.77432	2.17929	1.9768	0.315189	0.96011	1.60503	0.667905	1.4159	1.0419	2.65792	2.84066	3.24874
Cs1g10240	40.309	49.153	44.731	45.3766	40.8809	36.3851	33.3155	40.8218	37.0686	33.8694	30.0205	31.7797
Cs1g10245	51.0177	40.5067	45.7622	43.0889	37.9669	32.845	40.1503	10.9375	25.5439	4.57778	19.7518	11.1528
Cs1g10260	6.32273	8.02053	7.17163	5.56265	8.89183	12.221	9.84465	8.64522	9.24493	0.711969	1.01519	0.178635
Cs1g10270	68.1848	86.9191	77.552	104.429	92.9185	81.4081	123.562	97.6647	110.613	108.025	86.8591	101.472
Cs1g10300	2.69588	1.97413	2.33501	1.35221	0.959628	0.567046	0	0.370561	0.185281	0	0	0
Cs1g10310	3.27305	3.30908	3.29107	1.43582	1.27581	1.11579	1.10059	1.03146	1.06603	2.46514	2.52938	2.4735
Cs1g10370	10.3786	12.3135	11.346	3.89286	2.41705	0.941234	0	0	0	0	0	0
Cs1g10380	9.23341	12.8729	11.0532	9.03168	8.69494	8.3582	0.616426	0	0.308213	0	0	0
Cs1g10389	4.43619	2.48854	3.46237	2.01993	3.12566	4.23138	4.06357	5.62882	4.84619	3.10473	2.33061	3.33028
Cs1g10400	0.300291	0	0.150146	0	0	0	0	0	0	2.42291	1.8506	2.95107
Cs1g10405	4.36289	6.59259	5.47774	0	3.16671	6.33342	0	10.366	5.183	23.4495	19.3531	19.0855
Cs1g10425	8.36546	4.98683	6.67614	23.934	24.0974	24.2608	47.6732	26.5623	37.1178	3.81142	2.80356	3.29949
Cs1g10440	1.28372	1.62431	1.45402	4.49856	4.6754	4.85225	2.06799	2.52215	2.29507	0.933683	0.986809	1.33001
Cs1g10450	1.00556	1.1622	1.08388	1.23432	0.904561	0.574801	0.276989	0.620272	0.448631	0.961379	1.79373	1.54313
Cs1g10460	1.58282	2.61218	2.0975	6.19824	5.03983	3.88141	1.58677	0.638005	1.11239	1.08036	1.35212	1.11322
Cs1g10470	0.121736	0.353123	0.23743	1.58396	1.06755	0.55114	0.315975	0.878337	0.597156	0.457468	0.341468	0.515168
Cs1g10500	9.54881	6.64905	8.09893	1.22954	0.8994	0.56926	0.29151	0.309398	0.300454	0.310202	0.146977	0.102701
Cs1g10530	2.56717	2.75653	2.66185	5.83029	12.4116	18.9929	38.4016	34.9671	36.6844	17.8781	15.4321	19.3496
Cs1g10540	334.602	537.42	436.011	558.469	421.994	285.519	141.397	180.471	160.934	47.3354	47.1266	49.1954
Cs1g10550	278.056	304.187	291.122	291.684	285.471	279.258	368.716	198.31	283.513	186.191	200.238	157.642
Cs1g10560	16.9052	13.2938	15.0995	5.66554	9.14712	12.6287	10.4133	5.82316	8.11823	8.9792	8.32767	8.83747
Cs1g10570	26.0659	25.5155	25.7907	30.7292	31.5227	32.3162	37.6537	28.1493	32.9015	31.3871	29.7944	28.3691
Cs1g10590	52.9687	55.3197	54.1442	55.4549	61.7713	68.0876	67.5172	41.5605	54.5388	58.6961	53.3563	55.0318
Cs1g10600	19.4464	15.5685	17.5074	10.0676	11.0327	11.9977	13.853	15.9987	14.9259	23.2228	24.6273	23.9518
Cs1g10610	23.916	18.116	21.016	5.54877	5.18894	4.82911	21.1104	24.4107	22.7605	2.2399	8.29045	8.20899
Cs1g10620	0.983027	0.56265	0.772839	2.02128	2.0154	2.00952	2.16052	1.37886	1.76969	1.51331	0.356698	1.49425
Cs1g10630	24.3375	17.0515	20.6945	15.6635	18.4968	21.3301	23.4798	27.1482	25.314	24.7564	20.6064	26.247
Cs1g10640	8.82576	7.05427	7.94001	10.9231	10.8072	10.6913	8.40558	7.39185	7.89872	9.36163	11.5735	10.1336
Cs1g10650	22.4693	18.251	20.3602	16.6107	17.9843	19.3579	15.1131	18.6483	16.8807	17.9684	19.1988	18.0122
Cs1g10660	78.646	103.497	91.0715	117.781	118.621	119.462	145.94	130.629	138.285	201.914	210.342	179.441
Cs1g10670	26.3775	26.7478	26.5627	22.4594	23.5308	24.6021	19.431	16.3936	17.9123	26.9388	24.2312	25.3309
Cs1g10690	49.5916	54.6315	52.1116	67.1205	65.0954	63.0704	56.9236	95.3848	76.1542	126.935	126.793	128.109
Cs1g10700	14.5278	8.77694	11.6524	9.22728	12.3247	15.4221	17.2474	23.9451	20.5963	14.7925	12.5945	11.4694
Cs1g10710	15.7097	11.4798	13.5947	9.20834	8.69507	8.1818	4.51938	14.5966	9.55799	21.7915	20.3166	20.7827
Cs1g10745	6.5013	10.3173	8.4093	3.45604	8.87777	14.2995	14.3957	7.14539	10.7706	21.9091	21.0646	19.4989
Cs1g10770	3.66459	1.21695	2.44077	0.348352	0.467244	0.586135	0.388718	0.256438	0.322578	0.605181	0.176902	0.493162
Cs1g10850	13.7006	14.1396	13.9201	4.00858	5.65086	7.29314	9.19911	4.20398	6.70155	0.584548	1.66889	1.45559
Cs1g10860	1.12967	6.78111	3.95539	29.3392	27.3278	25.3164	11.1301	10.3447	10.7374	8.40958	5.21237	8.19462
Cs1g10875	2.46041	1.79116	2.12579	1.54917	3.34056	5.13196	4.05072	1.73136	2.89104	1.66741	0.351928	3.31961
Cs1g10900	3.96519	3.31752	3.64135	2.03893	3.52494	5.01095	5.20936	8.80572	7.00754	4.02752	4.61397	4.88773
Cs1g10920	0.21644	0.511208	0.363824	0.258945	0.455203	0.65146	1.37313	0.783868	1.0785	0.294105	1.25294	0.968992
Cs1g10925	27.735	20.6365	24.1857	15.847	19.3893	22.9316	43.2418	32.8771	38.0594	8.73058	9.91213	6.8582
Cs1g10950	23.312	13.0918	18.2019	9.31976	7.56804	5.81633	17.2646	0	8.6323	21.1622	12.6445	0
Cs1g10970	5.78167	4.18356	4.98262	2.09737	5.37484	8.65232	3.61378	3.58149	3.59763	16.6614	17.6456	18.6451
Cs1g10990	0.140068	0.813241	0.476655	0.765384	0.625019	0.484653	0.354486	0.261877	0.308182	0.476674	0.617189	0.738504
Cs1g11000	2.31495	0.556824	1.43589	1.17082	1.32608	1.48135	1.25149	1.21241	1.23195	1.14578	0.274314	2.4405
Cs1g11020	10.223	9.96799	10.0955	21.7177	23.042	24.3664	22.9767	28.5169	25.7468	12.9147	17.1814	10.7629
Cs1g11040	0.19807	0.770666	0.484368	0.624231	0.820736	1.01724	0.242415	0.430507	0.336461	0.826128	0.827676	1.10497
Cs1g11100	52.6799	47.6772	50.1786	86.0277	80.4121	74.7966	92.2802	70.3975	81.3388	43.8704	50.6872	35.7339
Cs1g11110	28.3595	34.3918	31.3757	21.9017	23.9339	25.9662	14.9711	16.4992	15.7352	16.7547	14.5272	12.6775
Cs1g11120	12.5222	2.42322	7.47271	0.368039	0.333806	0.299572	0	0	0	0	0	0.151441
Cs1g11140	5.41505	5.53721	5.47613	5.18653	5.5309	5.87527	1.67111	1.92378	1.79744	1.6358	0.804499	0.944757
Cs1g11150	21.2687	25.0646	23.1667	13.6732	14.4032	15.1331	12.3869	14.3759	13.3814	14.1858	16.3258	13.5035
Cs1g11160	54.235	48.8176	51.5263	47.1217	50.0616	53.0015	61.6156	25.1742	43.3949	16.0221	15.8245	15.5981
Cs1g11170	6.96485	12.2099	9.58737	5.80344	6.97774	8.15205	6.09688	7.38907	6.74298	14.6122	13.1327	10.9416
Cs1g11180	30.79	29.7995	30.2948	64.4216	71.7487	79.0758	76.4242	28.2138	52.319	11.4009	15.3328	15.1205
Cs1g11190	11.5574	16.1476	13.8525	4.02256	4.00629	3.99001	0.807419	1.01791	0.912665	0	0.360284	0.124216
Cs1g11200	9.70387	10.7607	10.2323	19.1844	17.1911	15.1977	11.9823	10.4717	11.227	11.3779	10.9356	10.8291
Cs1g11210	12.5898	10.1854	11.3876	12.0007	12.5625	13.1242	16.847	12.799	14.823	7.57443	9.99586	6.10435
Cs1g11220	4.36331	6.57558	5.46945	7.3513	7.42241	7.49352	1.51288	1.41972	1.4663	0	0	0
Cs1g11225	24.4054	29.0982	26.7518	28.0094	31.3613	34.7132	45.5277	53.0427	49.2852	29.0221	26.2773	32.4888
Cs1g11230	9.53253	12.6488	11.0907	11.9065	11.3643	10.8221	11.4225	9.86291	10.6427	24.5849	23.0457	25.2871
Cs1g11240	9.82697	13.9989	11.9129	36.7007	31.0589	25.4171	7.97298	18.4692	13.2211	15.5913	12.3967	12.3911
Cs1g11280	0.742701	0.757359	0.75003	0.302668	0.235608	0.168547	0.220259	0.305959	0.263109	0.690977	0.638331	0.526086
Cs1g11290	0	0.336992	0.168496	0	0	0	0	0.288319	0.14416	0.870023	1.06191	1.02381
Cs1g11320	3.51831	4.46609	3.9922	7.72858	6.97616	6.22373	9.21363	8.19372	8.70368	2.94593	3.92992	3.94486
Cs1g11330	7.01967	7.39872	7.2092	11.9909	11.0297	10.0684	18.2462	4.30346	11.2748	5.12838	3.38234	3.09324
Cs1g11340	22.7087	22.4863	22.5975	37.9566	38.4796	39.0025	45.5012	26.0399	35.7706	24.7612	24.2133	19.4914
Cs1g11350	27.1206	35.3314	31.226	53.2385	54.1752	55.112	18.5391	13.7638	16.1515	19.8467	22.5037	18.3232
Cs1g11360	19.3029	18.2694	18.7861	34.4238	32.7634	31.103	39.1809	42.9742	41.0776	56.2378	58.4496	50.6007
Cs1g11380	72.7788	60.7923	66.7856	66.3725	64.2613	62.1501	54.2921	44.3812	49.3366	15.0404	24.3983	19.5792
Cs1g11390	2.67937	4.06105	3.37021	1.30268	2.19115	3.07962	0.765049	1.80145	1.28325	2.7219	1.47409	2.23643
Cs1g11400	0.765928	0	0.382964	0.438992	1.02923	1.61946	2.10327	1.5541	1.82868	1.88861	1.60308	2.05124
Cs1g11410	3.20929	3.19783	3.20356	1.31279	1.22984	1.14689	0.650847	0.893481	0.772164	1.30405	0.839139	1.09277
Cs1g11420	118.381	109.992	114.186	212.986	217.349	221.711	227.758	109.861	168.81	108.208	103.619	106.774
Cs1g11430	0.424006	0.372232	0.398119	0.191793	0.676797	1.1618	2.13206	1.17493	1.65349	2.07356	1.54071	2.61048
Cs1g11440	9.93644	11.6677	10.8021	10.0129	11.6621	13.3113	14.6357	14.7857	14.7107	45.8439	34.8629	42.8783
Cs1g11450	69.6606	63.2335	66.4471	101.59	117.005	132.421	176.795	64.7269	120.761	107.116	125.351	105.678
Cs1g11580	5.30682	2.38198	3.8444	1.80073	4.61876	7.4368	5.09144	4.91529	5.00336	6.02571	6.70376	6.1261
Cs1g11590	0	0	0	0	0.81265	1.6253	2.08556	3.0585	2.57203	3.8754	5.60057	0
Cs1g11595	3.425	6.02653	4.72576	0	0.94194	1.88388	2.40391	3.47708	2.94049	2.63095	0	0
Cs1g11670	89.7486	106.622	98.1853	92.751	96.683	100.615	95.5322	57.5482	76.5402	86.957	85.7942	77.8556
Cs1g11690	12.6217	8.98295	10.8023	10.1471	11.2784	12.4098	14.5537	13.6295	14.0916	17.5088	16.9395	18.4694
Cs1g11700	9.78142	14.6916	12.2365	11.3298	11.1409	10.952	14.5264	8.09027	11.3083	11.1955	12.0303	12.4637
Cs1g11740	13.843	12.0791	12.9611	10.5056	8.97398	7.44236	2.23286	9.33726	5.78506	5.23472	5.18084	5.7005
Cs1g11750	12.2215	8.01595	10.1187	7.08719	8.0379	8.98861	8.22937	9.36103	8.7952	8.86395	8.58245	7.62373
Cs1g11760	5.42633	8.74275	7.08454	16.9968	13.5647	10.1326	13.0811	8.32191	10.7015	6.95425	6.21754	7.09026
Cs1g11780	9.3722	7.80541	8.58881	4.98576	4.40824	3.83071	17.0578	14.9044	15.9811	2.11588	3.59966	2.04113
Cs1g11800	10.3796	11.8847	11.1321	7.81856	9.05063	10.2827	15.6006	24.9476	20.2741	9.21114	12.3255	8.15648
Cs1g11840	1.61121	0.924951	1.26808	1.71524	1.56968	1.42413	1.86595	5.74971	3.80783	1.11133	0.822209	1.49445
Cs1g11850	1.59915	0.394135	0.996643	0.999795	0.67719	0.354585	1.39853	3.10626	2.25239	1.71128	1.20612	0.95501
Cs1g11860	1.55169	2.6452	2.09844	19.5495	17.3483	15.147	31.1104	21.7897	26.4501	10.5149	14.6035	9.14637
Cs1g11880	5.74598	9.91297	7.82948	0.796016	0.888771	0.981526	81.2847	70.5658	75.9253	19.8029	12.0832	15.4372
Cs1g11890	11.6482	14.0106	12.8294	9.35318	9.76609	10.179	8.82517	9.99597	9.41057	10.6163	10.4269	10.1422
Cs1g11940	1.05111	1.20936	1.13024	1.37657	2.98617	4.59578	2.99709	3.14508	3.07109	1.84503	4.56062	1.84042
Cs1g12030	10.2633	6.33536	8.29933	4.24034	16.6052	28.97	28.5537	32.1859	30.3698	22.8458	20.4321	23.37
Cs1g12050	2.45488	2.7426	2.59874	0.700395	1.29121	1.88202	0.103513	1.49952	0.801517	2.12146	1.85328	2.21903
Cs1g12060	0.422249	0.961202	0.691726	3.65422	3.3732	3.09218	6.8766	4.32437	5.60048	3.10202	4.10873	3.57894
Cs1g12070	4.17593	3.16943	3.67268	10.7704	8.2345	5.6986	6.01813	6.41676	6.21744	1.33654	4.58322	4.74182
Cs1g12080	3.28359	3.79733	3.54046	12.8606	20.413	27.9654	22.488	3.57517	13.0316	53.3267	47.4651	57.4795
Cs1g12100	0	0	0	0	1.91766	3.83532	0	0	0	0	16.6474	0
Cs1g12110	0.400887	2.28825	1.34457	0.486813	1.04033	1.59384	0	0	0	1.47859	1.02605	0.723396
Cs1g12150	1.78953	1.95453	1.87203	6.10082	6.56936	7.0379	6.95698	4.64742	5.8022	7.24909	6.12042	5.02045
Cs1g12160	8.59509	8.10831	8.3517	4.46461	4.57382	4.68303	2.51603	1.24925	1.88264	6.18941	7.20112	6.19878
Cs1g12170	3.19796	4.38853	3.79325	3.10213	3.92006	4.73799	3.16235	1.93778	2.55007	5.56618	6.81691	5.58869
Cs1g12190	1.06676	1.24123	1.154	0.636878	0.836929	1.03698	1.4905	0.571363	1.03093	1.20845	1.3847	1.04814
Cs1g12210	0.49575	1.06736	0.781555	0	0.033709	0.067418	0	0.265716	0.132858	3.90513	2.63947	3.69062
Cs1g12230	7.0397	6.95174	6.99572	3.1265	2.68592	2.24533	2.27848	3.10552	2.692	4.42761	3.8948	3.63079
Cs1g12240	16.4333	19.3923	17.9128	57.2719	39.6947	22.1175	36.8451	22.0987	29.4719	19.1718	24.5501	19.5382
Cs1g12245	13.7818	21.0173	17.3996	12.8858	9.75494	6.62408	5.86595	9.61998	7.74296	6.78971	7.14253	6.39743
Cs1g12250	9.97333	9.51998	9.74666	8.75626	9.16981	9.58335	10.4432	8.59188	9.51754	7.283	8.46119	7.85924
Cs1g12260	26.8374	24.8815	25.8594	25.2009	24.3433	23.4856	22.8543	15.9226	19.3884	20.1166	23.608	20.6629
Cs1g12270	12.4186	13.0031	12.7109	17.6891	14.4646	11.2401	13.4244	8.97942	11.2019	2.55386	2.99497	3.45641
Cs1g12280	12.6145	9.33953	10.977	8.34179	7.53095	6.72012	8.84071	10.1334	9.48705	11.3261	10.6406	12.088
Cs1g12290	7.87622	5.23777	6.55699	9.22771	7.70469	6.18167	7.25285	6.05981	6.65633	6.39176	4.65591	4.20958
Cs1g12320	7.26256	8.28005	7.7713	3.35661	4.30116	5.24571	1.99398	2.51314	2.25356	1.79602	1.81558	0.817023
Cs1g12330	20.0311	30.8797	25.4554	17.7855	18.3731	18.9607	12.8201	13.1059	12.963	34.6821	31.4048	29.895
Cs1g12340	0	0.48551	0.242755	2.72313	2.50122	2.2793	1.21783	0.772368	0.995099	1.01753	0.586558	1.01229
Cs1g12360	0.979015	1.2678	1.12341	1.70242	1.13272	0.56303	0.552375	0.935133	0.743754	0.067136	0.376434	0.336116
Cs1g12370	13.113	15.7862	14.4496	14.681	15.4951	16.3092	17.5986	15.7747	16.6867	36.1098	27.5121	32.7187
Cs1g12380	24.0713	27.1354	25.6033	40.8071	39.7467	38.6863	44.5993	27.6395	36.1194	42.0464	36.8609	43.0883
Cs1g12390	0.947728	2.10441	1.52607	2.12053	2.03081	1.94109	0	0.148581	0.074291	0.070896	0	0
Cs1g12400	1.05534	0.41822	0.73678	1.59948	1.41498	1.23049	1.03896	0.508916	0.773938	0.251329	0.10084	0.287732
Cs1g12410	50.4136	63.6923	57.053	69.0502	66.2347	63.4191	132.662	91.9586	112.31	86.1128	93.1043	98.4556
Cs1g12420	5.49844	6.67104	6.08474	8.06926	8.61031	9.15137	13.7542	16.0604	14.9073	16.065	15.6645	15.2366
Cs1g12430	11.1347	14.5252	12.83	8.80639	9.1414	9.47641	11.8082	13.7416	12.7749	14.2415	11.6871	13.2244
Cs1g12440	34.732	27.0601	30.896	25.6632	29.5424	33.4216	31.3952	30.4096	30.9024	23.8207	15.694	26.5359
Cs1g12460	12.0669	10.2918	11.1793	0.80679	1.21866	1.63052	1.34868	0.834696	1.09169	0.634699	0.253621	0.182247
Cs1g12500	1.84617	2.04996	1.94806	0	0	0	0.812919	0	0.40646	0	0.6177	0.425708
Cs1g12505	52.0755	58.5751	55.3253	69.5379	66.8935	64.2491	81.0894	66.2547	73.672	48.2594	56.6383	46.3759
Cs1g12520	23.6739	17.0596	20.3667	34.7846	26.8122	18.8398	43.1937	58.2355	50.7146	57.2939	60.8629	49.3911
Cs1g12530	10.3866	7.40475	8.89568	32.5994	26.6632	20.727	30.1808	31.4566	30.8187	25.2616	20.8597	25.9622
Cs1g12550	29.2938	44.7732	37.0335	44.7947	40.454	36.1133	1.66353	1.74636	1.70494	0.416913	1.21624	0.136064
Cs1g12560	5.65266	4.93031	5.29148	34.9301	40.2869	45.6436	331.305	232.151	281.728	615.021	356.784	603.927
Cs1g12570	43.7188	42.9327	43.3257	50.4447	48.8557	47.2667	72.6387	85.6074	79.1231	30.3926	46.6627	34.2122
Cs1g12580	27.135	11.8049	19.47	54.2632	50.9906	47.718	87.8007	113.352	100.576	29.9926	28.4291	27.1271
Cs1g12600	115.338	165.979	140.659	105.844	105.218	104.591	107.091	67.7459	87.4185	204.374	163.836	182.374
Cs1g12630	51.6276	46.349	48.9883	102.11	103.822	105.533	108.438	53.165	80.8015	25.5002	30.4296	25.847
Cs1g12650	101.306	78.2934	89.7997	102.843	79.7926	56.7423	109.241	106.717	107.979	46.0924	45.5555	43.3969
Cs1g12660	2.63511	1.50234	2.06873	1.631	0.979561	0.328122	0.443723	1.25795	0.850837	0	0	0
Cs1g12670	9.14885	9.33806	9.24346	10.7597	10.8011	10.8424	12.7878	25.3368	19.0623	4.79117	7.32041	3.44398
Cs1g12710	18.9755	15.4266	17.201	20.6194	20.3858	20.1522	23.3521	16.1312	19.7416	9.31195	6.06893	5.93932
Cs1g12750	7.31139	7.11619	7.21379	10.0524	10.4426	10.8327	14.4315	10.4426	12.437	16.3992	14.8703	10.7634
Cs1g12760	52.2612	39.0482	45.6547	45.1945	48.0459	50.8973	56.2627	35.3514	45.807	40.9255	45.6129	39.0457
Cs1g12770	5.11786	4.92253	5.0202	2.91327	2.98322	3.05317	2.18825	5.40453	3.79639	6.04942	4.60793	6.14819
Cs1g12780	2.18107	2.03431	2.10769	0.415595	0.873473	1.33135	1.15041	2.54148	1.84594	5.99649	3.66439	5.19668
Cs1g12790	21.3827	13.5068	17.4447	9.14308	12.3566	15.5702	11.5178	12.7163	12.1171	6.4063	6.37328	7.47464
Cs1g12800	3.27026	4.0805	3.67538	4.96075	3.74912	2.53749	4.45856	2.31145	3.38501	2.69611	3.31018	2.83489
Cs1g12810	20.9535	29.0195	24.9865	75.4783	67.5201	59.5619	200.436	118.825	159.631	45.6734	33.5226	36.5392
Cs1g12820	7.26627	12.5618	9.91404	1.92691	2.59686	3.26681	2.12472	0	1.06236	0	0	0.490689
Cs1g12830	10.8067	8.00514	9.40592	8.5435	8.78275	9.022	11.2396	4.89263	8.06611	7.02153	6.41347	7.26891
Cs1g12840	8.53454	6.42086	7.4777	6.78886	6.6759	6.56294	6.27773	6.90637	6.59205	8.90293	7.04429	9.20745
Cs1g12850	64.5354	88.7212	76.6283	105.465	116.733	128.001	90.9283	52.1538	71.541	125.029	149.083	96.7196
Cs1g12860	1.41087	0.80906	1.10997	0.546931	0.810421	1.07391	2.4288	1.69751	2.06316	1.15014	1.5603	1.19095
Cs1g12870	1.47784	1.11778	1.29781	0.628002	1.08517	1.54233	1.62286	1.1342	1.37853	0.752341	0.670068	1.19915
Cs1g12880	5.55003	5.62951	5.58977	8.41148	7.6254	6.83931	12.352	7.5869	9.96945	9.32562	10.3797	10.7517
Cs1g12890	5.22808	5.43947	5.33378	3.46001	3.95985	4.45969	1.66175	1.06517	1.36346	2.0368	3.40266	2.2043
Cs1g12910	0.868236	1.72664	1.29744	2.17398	1.80621	1.43843	1.34867	0.990335	1.1695	1.21842	0.713212	1.12844
Cs1g12915	5.51194	2.52807	4.02001	3.03355	5.97415	8.91474	4.82262	7.89229	6.35745	4.86436	0.67163	4.04655
Cs1g12920	4.9455	5.70345	5.32447	9.87	9.32892	8.78785	4.83641	4.63142	4.73391	6.64638	9.03277	6.91853
Cs1g12940	32.3405	39.2299	35.7852	51.1393	47.8265	44.5137	33.8778	29.1597	31.5188	21.1481	26.6078	19.6317
Cs1g12960	7.20866	5.31897	6.26382	6.37839	6.9825	7.58661	6.30483	8.11371	7.20927	2.75097	4.77194	1.97168
Cs1g12975	0	0.477085	0.238543	1.3024	0.833395	0.364389	1.3308	1.34725	1.33902	1.00151	1.44075	1.38004
Cs1g12980	0.580193	2.03322	1.30671	4.94905	3.33123	1.71341	3.59894	1.15098	2.37496	1.44824	2.56095	0.706229
Cs1g13010	1.9784	2.81999	2.3992	2.851	2.90602	2.96104	2.21222	2.62906	2.42064	4.91839	4.64583	4.0806
Cs1g13030	2.16543	3.17914	2.67229	4.27341	3.63927	3.00513	3.20485	3.6361	3.42048	2.32409	2.68023	2.6759
Cs1g13033	2.24726	0.849057	1.54816	5.46381	4.21218	2.96055	0.977576	5.12256	3.05007	5.80647	2.75739	2.8547
Cs1g13050	0.845347	1.22929	1.03732	0.924685	1.41711	1.90953	0.272223	0.716632	0.494428	1.37855	1.37628	0.869339
Cs1g13060	0	0	0	0	0	0	0	0	0	0	0	0
Cs1g13070	1.18499	1.64515	1.41507	1.39061	1.73263	2.07466	2.91193	2.51044	2.71118	1.51418	1.33495	1.93543
Cs1g13080	9.3745	9.12776	9.25113	7.24782	6.5468	5.84577	14.9551	13.2117	14.0834	16.743	17.9623	15.7464
Cs1g13120	16.8578	15.1832	16.0205	17.5127	16.6853	15.858	17.9407	18.136	18.0384	18.3313	16.212	14.1178
Cs1g13150	8.03058	10.7129	9.37174	8.77501	8.5877	8.40039	8.71532	10.3684	9.54186	10.1678	8.04175	7.87097
Cs1g13170	7.69606	6.46257	7.07932	7.5725	7.1773	6.7821	6.42687	7.96113	7.194	11.4328	9.03277	9.02809
Cs1g13180	23.8656	24.0588	23.9622	21.9116	20.5677	19.2237	23.9569	27.2796	25.6182	19.9042	17.4797	18.9043
Cs1g13190	31.5078	33.9075	32.7077	49.3606	45.5731	41.7856	55.7126	46.558	51.1353	44.9886	38.151	33.3265
Cs1g13200	6.595	6.63865	6.61683	5.22333	4.04256	2.86178	2.33585	3.60561	2.97073	5.68248	6.71649	6.34142
Cs1g13220	18.1442	14.1901	16.1671	10.7289	11.823	12.917	10.1625	4.03867	7.10058	5.09598	4.5394	3.95266
Cs1g13240	113.879	159.05	136.464	249.475	230.293	211.112	306.408	219.117	262.762	223.082	212.793	198.421
Cs1g13250	0.73464	0.240095	0.487368	0.247679	0.538408	0.829136	1.07039	0.492269	0.78133	0.99621	0.990473	0.898578
Cs1g13260	20.5255	27.0991	23.8123	20.4946	29.4684	38.4421	46.4164	20.1567	33.2865	56.1992	50.7578	56.8056
Cs1g13290	138.733	224.567	181.65	303.368	265.132	226.896	168.582	124.937	146.76	83.8842	89.077	74.0023
Cs1g13300	163.624	226.985	195.304	229.895	183.416	136.937	7.65599	10.6621	9.15905	11.4359	17.4587	7.72873
Cs1g13330	17.1832	16.1769	16.6801	16.0726	17.2308	18.389	23.7424	18.8003	21.2714	14.856	16.9757	15.8793
Cs1g13340	136.117	168.746	152.431	195.332	166.15	136.969	290.249	176.441	233.345	125.89	126.266	108.778
Cs1g13350	1.97001	1.13975	1.55488	0.774757	1.21731	1.65986	0.49533	1.38785	0.94159	1.15889	1.47417	1.67702
Cs1g13430	3.00233	3.1645	3.08342	1.46267	1.13239	0.802116	0.773525	1.50218	1.13785	1.18808	1.67166	0.587706
Cs1g13440	14.6031	15.8949	15.249	9.73344	12.8291	15.9248	46.788	41.0478	43.9179	80.5448	72.2918	80.5087
Cs1g13485	22.9568	5.87487	14.4158	11.3618	13.5715	15.7812	12.9569	3.59998	8.27844	5.59353	5.44936	4.52069
Cs1g13520	236.664	351.24	293.952	459.467	466.846	474.226	391.132	167.862	279.497	371.591	414.428	331.543
Cs1g13530	39.4513	38.6847	39.068	16.0138	14.4934	12.973	3.85059	4.60553	4.22806	37.4021	34.309	45.2669
Cs1g13540	4.19568	6.32644	5.26106	17.0068	16.389	15.7712	1.15642	1.23993	1.19817	0.314615	0.809065	0.528026
Cs1g13580	2.34957	2.78504	2.56731	0.903424	1.0099	1.11638	0.661237	1.02446	0.842849	2.75124	2.59821	2.58974
Cs1g13590	3.05942	4.29127	3.67535	0.541303	0.380505	0.219707	0.095672	0.935536	0.515604	0.109144	0.049188	0.035411
Cs1g13600	18.9677	31.1995	25.0836	16.9911	18.7076	20.424	20.9115	13.3305	17.121	44.2636	36.0432	41.1782
Cs1g13610	8.87032	14.1637	11.517	13.173	9.44369	5.71438	3.67597	7.04001	5.35799	7.91731	8.02289	8.65768
Cs1g13640	3.61648	2.77252	3.1945	0.945025	1.12486	1.30469	1.24643	1.66968	1.45806	2.23603	2.87939	2.89338
Cs1g13660	1.00959	0.475493	0.742542	0.163397	0.310223	0.457048	0.80239	1.25764	1.03001	1.85851	1.96502	2.3663
Cs1g13690	2.23794	2.66956	2.45375	2.41125	2.10482	1.7984	2.54553	5.70714	4.12634	9.7634	5.54908	7.83874
Cs1g13700	0.357784	0.564189	0.460987	0.266491	0.356742	0.446993	1.04493	2.87885	1.96189	6.13717	4.702	4.89489
Cs1g13710	12.9757	13.6856	13.3307	2.601	3.12043	3.63986	2.70172	3.8371	3.26941	8.77124	4.26713	4.81073
Cs1g13720	2.70407	3.54754	3.12581	8.32953	7.39018	6.45083	12.4685	15.1201	13.7943	36.9952	23.5614	25.214
Cs1g13850	19.8866	20.012	19.9493	27.0909	25.7826	24.4742	6.07646	6.67141	6.37394	3.98279	6.36209	4.99213
Cs1g13860	16.9024	16.8617	16.882	24.0298	22.4813	20.9328	16.7497	12.9884	14.869	10.0072	13.154	11.0177
Cs1g13870	7.89829	9.77624	8.83727	5.18082	7.73211	10.2834	11.593	3.03636	7.31468	13.7459	11.8024	10.4523
Cs1g13930	3.87554	2.5792	3.22737	2.0391	3.57915	5.1192	8.08766	2.31812	5.20289	0	0	0
Cs1g13940	0.608249	0.685273	0.646761	0.154451	0.077226	0	0	0.531113	0.265557	0.110624	0.556762	0.439009
Cs1g13950	13.6033	10.1431	11.8732	11.2478	12.401	13.5542	17.1093	16.6131	16.8612	26.9991	24.1229	25.148
Cs1g13960	62.0468	25.3111	43.679	23.8255	24.0053	24.1852	167.845	71.631	119.738	28.1577	53.1187	42.0056
Cs1g13980	23.2962	24.5751	23.9356	18.7894	15.2983	11.8072	20.9217	28.5907	24.7562	30.226	26.9319	27.5057
Cs1g13990	26.4711	25.5723	26.0217	22.4821	24.5912	26.7003	18.2208	26.9419	22.5814	25.6951	25.3067	25.3954
Cs1g14000	12.1967	14.8233	13.51	8.75559	10.03	11.3045	11.2741	12.4811	11.8776	30.4249	27.4297	30.7176
Cs1g14010	13.6321	6.57873	10.1054	7.84215	12.5919	17.3417	21.5409	19.3286	20.4348	15.4468	12.4654	11.2439
Cs1g14015	1.46078	2.12113	1.79096	0	0	0	0	1.00304	0.50152	10.4206	5.89721	10.7077
Cs1g14020	3.8151	3.02328	3.41919	1.8509	1.72504	1.59917	2.68438	3.99892	3.34165	6.03233	7.02706	5.90716
Cs1g14030	10.1352	15.1237	12.6295	14.2735	14.02	13.7666	19.5608	14.2405	16.9006	16.2363	13.7453	14.6079
Cs1g14060	16.2827	15.3793	15.831	47.7592	44.5612	41.3632	65.422	37.7925	51.6073	34.9323	27.4924	32.1541
Cs1g14090	2.19913	2.07419	2.13666	1.58711	1.36197	1.13682	1.35062	1.58652	1.46857	1.13151	1.46148	1.2889
Cs1g14100	0.878703	3.03437	1.95654	2.14221	1.82883	1.51546	1.16951	1.34032	1.25492	0.133758	0.390039	0.538058
Cs1g14120	0.752706	0.796736	0.774721	0.629305	0.611308	0.593311	1.12786	0.888467	1.00816	0.67322	0.737189	0.62377
Cs1g14130	42.252	48.9824	45.6172	111.968	91.4645	70.961	84.8931	126.95	105.922	100.201	92.8809	94.0576
Cs1g14140	9.17025	10.3974	9.78383	7.51054	8.17211	8.83369	9.25896	7.58056	8.41976	19.2076	18.5101	18.9566
Cs1g14160	0.615931	0	0.307966	1.47286	0.839264	0.205668	1.40966	2.18681	1.79824	0.703626	0.71182	2.33187
Cs1g14183	1.13183	1.24711	1.18947	1.28409	2.24403	3.20397	11.1314	9.67971	10.4056	6.13497	1.43162	2.91931
Cs1g14186	0	0	0	0	0	0	1.4827	2.19372	1.83821	0	0.862939	0.602015
Cs1g14240	1.0307	1.10619	1.06845	1.62103	2.27686	2.9327	6.30722	0.719338	3.51328	3.49636	2.36021	5.65228
Cs1g14275	18.0905	14.8186	16.4546	15.488	13.2332	10.9783	14.8855	20.4492	17.6673	11.9874	11.5825	6.53953
Cs1g14300	1.39793	2.08401	1.74097	0.227836	0.160684	0.093531	0.249523	1.09279	0.671157	0.317906	0.616397	0.441113
Cs1g14310	12.9539	8.26286	10.6084	15.5791	17.476	19.3728	16.0736	21.1759	18.6247	13.0461	15.1277	13.6331
Cs1g14320	18.1718	20.2584	19.2151	24.4239	26.7279	29.0318	24.2399	17.1634	20.7017	49.6756	50.493	50.6661
Cs1g14330	1.77108	8.41365	5.09237	14.3318	21.9937	29.6557	54.5536	55.8362	55.1949	45.4339	40.7395	51.0651
Cs1g14350	15.743	11.0295	13.3863	10.3297	12.1235	13.9172	14.2439	8.60475	11.4243	9.03682	8.42526	9.32738
Cs1g14360	6.76834	5.89371	6.33103	5.59203	5.00883	4.42563	0.374285	1.04334	0.708813	0	0.099356	0.138087
Cs1g14390	8.17296	4.53597	6.35447	2.00535	3.19801	4.39067	5.12946	12.4588	8.79413	13.9769	13.4601	14.5031
Cs1g14400	0.281701	0.979808	0.630755	1.01642	0.651388	0.286355	0	0	0	2.26669	2.3292	0.269156
Cs1g14450	2.31402	2.49651	2.40526	2.6153	2.2426	1.8699	0.20182	1.54696	0.87439	1.33946	1.28349	0.370618
Cs1g14470	4.28251	3.63955	3.96103	1.5239	1.65738	1.79086	1.82733	2.21642	2.02188	3.82034	2.49697	3.51575
Cs1g14480	45.3201	58.4581	51.8891	53.942	56.0583	58.1747	96.9639	68.5156	82.7398	125.501	102.347	116.633
Cs1g14490	17.903	21.1118	19.5074	16.026	16.6221	17.2182	17.7151	12.4399	15.0775	24.4546	21.2045	19.9825
Cs1g14500	40.1168	42.4885	41.3026	23.9555	23.1363	22.3171	13.8903	13.3149	13.6026	14.146	13.4951	13.3712
Cs1g14520	22.9317	25.556	24.2438	24.5143	27.5104	30.5066	19.2205	17.4364	18.3285	16.0082	15.9798	12.9851
Cs1g14540	21.7421	22.793	22.2675	21.7576	23.5385	25.3194	23.1408	33.6921	28.4165	16.5775	22.9746	19.866
Cs1g14550	8.88209	7.91443	8.39826	9.55501	9.8348	10.1146	8.13752	5.98331	7.06041	8.81659	8.99316	8.44482
Cs1g14580	1.26252	0.412331	0.837426	0.657836	0.693413	0.72899	0.950457	0.167459	0.558958	0.460124	0.261377	1.00355
Cs1g14600	38.1351	43.255	40.6951	24.8031	28.2437	31.6843	46.9931	53.1389	50.066	63.453	53.6452	60.1689
Cs1g14610	142.8	208.576	175.688	385.369	324.317	263.266	306.121	213.546	259.834	180.128	206.093	184.963
Cs1g14620	253.106	277.624	265.365	1001.34	829.816	658.291	224.251	159.373	191.812	20.2124	38.983	9.34854
Cs1g14630	5.28851	4.27924	4.78388	2.02015	2.11586	2.21158	3.24449	2.04957	2.64703	2.36992	2.35845	3.67151
Cs1g14640	0	0	0	4.05354	3.6869	3.32026	6.401	0	3.2005	0	0	1.45119
Cs1g14650	0.725887	5.70759	3.21674	9.00875	6.1587	3.30865	0	3.48139	1.7407	1.01811	1.0051	3.07488
Cs1g14680	0	0	0	0.727568	0.363784	0	5.58889	7.58236	6.58563	7.30829	11.9941	6.09585
Cs1g14690	2.64836	1.197	1.92268	6.95921	6.15449	5.34977	0.966971	1.90909	1.43803	0	0.079296	0
Cs1g14700	4.26922	3.15266	3.71094	2.06294	2.27609	2.48923	6.13443	4.20588	5.17016	7.38546	6.9356	8.70736
Cs1g14710	0	0	0	68.4858	34.2429	0	0	0	0	0	0	0
Cs1g14720	1.647	1.35519	1.5011	0.286821	0.736606	1.18639	0.306052	0	0.153026	1.01398	0	0.373469
Cs1g14730	1.98974	2.06685	2.02829	0.436025	0.489634	0.543243	0	0.16736	0.08368	0.188322	0.266252	1.02707
Cs1g14750	0	0	0	9.36812	4.68406	0	0	0	0	0	0	0
Cs1g14760	0	0	0	46.9316	23.4658	0	0	0	0	0	0	0
Cs1g14805	0	0	0	0	0.8425	1.685	2.17634	1.69326	1.9348	0	0	0
Cs1g14820	22.3866	9.07085	15.7287	3.91489	5.20202	6.48914	2.10444	1.64108	1.87276	0	0	0
Cs1g14830	3.73444	1.76352	2.74898	3.36732	3.37064	3.37395	17.3765	23.2886	20.3326	28.692	28.1127	34.9873
Cs1g14860	3.72494	3.88074	3.80284	0.212038	0.639549	1.06706	1.15081	2.10014	1.62548	3.07013	3.14849	5.34928
Cs1g14870	1.87447	1.79843	1.83645	0.717995	1.8752	3.03241	3.86471	1.66188	2.76329	1.38012	1.98474	1.06884
Cs1g14890	448.573	606.939	527.756	762.272	687.646	613.02	738.354	453.276	595.815	343.663	439.727	316.059
Cs1g14893	2.90266	0.914254	1.90846	1.62931	0.949863	0.270415	0.35062	0.243827	0.297224	0	0	0
Cs1g14896	0.885952	0.168053	0.527003	0	0	0	0	0	0	0	0	0
Cs1g14910	5.63964	4.06924	4.85444	1.00404	1.38149	1.75893	0.921106	2.31081	1.61596	2.76983	2.75646	3.20467
Cs1g14930	0.741391	0.348192	0.544792	0.34772	0.837245	1.32677	0	0.134556	0.067278	1.19758	1.23313	1.83657
Cs1g14950	12.197	10.6123	11.4047	9.83997	9.95923	10.0785	10.9293	9.36039	10.1448	8.82051	11.6022	13.4042
Cs1g14960	1.18916	0.818116	1.00364	0.549358	1.07662	1.60389	1.17911	0.654396	0.916753	0.96122	0.380632	1.21698
Cs1g14970	20.1758	20.5182	20.347	9.80904	9.60712	9.40519	21.0661	17.435	19.2506	17.0875	23.3728	35.9114
Cs1g14980	17.0813	20.2703	18.6758	12.1939	13.3757	14.5575	11.9198	10.9408	11.4303	16.3948	14.1561	18.5826
Cs1g15010	3.29719	4.08478	3.69098	0	0.79528	1.59056	0.911816	0.510938	0.711377	0.102563	0.218282	0
Cs1g15030	389.874	508.345	449.11	925.878	921.062	916.246	1557.28	482.086	1019.68	651.656	890.667	599.525
Cs1g15040	5.38893	4.48902	4.93898	1.39574	2.84775	4.29976	4.90745	6.63983	5.77364	12.9914	10.2668	14.3981
Cs1g15050	6.93195	8.84518	7.88856	5.61887	4.36348	3.1081	3.42731	6.33257	4.87994	9.41979	10.378	10.6984
Cs1g15060	13.2026	14.6404	13.9215	18.3381	18.3312	18.3242	19.9126	7.9322	13.9224	19.9718	28.6846	24.0444
Cs1g15070	9.68115	5.84887	7.76501	19.5785	24.2742	28.9699	26.2545	22.4865	24.3705	23.605	23.9674	20.756
Cs1g15110	13.2367	10.4381	11.8374	8.87472	8.23584	7.59697	9.10802	9.53955	9.32379	14.7937	11.7238	11.0446
Cs1g15120	62.1628	85.7607	73.9617	139.535	108.035	76.5342	30.2064	32.1141	31.1603	13.8264	25.3042	11.0184
Cs1g15130	5.78129	5.81778	5.79953	0.736859	0.520754	0.304648	0	0.282763	0.141382	0.320159	0.456063	0.158604
Cs1g15140	1.89974	1.88975	1.89474	3.09991	2.29287	1.48584	1.07041	1.32498	1.19769	1.05312	1.18382	1.21211
Cs1g15150	31.9386	44.893	38.4158	57.6371	50.8029	43.9687	56.3249	37.2724	46.7987	40.3919	34.7065	33.3173
Cs1g15170	398.218	446.089	422.154	657.99	473.112	288.234	329.096	353.355	341.226	168.468	197.826	143.704
Cs1g15180	4.00989	5.93797	4.97393	1.98268	1.71071	1.43874	0	0	0	0	0	0
Cs1g15190	90.4424	115.088	102.765	56.0709	51.4793	46.8876	41.9508	29.5836	35.7672	35.5001	33.9372	26.4203
Cs1g15200	24.3794	29.8839	27.1317	52.1796	53.1046	54.0297	83.3352	83.1047	83.2199	40.018	34.9406	43.5906
Cs1g15210	5.00039	5.81927	5.40983	4.49883	4.33899	4.17914	6.62859	5.90571	6.26715	5.31241	6.57397	4.8642
Cs1g15240	7.19935	6.40015	6.79975	5.67173	7.23426	8.7968	10.2859	7.67444	8.98017	15.8389	14.2339	14.8808
Cs1g15250	5.39383	5.01735	5.20559	1.08133	2.67905	4.27678	4.77932	1.53966	3.15949	6.35212	6.61459	7.08219
Cs1g15260	20.0233	19.0525	19.5379	15.6848	14.3026	12.9204	7.58061	6.53677	7.05869	5.94365	6.63162	4.52391
Cs1g15270	16.1925	15.066	15.6293	17.0832	18.7094	20.3356	11.7571	13.3199	12.5385	20.1074	17.398	17.1314
Cs1g15310	12.8697	9.88443	11.3771	5.85829	7.79301	9.72774	12.138	13.177	12.6575	13.7688	9.71494	11.493
Cs1g15320	0.76275	0.542422	0.652586	1.3796	1.17233	0.96506	0.377444	0.088897	0.23317	0.171449	0	0.095238
Cs1g15350	22.7096	19.7948	21.2522	29.0332	29.9257	30.8182	31.4001	23.9161	27.6581	20.7694	15.782	17.9794
Cs1g15370	3.74575	4.08805	3.9169	2.61595	2.48893	2.36191	3.3278	6.72214	5.02497	5.56495	6.33529	7.57626
Cs1g15380	28.5076	36.858	32.6828	39.7966	38.9382	38.0797	57.547	27.3269	42.437	56.9345	58.339	53.796
Cs1g15390	129.085	143.509	136.297	165.775	140.993	116.211	105.753	67.1324	86.4427	84.4067	95.2072	89.6471
Cs1g15400	10.7267	16.6086	13.6677	12.593	12.9357	13.2783	18.679	17.3258	18.0024	14.8743	18.1512	15.9141
Cs1g15410	209.674	216.279	212.976	314.883	269.563	224.244	374.299	257.97	316.135	130.955	169.074	106.171
Cs1g15420	11.1497	12.8991	12.0244	1.25528	0.976277	0.697274	0	0	0	0	0	0
Cs1g15430	35.5257	33.9568	34.7413	48.1878	45.8015	43.4153	50.6778	54.2996	52.4887	37.8851	33.3367	34.9162
Cs1g15440	3.72044	5.1975	4.45897	0.516291	1.35651	2.19672	3.89378	5.75357	4.82367	0	0	0.102324
Cs1g15450	4.53443	1.55503	3.04473	0.374933	1.53658	2.69822	1.20212	3.69668	2.4494	5.34069	5.45992	6.28481
Cs1g15460	9.60789	8.49276	9.05033	5.63227	5.7374	5.84252	7.87295	10.1659	9.01943	19.655	19.2207	19.012
Cs1g15470	5.25724	3.82884	4.54304	3.08591	4.14576	5.20561	5.15782	3.66012	4.40897	8.31436	8.46733	8.78924
Cs1g15480	9.66339	7.21141	8.4374	8.67918	8.97382	9.26846	8.71235	7.09175	7.90205	1.90684	1.69714	1.99101
Cs1g15490	39.7226	33.9728	36.8477	33.2751	32.3712	31.4672	35.2091	41.1235	38.1663	17.7432	28.2923	17.4208
Cs1g15500	4.60524	2.7072	3.65622	2.218	3.15641	4.09482	3.64082	5.70814	4.67448	5.88049	9.25348	4.83183
Cs1g15520	3.59824	4.22296	3.9106	2.55108	3.30459	4.0581	3.49341	4.57584	4.03463	7.07694	6.0416	6.29872
Cs1g15540	7.8528	5.01656	6.43468	1.90483	3.15057	4.39632	4.9183	6.00585	5.46207	10.8295	11.3356	9.99126
Cs1g15550	8.95683	9.27729	9.11706	16.2717	13.8073	11.3429	6.62676	5.90984	6.2683	4.50296	4.34391	5.4811
Cs1g15560	78.1934	107.012	92.6027	120.057	102.62	85.1831	44.6152	39.1921	41.9036	8.42855	12.7525	8.33507
Cs1g15570	34.0535	42.1222	38.0879	39.0883	37.026	34.9638	33.2648	37.2238	35.2443	36.5601	38.8768	36.1916
Cs1g15590	5.41835	3.43695	4.42765	3.90066	2.29073	0.680801	0.242244	1.13208	0.687162	0	0.590154	0.565601
Cs1g15600	114.443	147.241	130.842	224.691	180.949	137.207	141.197	144.955	143.076	131.207	140.028	131.149
Cs1g15640	37.0907	24.2827	30.6867	9.20094	23.2317	37.2625	35.6779	33.3969	34.5374	61.1907	64.7037	62.443
Cs1g15650	22.581	40.6882	31.6346	17.6308	18.5455	19.4602	12.7753	5.13151	8.95341	11.8415	58.801	58.0223
Cs1g15670	116.694	179.844	148.269	39.6408	35.6885	31.7361	35.104	58.9886	47.0463	27.3768	29.2665	18.82
Cs1g15680	15.4513	17.7532	16.6023	8.04288	9.67514	11.3074	12.2486	10.8836	11.5661	21.9856	24.4886	25.9347
Cs1g15690	22.9182	20.5726	21.7454	21.5108	21.9908	22.4708	21.3054	11.7421	16.5237	8.13375	8.26987	7.54797
Cs1g15710	0.509894	0.629791	0.569843	0.103925	0.095237	0.08655	0.112974	0.314089	0.213532	0.993096	0.76881	0.691668
Cs1g15720	98.6247	109.562	104.093	101.165	102.826	104.488	99.2159	153.427	126.322	66.3897	57.4479	57.7096
Cs1g15730	14.7801	16.1571	15.4686	9.82199	8.22118	6.62037	4.31821	10.8286	7.57341	12.8046	12.3333	22.7557
Cs1g15750	4.00189	3.32488	3.66338	0.62513	2.10914	3.59314	4.05261	1.48807	2.77034	1.55019	1.86842	2.65476
Cs1g15770	6.79325	3.639	5.21612	2.86895	3.6285	4.38804	2.75931	3.86348	3.3114	6.65759	7.02157	6.92543
Cs1g15780	2.75659	2.83851	2.79755	2.83489	2.74733	2.65977	1.90104	5.46451	3.68277	6.35337	6.14948	5.87203
Cs1g15790	1.36413	2.08619	1.72516	1.86827	1.41176	0.955249	1.08385	1.08978	1.08682	0.276717	0.156247	0.443863
Cs1g15800	17.9842	15.9295	16.9568	12.5509	12.9511	13.3513	15.5905	13.4547	14.5226	13.549	11.6979	15.8555
Cs1g15810	49.4491	51.832	50.6405	70.8289	60.1769	49.5249	42.8792	51.6929	47.2861	33.6113	35.5092	37.6003
Cs1g15820	6.53042	6.04847	6.28944	6.55222	5.46303	4.37384	4.99881	7.54043	6.26962	5.33148	6.24024	7.12155
Cs1g15830	119.429	115.872	117.65	94.009	87.1042	80.1993	80.1513	55.2402	67.6958	15.7494	24.5512	17.0328
Cs1g15850	18.6379	12.5712	15.6045	7.7055	18.4105	29.1154	33.8144	24.3554	29.0849	43.8064	32.5803	41.5119
Cs1g15870	2.71873	2.77475	2.74674	0.960158	0.653225	0.346292	0	0.080988	0.040494	0.08753	0	0
Cs1g15880	9.80761	12.6257	11.2167	2.87628	2.82497	2.77365	0	3.26342	1.63171	0.235259	0.228015	0
Cs1g15890	103.984	136.901	120.442	325.162	311.786	298.41	376.469	210.029	293.249	219.166	240.613	208.664
Cs1g15900	20.9133	20.4406	20.677	42.5903	44.2863	45.9824	42.5107	25.8254	34.1681	13.0146	14.3021	14.4038
Cs1g15920	6.39253	9.29051	7.84152	20.465	22.1802	23.8954	9.69989	3.06807	6.38398	8.68205	8.11608	9.36064
Cs1g15940	283.916	308.164	296.04	168.869	142.855	116.841	16.2577	13.5141	14.8859	0.395756	1.53829	0.234665
Cs1g15950	4.98535	4.90347	4.94441	4.93435	4.5346	4.13486	3.25222	4.31368	3.78295	8.55533	8.83371	9.32373
Cs1g15960	29.8428	30.3947	30.1187	22.7255	21.6975	20.6695	24.4171	39.9876	32.2024	23.2559	25.3153	23.7481
Cs1g15970	0.100932	0.115887	0.10841	0	0.150822	0.301644	0.26044	0.368921	0.314681	1.54912	0.507091	0.666976
Cs1g15980	4.01549	4.71314	4.36432	9.06551	7.40049	5.73547	5.79979	9.55389	7.67684	4.6531	4.87301	3.45967
Cs1g15990	18.4209	19.6838	19.0524	29.6282	24.8678	20.1073	1.5565	4.77424	3.16537	0.989076	1.79616	1.52343
Cs1g16000	405.452	521.543	463.498	651.482	483.587	315.691	62.9815	74.069	68.5252	2.95557	5.00473	2.24407
Cs1g16010	0.145765	0.252552	0.199159	6.73342	7.6265	8.51958	5.96499	5.83635	5.90067	1.85241	1.93609	0.939905
Cs1g16030	26.2546	26.4131	26.3339	9.54144	12.6155	15.6895	5.13359	1.51548	3.32454	1.37893	1.24136	0.484528
Cs1g16150	4.58597	40.9177	22.7518	44.4606	46.5309	48.6012	59.3263	81.5128	70.4196	149.841	65.9716	153.534
Cs1g16170	16.6709	17.4985	17.0847	30.3251	27.5851	24.8451	33.7034	25.5676	29.6355	12.7356	11.6743	8.55322
Cs1g16180	281.586	315.722	298.654	328.463	266.423	204.383	29.1118	49.7626	39.4372	4.67027	9.81103	5.32536
Cs1g16183	3.50888	3.04343	3.27616	2.66267	4.96037	7.25808	5.48574	2.83409	4.15991	1.43601	1.62911	0.675111
Cs1g16186	5.54003	5.22711	5.38357	9.69817	10.7119	11.7257	7.53392	5.25781	6.39586	3.54077	3.37698	2.05733
Cs1g16190	23.4644	22.2558	22.8601	11.9278	12.8573	13.7867	25.8352	14.8034	20.3193	14.859	11.9749	15.9934
Cs1g16200	31.3441	39.0632	35.2037	35.548	36.7871	38.0261	9.27522	11.9191	10.5972	9.38495	16.563	7.87004
Cs1g16210	3.01935	2.76339	2.89137	0.828565	1.52839	2.22822	1.8125	2.01476	1.91363	15.2347	13.2439	16.7883
Cs1g16220	10.383	6.32584	8.35442	11.9018	10.5053	9.10875	7.44913	30.4789	18.964	3.33586	9.62847	7.89627
Cs1g16230	21.8117	22.6529	22.2323	16.6096	15.9969	15.3842	19.0338	21.693	20.3634	32.7398	30.1779	31.1359
Cs1g16240	78.4345	90.1594	84.2969	132.056	110.558	89.0595	110.435	164.617	137.526	198.144	190.664	177.813
Cs1g16250	58.3251	52.4016	55.3633	66.5139	71.694	76.8741	93.5225	41.8132	67.6679	39.2492	36.9135	37.3159
Cs1g16270	5.33243	5.92035	5.62639	1.90404	3.07971	4.25538	3.30273	3.80496	3.55384	12.8293	8.97204	10.8615
Cs1g16273	7.69939	1.25315	4.47627	2.71248	6.36719	10.0219	1.43797	2.1633	1.80063	1.5994	0	0
Cs1g16276	5.76508	1.11857	3.44183	0.268311	2.03023	3.79214	3.53541	4.72041	4.12791	1.27919	0.915347	2.08864
Cs1g16290	12.7929	11.7028	12.2478	7.93663	7.94825	7.95986	5.53042	7.36076	6.44559	7.31113	5.83222	7.3419
Cs1g16300	172.591	249.549	211.07	371.949	321.03	270.111	441.019	346.576	393.798	418.44	454.501	436.695
Cs1g16310	272.521	270.483	271.502	302.907	272.146	241.385	356.887	252.549	304.718	186.581	218.523	170.3
Cs1g16320	5.98289	5.64602	5.81445	2.63871	3.10622	3.57374	3.28333	3.12145	3.20239	5.60217	5.68579	6.66352
Cs1g16325	3.43642	1.86436	2.65039	3.85993	4.7149	5.56987	6.07039	2.79825	4.43432	1.03163	0.243799	0.333166
Cs1g16335	4.74882	9.10396	6.92639	14.2846	14.1588	14.033	12.8678	10.402	11.6349	10.4958	11.5788	7.63231
Cs1g16340	5.09029	5.19702	5.14365	5.03778	6.28348	7.52918	6.5118	4.63673	5.57426	5.54825	4.9288	4.19518
Cs1g16350	1.15851	0	0.579255	0.703551	0.936736	1.16992	0.770133	1.11933	0.944732	5.9975	3.94907	2.41659
Cs1g16370	16.4285	14.209	15.3187	12.943	16.8639	20.7848	21.5973	10.1496	15.8735	14.9756	16.2876	14.331
Cs1g16380	27.7735	29.0043	28.3889	27.9751	25.3164	22.6577	17.8911	29.3878	23.6395	25.5992	33.5522	32.8267
Cs1g16390	1.40159	1.44865	1.42512	0	0	0	46.5596	26.4363	36.498	0.376481	0.177892	0.249886
Cs1g16410	21.8095	19.096	20.4528	10.4204	14.5084	18.5965	14.1147	24.1018	19.1083	15.3191	12.665	13.5879
Cs1g16420	16.525	14.9503	15.7377	14.7535	21.3773	28.001	27.4112	39.6132	33.5122	28.6679	27.5276	24.0268
Cs1g16425	33.9018	32.0909	32.9963	7.90942	23.4756	39.0418	30.3765	9.93331	20.1549	8.69646	4.96724	10.6466
Cs1g16430	5.67278	8.67142	7.1721	10.0106	7.21636	4.42212	16.2062	32.3961	24.3011	61.9351	40.1633	53.8245
Cs1g16440	62.6535	73.4833	68.0684	77.5878	69.7587	61.9296	52.7541	56.9225	54.8383	50.1596	59.7711	41.753
Cs1g16450	61.1411	70.9086	66.0249	84.5563	76.7554	68.9544	80.0518	66.1133	73.0825	59.1995	50.763	59.7861
Cs1g16460	14.9099	11.8968	13.4033	10.4127	10.455	10.4973	10.9935	8.90508	9.94929	11.046	10.1521	8.62729
Cs1g16470	27.1499	29.7325	28.4412	27.0332	26.8804	26.7277	25.2513	27.1826	26.217	17.813	21.4163	17.288
Cs1g16480	4.47287	5.92844	5.20066	3.18189	3.66808	4.15427	5.09124	7.38669	6.23897	6.52241	8.09655	6.72162
Cs1g16490	10.713	11.5772	11.1451	2.95373	2.16719	1.38066	0	0	0	0	0	0.190733
Cs1g16500	86.1711	109.574	97.8726	122.515	124.062	125.609	122.949	97.305	110.127	101.421	104.473	91.0695
Cs1g16510	4.23725	5.95463	5.09594	1.49122	2.64737	3.80351	3.16448	2.88769	3.02609	3.06546	4.9981	5.2475
Cs1g16520	1.623	1.8266	1.7248	11.7475	10.834	9.92047	10.0372	6.31889	8.17804	1.45856	8.56113	8.67125
Cs1g16540	16.3834	12.6253	14.5044	10.4561	11.2241	11.992	15.3899	17.7606	16.5753	16.0574	18.238	17.3999
Cs1g16550	241.042	291.106	266.074	342.711	269.959	197.206	204.697	192.292	198.494	192.912	169.004	194.435
Cs1g16560	135.109	153.686	144.398	299.019	208.925	118.832	104.555	285.662	195.108	179.475	187.268	219.765
Cs1g16570	29.4718	29.5872	29.5295	72.953	62.6696	52.3862	81.3092	84.6838	82.9965	59.4946	48.3384	55.0398
Cs1g16580	34.4476	40.1414	37.2945	68.1317	53.0546	37.9775	53.631	41.2408	47.4359	31.8393	34.3624	30.9634
Cs1g16590	63.4534	79.2156	71.3345	285.77	260.966	236.161	133.418	109.469	121.444	89.9795	78.4824	63.051
Cs1g16600	0.479798	0.517354	0.498576	0.219437	0.231087	0.242736	0.079158	0.30421	0.191684	1.85326	1.29711	1.75266
Cs1g16620	24.8617	28.5056	26.6837	28.5191	25.6841	22.8491	26.9851	34.6798	30.8325	33.1372	31.5606	36.9292
Cs1g16630	2.08416	6.41489	4.24953	6.64584	5.12394	3.60205	0	2.21402	1.10701	0	0	0
Cs1g16670	100.017	120.494	110.255	54.1229	52.6692	51.2156	20.3985	13.7268	17.0627	46.0166	42.616	41.5354
Cs1g16680	66.4737	90.8458	78.6598	55.5902	50.1979	44.8056	25.9054	17.1854	21.5454	20.1643	20.7006	20.5001
Cs1g16690	765.914	789.4	777.657	915.612	938.284	960.956	1197.95	796.709	997.33	507.983	536.641	522.871
Cs1g16710	2.08671	1.92654	2.00663	0.172527	0.441964	0.7114	0.742552	1.30483	1.02369	0	0.097413	0.205096
Cs1g16730	5.32591	4.30842	4.81717	8.82776	8.17802	7.52829	24.2047	37.5496	30.8772	14.6891	18.8141	19.342
Cs1g16750	5.35042	3.07198	4.2112	1.69558	2.48353	3.27148	4.31677	10.1424	7.22959	6.39569	5.14792	6.14824
Cs1g16760	231.038	294.607	262.822	330.433	284.35	238.267	349.175	348.818	348.997	383.022	344.777	326.353
Cs1g16770	6.50457	4.8778	5.69118	2.99444	4.16486	5.33528	4.08455	4.96777	4.52616	10.7057	9.01387	10.1537
Cs1g16780	14.5234	12.8487	13.686	8.44457	10.2092	11.9739	17.7977	13.9077	15.8527	12.2752	13.8732	12.1314
Cs1g16790	19.7563	31.9574	25.8569	13.564	15.4129	17.2618	29.5635	19.8888	24.7262	4.262	10.8803	5.34398
Cs1g16810	38.2345	37.3068	37.7707	46.0887	52.4031	58.7175	59.5618	39.182	49.3719	29.5227	28.8648	26.23
Cs1g16820	166.275	177.41	171.843	92.7141	81.769	70.8238	74.3746	99.9361	87.1553	55.9106	74.4256	54.6594
Cs1g16830	0.262675	0.298516	0.280596	2.58997	3.06	3.53003	0.7174	1.7101	1.21375	3.51167	1.71382	3.25065
Cs1g16840	5.83202	5.29223	5.56212	2.73256	3.42428	4.11601	2.04681	3.58961	2.81821	7.09386	9.04051	7.70258
Cs1g16870	8.43979	8.31688	8.37833	8.04676	10.6609	13.275	7.4664	8.05703	7.76171	11.5087	12.0238	12.7394
Cs1g16880	64.0674	70.4237	67.2455	75.635	75.3227	75.0105	97.6295	92.4213	95.0254	68.0533	82.9351	69.8179
Cs1g16930	1.06731	0.407371	0.737341	0.435363	0.217682	0	0	0.339542	0.169771	2.02495	2.18434	0.664157
Cs1g16940	3.24488	0.731019	1.98795	4.06803	3.41122	2.75442	2.71852	6.8313	4.77491	1.4883	1.06343	0.738166
Cs1g16950	9.48043	7.91088	8.69566	12.0849	17.2737	22.4626	26.3585	21.1895	23.774	20.6634	15.6217	22.1002
Cs1g16970	3.32379	1.26591	2.29485	0.880786	1.24318	1.60558	0.573274	2.23916	1.40622	0.502005	0.798195	1.69772
Cs1g16980	1.26514	0.48222	0.87368	0	0.217365	0.43473	0.56819	2.3767	1.47245	4.31606	3.36167	1.40893
Cs1g16990	7.78169	5.11168	6.44669	2.01779	5.4236	8.82941	9.30127	7.50845	8.40486	7.86119	8.28255	9.51565
Cs1g17000	4.1479	2.94433	3.54611	0.506546	1.77303	3.03952	2.85026	3.70052	3.27539	11.5942	10.6706	13.474
Cs1g17010	3.32304	6.33347	4.82826	4.96707	5.56431	6.16156	4.72768	3.26459	3.99614	6.05698	6.1839	7.69676
Cs1g17020	3.98548	3.77	3.87774	2.67947	2.92431	3.16916	2.23051	1.16264	1.69657	5.0874	4.3709	5.20238
Cs1g17090	2.18737	1.41596	1.80167	0.339195	0.730748	1.1223	0.9058	3.58644	2.24612	2.44634	2.23372	1.92127
Cs1g17100	3.82538	2.20973	3.01756	1.90156	2.321	2.74045	6.0995	5.82427	5.96188	9.82403	6.60487	6.86908
Cs1g17123	0.461122	2.12518	1.29315	1.7015	0.85075	0	1.21396	2.19102	1.70249	0.253696	0.357732	0.488966
Cs1g17126	0	0	0	0	0	0	0	1.77906	0.88953	0	1.62623	1.69133
Cs1g17140	1.30416	0.948491	1.12633	0.51065	0.524833	0.539015	0.470289	0.900546	0.685418	0.860814	0.485595	1.00104
Cs1g17150	3.59437	2.93864	3.2665	2.16269	1.84759	1.53249	2.43044	6.01424	4.22234	11.8602	9.64895	12.2122
Cs1g17160	6.38271	6.19788	6.2903	2.08948	4.42905	6.76861	5.03873	2.82035	3.92954	9.95248	9.09944	10.7045
Cs1g17170	3.43105	3.41725	3.42415	3.6095	3.33715	3.0648	2.8002	3.58714	3.19367	3.79471	2.37558	3.634
Cs1g17180	3.64927	3.03956	3.34442	1.97912	2.15917	2.33923	0.839519	2.08091	1.46022	4.10575	3.87589	5.05494
Cs1g17190	16.8432	17.1121	16.9777	8.4555	10.6349	12.8142	18.2492	21.6854	19.9673	14.4852	12.7977	16.0191
Cs1g17200	76.4544	98.3418	87.3981	51.766	56.961	62.156	46.6363	30.012	38.3242	76.1364	63.5525	69.6142
Cs1g17210	5.25446	1.03836	3.14641	1.21099	0.985089	0.759187	3.71106	13.2102	8.46063	1.3062	1.55153	2.93473
Cs1g17220	23.1537	21.4347	22.2942	50.7418	31.4275	12.1132	18.2416	67.7776	43.0096	5.7645	12.1212	10.5839
Cs1g17240	15.385	12.7432	14.0641	7.76749	8.54106	9.31462	9.99691	7.83963	8.91827	12.2131	11.8449	12.8371
Cs1g17250	40.5899	34.4425	37.5162	38.7762	32.4019	26.0277	36.1903	46.7141	41.4522	25.4423	29.1765	32.5571
Cs1g17260	16.0443	18.1379	17.0911	23.9023	23.2092	22.516	25.0519	21.2367	23.1443	22.3088	19.8105	19.2644
Cs1g17280	23.0017	12.9082	17.955	6.76402	7.5967	8.42937	8.352	8.34692	8.34946	5.39132	7.7835	7.80656
Cs1g17290	37.2837	37.0552	37.1694	33.2394	32.7027	32.166	31.4905	23.8887	27.6896	28.9715	36.076	29.4568
Cs1g17300	87.0992	78.8103	82.9548	113.222	106.496	99.7702	103.352	101.561	102.457	72.6191	76.9169	69.7782
Cs1g17310	9.39617	6.26701	7.83159	6.24771	6.22576	6.20382	5.9523	7.29107	6.62169	9.13517	9.06508	8.40189
Cs1g17320	31.7141	36.2079	33.961	63.4081	59.2587	55.1093	61.0059	49.2808	55.1433	35.4209	38.4475	36.8173
Cs1g17330	33.3567	47.0146	40.1857	66.4662	58.4323	50.3983	56.0499	90.5851	73.3175	125.224	91.0271	109.761
Cs1g17340	19.5206	20.074	19.7973	14.2199	11.6651	9.11021	7.19222	10.8554	9.02381	15.207	19.3851	21.3321
Cs1g17345	5.14342	7.72482	6.43412	1.00301	1.34613	1.68925	0.369042	0.516735	0.442889	0.143272	0.20603	0.286552
Cs1g17350	12.7877	14.7837	13.7857	10.1955	8.41237	6.62924	0.835126	0.523025	0.679076	7.08655	7.63468	6.1941
Cs1g17380	8.50687	11.1693	9.83808	18.6292	12.5975	6.56582	5.277	24.1931	14.735	9.00604	17.5168	25.2798
Cs1g17390	3.41432	3.9505	3.68241	2.83413	2.25126	1.66838	0.12855	0.549412	0.338981	0.76891	0.897064	2.13072
Cs1g17420	5.52733	7.77822	6.65278	18.8792	14.6959	10.5127	42.167	34.4446	38.3058	33.9516	23.757	33.7751
Cs1g17450	24.6639	28.6938	26.6789	40.5626	40.724	40.8853	46.8841	45.0418	45.9629	24.9563	31.6511	25.0972
Cs1g17470	5.59689	5.78175	5.68932	3.19107	4.28904	5.38701	6.11933	7.12709	6.62321	13.3638	10.5619	12.2648
Cs1g17480	37.5692	43.8162	40.6927	33.8603	31.1241	28.3878	36.4127	45.6052	41.0089	45.2587	41.4792	42.5019
Cs1g17490	74.8801	81.8894	78.3847	79.2008	76.1505	73.1001	57.4915	54.3885	55.94	32.4819	36.1423	28.4587
Cs1g17510	3.71726	5.54803	4.63265	17.5259	15.8138	14.1016	22.6142	27.3953	25.0048	20.5961	25.9483	22.6623
Cs1g17520	30.7103	28.1261	29.4182	23.8439	28.835	33.8261	44.213	20.5105	32.3618	29.1448	28.4108	24.3401
Cs1g17530	1.42567	2.87903	2.15235	5.08061	4.04957	3.01852	7.4261	5.43703	6.43156	7.79716	7.88019	6.08511
Cs1g17550	27.3738	30.9211	29.1474	6.95586	5.17891	3.40195	5.44448	6.66528	6.05488	0.489483	0.42773	0.199242
Cs1g17570	14.2113	19.4212	16.8163	21.9302	18.9147	15.8992	19.0554	17.7635	18.4094	15.9977	18.1698	14.385
Cs1g17580	5.74967	2.45956	4.10461	1.3094	0.837691	0.365981	0	0	0	0	0	0
Cs1g17590	7.94508	3.61838	5.78173	1.42856	1.1062	0.783834	0	0	0	0	0	0
Cs1g17600	15.4421	21.687	18.5646	23.4539	20.5322	17.6105	33.9516	8.86636	21.409	0	12.9305	13.9246
Cs1g17610	11.1392	13.4091	12.2742	11.3444	11.0908	10.8373	11.9243	14.2199	13.0721	15.4588	17.1335	18.6539
Cs1g17615	8.21357	8.23732	8.22545	7.5213	9.0149	10.5085	10.7126	9.52299	10.1178	13.0336	9.53574	14.9063
Cs1g17620	1.33949	1.06673	1.20311	0.282788	0.328496	0.374204	0.060306	0.518741	0.289524	5.39603	4.83688	6.23327
Cs1g17640	37.6136	58.9202	48.2669	162.722	148.023	133.323	64.4187	30.6548	47.5367	13.5818	31.5082	19.5432
Cs1g17650	9.1777	15.6842	12.4309	34.4451	28.1014	21.7577	13.1386	8.54555	10.8421	7.99746	11.8155	9.77868
Cs1g17660	6.37437	4.32607	5.35022	3.82401	5.65543	7.48686	6.76189	2.54826	4.65508	4.29821	3.55107	3.14886
Cs1g17665	4.36363	3.50973	3.93668	6.39711	7.33678	8.27646	13.507	11.8672	12.6871	9.2257	9.20155	12.6268
Cs1g17670	17.5272	17.9489	17.7381	18.1188	19.6937	21.2686	21.4016	19.4869	20.4443	31.6619	31.4265	36.4798
Cs1g17680	14.2264	14.8429	14.5346	11.4111	10.4412	9.47128	10.3873	11.9161	11.1517	14.8621	17.9541	15.5055
Cs1g17690	4.08446	5.20053	4.6425	6.89887	6.2492	5.59953	6.84065	4.7388	5.78972	5.16146	5.40177	5.48085
Cs1g17710	3.21065	4.72681	3.96873	2.27016	2.43703	2.6039	0	0.534629	0.267315	0	0.093498	0.066603
Cs1g17720	7.55664	7.72811	7.64238	7.5756	5.82664	4.07768	3.5428	11.2801	7.41145	12.8721	12.254	12.9592
Cs1g17740	5.55554	7.35303	6.45428	4.61442	6.23344	7.85245	6.11993	4.55555	5.33774	16.2132	15.1153	15.9751
Cs1g17750	7.75993	10.3114	9.03566	8.67338	9.52399	10.3746	6.64365	3.7371	5.19038	16.4805	12.0626	12.7088
Cs1g17760	19.856	26.7716	23.3138	25.407	24.1822	22.9575	33.8831	37.0489	35.466	49.1122	47.3252	44.7356
Cs1g17780	136.187	178.715	157.451	166.453	157.46	148.467	88.9261	154.86	121.893	61.3165	58.0571	51.8065
Cs1g17790	32.3724	30.5158	31.4441	20.1722	25.0868	30.0014	22.3681	18.2415	20.3048	15.3301	14.8517	14.9102
Cs1g17800	2.72101	3.4203	3.07065	2.4142	2.67332	2.93244	0.744657	0.702014	0.723336	5.20837	2.55912	2.05492
Cs1g17810	1.1258	0.892106	1.00895	0.173644	0.57225	0.970855	0.693118	0.918731	0.805925	8.31074	7.2396	8.8898
Cs1g17820	0	0	0	0	0	0	0.068734	0	0.034367	0.655515	0.471719	0.598679
Cs1g17830	1.38615	1.59786	1.49201	0.314384	0.483212	0.65204	1.07734	2.75383	1.91559	9.77443	7.43185	10.1332
Cs1g17840	1.51559	1.50107	1.50833	0.148459	0.228095	0.307731	0.237128	0	0.118564	1.08636	1.07709	1.73135
Cs1g17850	0.123098	0.395002	0.25905	2.7246	2.49598	2.26736	4.23814	7.3436	5.79087	4.97329	4.91785	4.31978
Cs1g17860	6.59441	8.08902	7.34171	4.73172	4.01138	3.29103	1.5103	2.55569	2.033	4.38948	9.52866	14.1042
Cs1g17870	23.5869	27.0889	25.3379	56.7733	53.1632	49.5531	57.1102	52.0952	54.6027	22.4532	35.2725	21.9976
Cs1g17880	30.696	26.5195	28.6077	60.8968	58.398	55.8993	61.7809	46.4507	54.1158	26.9663	27.4024	27.5708
Cs1g17890	54.5316	48.8164	51.674	81.7192	90.1771	98.6351	88.1134	76.2735	82.1934	92.2912	97.2631	90.2505
Cs1g17910	3.95092	4.3914	4.17116	1.87093	2.57497	3.27902	3.85969	3.82802	3.84386	3.2612	3.45015	4.33032
Cs1g17920	18.0978	18.4733	18.2856	34.0533	32.7991	31.5449	40.6629	39.4223	40.0426	40.9386	41.9119	39.5608
Cs1g17930	20.908	19.2387	20.0734	18.729	17.6857	16.6425	28.6532	31.6025	30.1278	33.4232	28.9007	32.0232
Cs1g17940	34.6691	31.9871	33.3281	26.7126	28.6016	30.4907	30.3573	26.416	28.3866	14.4151	15.4869	13.18
Cs1g17950	10.1459	10.6524	10.3992	13.1823	10.5305	7.87874	8.7303	9.03275	8.88152	6.85278	6.31859	9.03164
Cs1g17960	45.9801	54.8519	50.416	73.9024	69.0244	64.1464	80.9649	64.1161	72.5405	48.4569	42.9483	41.8944
Cs1g17970	171.43	286.19	228.81	544.507	416.286	288.066	429.523	460.4	444.962	522.375	555.571	541.718
Cs1g17980	15.9394	21.1563	18.5479	17.9101	14.7324	11.5547	12.7907	11.486	12.1384	6.47194	4.0834	4.72242
Cs1g17990	92.0358	94.3376	93.1867	133.204	119.828	106.452	91.4872	147.348	119.418	133.262	125.119	127.475
Cs1g18000	12.1802	11.6375	11.9088	7.35752	7.80544	8.25336	7.93437	15.1241	11.5292	30.7204	29.8715	29.5202
Cs1g18010	3.38939	5.0079	4.19864	8.90671	9.55986	10.213	4.92464	5.14954	5.03709	2.84878	4.38057	3.30317
Cs1g18040	38.3031	40.9572	39.6302	84.3049	74.246	64.1871	88.8041	51.023	69.9136	25.6532	23.8608	18.5308
Cs1g18050	1.58743	1.84337	1.7154	0.551325	0.601311	0.651297	0.087635	0.059698	0.073666	0.062648	0.043392	0
Cs1g18080	20.4949	20.8841	20.6895	33.6868	29.2417	24.7967	14.0661	25.3245	19.6953	18.3925	20.6875	23.8041
Cs1g18090	13.9318	17.3466	15.6392	8.86843	10.1453	11.4221	11.3776	10.2415	10.8095	13.1796	12.4264	13.0021
Cs1g18100	28.1381	27.9846	28.0614	17.754	17.9192	18.0844	16.6307	27.7368	22.1837	53.1962	44.7327	49.0546
Cs1g18110	92.9228	99.3053	96.1141	54.5655	55.2831	56.0007	27.3627	35.0053	31.184	12.3045	14.9193	13.2297
Cs1g18120	47.2031	37.3492	42.2762	13.1665	17.7009	22.2353	19.2219	29.0856	24.1537	30.2232	32.7947	27.6297
Cs1g18130	53.3163	72.9191	63.1177	34.9122	42.0752	49.2382	31.1592	11.9788	21.569	46.8691	85.4321	85.6997
Cs1g18140	8.04003	8.15143	8.09573	6.77588	9.26464	11.7534	8.83547	5.98915	7.41231	16.2282	16.1124	16.3726
Cs1g18150	4.18341	4.26279	4.2231	2.77219	2.98849	3.20479	2.31095	1.90787	2.10941	2.76897	1.97765	2.85235
Cs1g18170	69.1645	56.7973	62.9809	103.702	97.185	90.6679	138.984	192.318	165.651	85.2187	92.7657	71.3452
Cs1g18180	22.9689	21.9586	22.4638	45.7599	44.2711	42.7822	41.4157	24.7426	33.0791	11.5525	13.9534	10.594
Cs1g18190	19.5485	18.0858	18.8172	25.3358	23.0805	20.8252	23.3957	20.2922	21.8439	20.9414	19.1613	18.1013
Cs1g18200	6.40232	5.35295	5.87763	1.78369	1.26971	0.755727	0.290931	2.59914	1.44504	5.46203	6.20625	5.71461
Cs1g18210	6.2045	4.99033	5.59741	2.67077	2.45495	2.23914	1.84813	6.63864	4.24338	7.76667	9.12842	8.04773
Cs1g18250	1.20178	1.64302	1.4224	0.602519	0.95809	1.31366	1.39105	0.601006	0.996028	1.189	1.58681	0.772333
Cs1g18260	17.4594	14.9293	16.1944	7.13834	7.72271	8.30708	9.56399	11.2623	10.4131	5.29144	4.76325	7.20604
Cs1g18270	91.0308	85.4973	88.264	93.2515	80.767	68.2826	61.5444	76.0571	68.8007	88.1045	79.8648	90.8788
Cs1g18280	2.06106	2.36208	2.21157	1.58121	2.2025	2.82379	4.17103	2.78014	3.47559	3.82993	1.99327	4.19258
Cs1g18290	1.69682	1.66612	1.68147	0.852477	1.25538	1.65828	0.928067	1.16728	1.04767	1.74471	1.65805	0.965817
Cs1g18300	10.626	9.36038	9.99319	4.89623	5.22849	5.56075	0.46607	0.872803	0.669437	0.705078	0.405655	0.634456
Cs1g18310	0.60605	0	0.303025	0.105494	0.096555	0.087617	0	1.12015	0.560075	1.96521	0.99413	1.43349
Cs1g18330	16.4435	11.9325	14.188	16.3784	13.912	11.4456	19.5596	20.0215	19.7905	26.6916	22.1208	19.3803
Cs1g18340	19.1319	21.0238	20.0779	16.5842	18.1721	19.7601	19.0827	12.3539	15.7183	21.4082	20.2269	19.9349
Cs1g18350	39.8886	37.4343	38.6615	46.9458	43.3246	39.7034	53.8544	65.0123	59.4333	40.4236	46.7941	35.3746
Cs1g18360	12.2926	8.43201	10.3623	9.11561	8.05048	6.98534	2.62583	4.64206	3.63395	5.5676	3.35816	4.34724
Cs1g18380	13.6142	16.713	15.1636	1.46357	2.57398	3.6844	4.97459	11.5661	8.27035	27.0783	13.9816	20.1836
Cs1g18390	14.2149	16.3434	15.2791	15.2819	15.6321	15.9823	13.4125	10.5184	11.9655	18.2252	15.0157	18.7391
Cs1g18400	36.1503	19.7661	27.9582	24.4822	45.9246	67.367	161.952	149.312	155.632	20.5857	17.5325	26.4709
Cs1g18420	22.4937	32.4716	27.4826	73.8733	68.0024	62.1316	52.0539	40.9657	46.5098	18.5429	22.565	19.3984
Cs1g18430	18.722	14.8104	16.7662	10.0678	10.3595	10.6512	13.2235	23.216	18.2198	14.5139	9.65167	13.5277
Cs1g18440	67.6765	63.6436	65.66	30.7157	32.8494	34.9831	25.5102	25.8957	25.703	21.0613	20.2276	23.9342
Cs1g18460	0	0.301106	0.150553	0.838282	0.594474	0.350666	3.72446	6.5732	5.14883	15.6771	13.3728	13.6356
Cs1g18470	107.836	117.161	112.499	35.7901	30.7221	25.6542	0	0.904074	0.452037	0	0	0
Cs1g18480	5.27424	5.41264	5.34344	6.28696	7.16995	8.05294	5.98083	6.73263	6.35673	8.01746	7.75003	7.94926
Cs1g18490	39.066	41.723	40.3945	149.98	124.618	99.257	194.364	99.237	146.8	36.8687	50.6413	32.8604
Cs1g18500	0.359121	1.54382	0.951471	0.566191	0.639854	0.713517	1.81679	0.987701	1.40225	1.39848	1.25362	1.27756
Cs1g18510	3.67189	4.606	4.13894	4.52039	6.28909	8.05779	4.35974	5.96462	5.16218	9.48184	8.61696	7.9877
Cs1g18520	3.33784	3.75955	3.54869	5.87375	4.8037	3.73365	3.75169	4.15422	3.95296	2.37727	1.32777	2.77034
Cs1g18540	91.908	37.24	64.574	12.5295	7.75452	2.97954	9.33101	39.1986	24.2648	0.794205	5.54156	22.9931
Cs1g18550	14.118	14.6475	14.3827	8.67287	10.1895	11.7062	9.91497	8.93886	9.42691	14.9309	16.9005	17.2115
Cs1g18560	0	0	0	0.635715	2.18572	3.73572	21.2827	21.0497	21.1662	65.9421	49.7939	75.4453
Cs1g18570	0	0	0	0	0	0	5.51983	4.86891	5.19437	1.55894	3.45774	3.36808
Cs1g18580	9.05354	6.95548	8.00451	14.9981	9.72616	4.45421	2.28798	9.6976	5.99279	4.8383	22.2369	22.0858
Cs1g18620	39.1372	42.2383	40.6878	46.3991	53.4276	60.4562	82.1872	57.0019	69.5945	57.1356	45.4542	54.4452
Cs1g18630	2.27101	2.16057	2.21579	1.06679	1.38183	1.69688	2.08825	3.91019	2.99922	7.17312	5.95419	6.85717
Cs1g18640	7.79855	6.89314	7.34584	2.28054	4.99916	7.71777	5.58837	7.90633	6.74735	15.0797	12.1628	15.3228
Cs1g18650	1.58172	0.92673	1.25422	1.90696	2.11171	2.31646	1.31251	2.71862	2.01557	0.7959	0.990612	1.07617
Cs1g18660	43.2428	37.1136	40.1782	50.0544	47.0874	44.1205	70.3648	42.455	56.4099	33.5707	34.2565	31.2815
Cs1g18670	10.153	9.39941	9.7762	5.6644	5.97781	6.29121	4.97672	5.97748	5.4771	12.1011	13.0887	12.0931
Cs1g18675	81.9796	75.7988	78.8892	121.371	143.07	164.768	141.054	51.2356	96.1448	31.3739	39.2106	35.5734
Cs1g18690	3.35536	3.0406	3.19798	1.39661	1.45395	1.51129	1.04153	0.542896	0.792213	1.48537	2.27794	1.58638
Cs1g18700	85.6749	104.313	94.9939	130.734	114.673	98.6115	84.9596	102.779	93.8693	75.726	79.8573	90.0012
Cs1g18720	22.6472	21.7168	22.182	31.5513	24.6737	17.7961	30.1166	34.894	32.5053	18.1722	19.7736	19.4594
Cs1g18740	36.654	38.9032	37.7786	80.0993	71.0115	61.9237	71.3728	41.3635	56.3681	40.1945	60.4452	43.7552
Cs1g18750	6.43791	4.83223	5.63507	2.93817	5.02529	7.11242	6.81109	7.39971	7.1054	4.98285	3.68149	5.84367
Cs1g18760	3.29138	2.93233	3.11185	1.2374	1.71311	2.18881	2.04482	3.02468	2.53475	6.13078	5.71213	5.7692
Cs1g18780	12.1431	13.5384	12.8407	6.01946	6.18473	6.34999	5.69271	6.05339	5.87305	14.4632	10.4024	12.796
Cs1g18820	6.47012	8.65362	7.56187	13.1701	13.5587	13.9474	12.5374	8.49553	10.5165	7.18551	7.58648	5.69765
Cs1g18825	13.5123	15.0048	14.2585	9.08243	22.1809	35.2793	28.4578	8.67509	18.5664	6.72626	5.85882	9.40702
Cs1g18830	2.4073	5.10847	3.75788	0	2.4864	4.97281	3.28883	2.63109	2.95996	0	0	0
Cs1g18840	2.3282	1.62986	1.97903	1.13103	1.12062	1.11022	1.38781	1.39644	1.39213	2.73563	2.16773	2.31646
Cs1g18850	7.40084	6.91642	7.15863	2.21177	2.83764	3.4635	3.91643	6.75811	5.33727	10.9872	7.84335	8.60532
Cs1g18860	9.24414	10.0722	9.65817	4.0995	5.41798	6.73647	7.9489	7.64956	7.79923	9.47112	7.93313	9.01535
Cs1g18870	27.951	31.6158	29.7834	32.636	29.2924	25.9488	44.7568	31.7634	38.2601	26.8958	36.6323	32.3574
Cs1g18900	4.544	5.19172	4.86786	4.29519	3.38908	2.48296	4.51114	1.95931	3.23522	2.78438	2.03951	2.64279
Cs1g18930	1.96865	1.73684	1.85275	0.718743	1.49287	2.267	1.92944	1.69663	1.81303	4.41855	4.3559	4.65651
Cs1g18940	1.52089	1.92622	1.72355	0.962103	1.09344	1.22477	0.155699	0.276568	0.216134	0.165836	0.118451	0.137326
Cs1g18965	7.1078	2.18732	4.64756	2.08811	1.93043	1.77276	0	1.52792	0.76396	0.590154	0.576407	0.917649
Cs1g18980	1.04571	0.3488	0.697255	1.86323	2.13914	2.41505	0.194302	0.561503	0.377903	1.32987	0.888615	0.620511
Cs1g19000	2.66045	2.30657	2.48351	1.07106	1.35932	1.64758	0.646902	0.803981	0.725442	0.523789	1.00003	0.549131
Cs1g19010	480.536	483.161	481.849	996.653	824.709	652.765	817.343	650.961	734.152	219.226	260.082	209.219
Cs1g19055	0	0	0	0	1.00791	2.01582	0.433584	0.716118	0.574851	3.03982	2.14603	5.83917
Cs1g19130	9.69211	11.1329	10.4125	10.8087	7.98232	5.15594	1.00499	3.36673	2.18586	8.8838	6.18617	6.65995
Cs1g19140	36.3694	35.6352	36.0023	37.4159	37.5931	37.7703	36.3109	42.1206	39.2157	30.2369	30.8406	28.3922
Cs1g19160	6.64806	7.37065	7.00936	27.1123	34.7951	42.4778	10.0485	7.46403	8.75627	13.5275	14.2032	13.4506
Cs1g19190	0.202069	0.65314	0.427605	2.84945	2.19583	1.54221	4.26862	4.05725	4.16294	1.94575	2.74492	1.85205
Cs1g19200	16.859	19.8701	18.3646	20.2284	19.5824	18.9364	29.8097	36.0563	32.933	45.3513	39.1253	44.9173
Cs1g19210	15.3701	13.8592	14.6146	13.463	14.925	16.3869	19.0886	21.3424	20.2155	23.253	20.3341	22.3906
Cs1g19220	2.01737	1.76402	1.8907	0.619604	0.907897	1.19619	2.09227	2.82842	2.46034	2.6852	3.12159	3.28828
Cs1g19230	9.10983	8.95818	9.03401	5.94823	8.98791	12.0276	4.94101	3.42807	4.18454	12.467	14.8788	14.7548
Cs1g19240	3.75373	4.28617	4.01995	0.455296	0.600401	0.745505	0.247246	0.119434	0.18334	0.31913	0.176257	0.537804
Cs1g19250	2.20174	1.82464	2.01319	1.51625	1.97109	2.42593	1.63807	2.9198	2.27894	3.94959	3.35882	2.77269
Cs1g19280	394.692	477.596	436.144	582.552	490.228	397.903	443.24	702.609	572.924	514.169	556.06	482.048
Cs1g19290	0.402631	0.5391	0.470866	0.633372	0.514615	0.395857	0.255327	2.50154	1.37843	0.197849	0.74837	0.562785
Cs1g19300	8.3191	5.7882	7.05365	9.7564	9.81048	9.86457	11.2195	6.74796	8.98373	3.39334	2.58771	3.424
Cs1g19310	39.8115	38.0082	38.9098	42.6323	44.3695	46.1068	49.1366	41.5146	45.3256	37.3942	31.989	34.6198
Cs1g19320	12.8281	16.2385	14.5333	27.753	26.4493	25.1456	43.7006	32.0757	37.8882	35.6521	37.335	36.1524
Cs1g19340	21.8934	21.869	21.8812	32.2528	31.1447	30.0367	34.42	29.5414	31.9807	36.7784	34.6855	32.7719
Cs1g19360	14.1738	8.58514	11.3795	0	1.30308	2.60616	1.68221	4.63951	3.16086	19.8749	18.8866	19.7526
Cs1g19370	22.9881	19.4452	21.2167	5.20466	8.41498	11.6253	10.0499	8.40613	9.22801	18.2533	21.6776	18.5292
Cs1g19380	32.1849	31.9382	32.0615	31.9874	31.1654	30.3433	44.8602	50.8835	47.8719	49.2518	43.4415	47.6112
Cs1g19390	51.6523	51.2399	51.4461	13.273	13.4236	13.5741	0.533102	2.01098	1.27204	0.095457	0	0
Cs1g19393	931.332	919.353	925.342	79.4761	81.4857	83.4954	3.72307	0.932907	2.32799	0	0	0
Cs1g19400	17.9014	23.6885	20.795	44.2938	39.5605	34.8273	9.82939	22.7721	16.3008	9.97287	8.8751	8.49128
Cs1g19410	20.9704	21.9142	21.4423	11.6544	11.7318	11.8092	13.6299	13.9911	13.8105	11.8934	11.1523	11.2017
Cs1g19425	30.0774	29.0884	29.5829	63.5616	57.9663	52.371	61.0083	45.0194	53.0138	22.3236	42.8173	21.1016
Cs1g19440	14.7217	12.3232	13.5224	8.68715	12.077	15.4669	11.1114	7.93546	9.52343	11.3691	14.719	10.6982
Cs1g19450	15.9841	11.9632	13.9736	5.8043	8.61415	11.424	13.56	7.08222	10.3211	3.84541	5.46037	5.74879
Cs1g19460	54.9235	58.1296	56.5266	97.9304	92.6743	87.4181	168.222	108.807	138.514	128.191	136.673	124.836
Cs1g19470	9.96203	9.61685	9.78944	19.6401	13.801	7.96187	22.9793	22.8859	22.9326	5.23817	6.36921	6.51179
Cs1g19480	0.67095	0.387877	0.529414	0	0.11907	0.238139	0.100741	0.074889	0.087815	0.570099	1.1859	0.957378
Cs1g19490	30.1442	27.7547	28.9494	31.0331	33.3884	35.7436	38.5305	29.7471	34.1388	43.949	42.7194	48.7726
Cs1g19500	81.3646	67.1085	74.2365	63.4783	78.1913	92.9043	126.709	90.3168	108.513	146.396	149.54	142.941
Cs1g19530	36.4765	38.0596	37.2681	49.9329	53.9171	57.9013	93.7472	73.987	83.8671	65.7146	67.6061	65.5692
Cs1g19540	6.45539	6.72819	6.59179	6.59488	6.29746	6.00003	10.7788	4.28189	7.53034	6.97188	6.87083	6.91982
Cs1g19550	33.2514	35.3076	34.2795	43.8019	42.9534	42.1048	38.778	24.3209	31.5495	11.6065	13.0863	7.78002
Cs1g19560	29.6336	30.2628	29.9482	49.0688	51.3794	53.69	62.367	47.1615	54.7642	32.3004	33.1914	28.7775
Cs1g19580	3.69918	9.63304	6.66611	14.4493	11.2401	8.03089	3.84519	8.78988	6.31754	8.53538	6.21199	9.45614
Cs1g19590	6.57656	6.62761	6.60208	13.5867	10.5343	7.48187	14.9332	21.928	18.4306	15.3715	13.173	14.149
Cs1g19610	5.26428	5.15214	5.20821	2.47503	4.4314	6.38776	3.8586	3.45946	3.65903	3.20893	3.54286	3.38996
Cs1g19620	18.9432	19.8942	19.4187	20.501	21.6251	22.7492	14.6262	12.7296	13.6779	17.7441	17.7242	18.4559
Cs1g19630	39.9664	45.8697	42.9181	61.9926	61.5123	61.0319	43.6791	35.8382	39.7587	33.4952	39.6005	33.3352
Cs1g19640	22.2067	19.9544	21.0805	12.1983	15.2478	18.2974	19.9329	15.7439	17.8384	16.9609	16.8927	16.6739
Cs1g19650	1.09415	2.74294	1.91854	2.52235	1.84057	1.15879	0.917639	0.423184	0.670412	0	0	0
Cs1g19660	35.8326	65.0558	50.4442	44.6506	38.5814	32.5121	36.2118	25.6806	30.9462	28.8703	26.7787	32.7075
Cs1g19670	14.4342	14.3409	14.3875	13.4249	12.2547	11.0846	13.59	17.4401	15.5151	17.0698	16.4691	17.4784
Cs1g19680	9.58402	8.6317	9.10786	10.4332	11.3211	12.2091	13.8991	23.6458	18.7724	13.551	12.0925	13.9458
Cs1g19690	0.451727	0.320079	0.385903	0.254585	0.40575	0.556914	0.225845	0.356446	0.291146	0.402942	0.510402	0.345252
Cs1g19700	21.4709	17.8032	19.637	10.0979	11.529	12.9601	14.8392	11.0227	12.9309	13.8222	14.6886	12.7729
Cs1g19720	12.3805	13.9317	13.1561	7.07894	9.35472	11.6305	17.008	15.09	16.049	35.4557	29.2736	35.6127
Cs1g19730	4.73873	8.51518	6.62695	10.5194	8.99923	7.47906	17.7946	28.5813	23.188	32.3253	20.6663	28.3112
Cs1g19740	24.7114	38.2172	31.4643	12.3396	12.4207	12.5019	51.5879	44.9768	48.2824	18.3176	26.7173	15.9281
Cs1g19750	7.8478	14.3176	11.0827	28.5785	24.7394	20.9003	26.9748	16.385	21.6799	10.5032	11.0421	14.4062
Cs1g19760	1.44897	1.63271	1.54084	0.313096	0.477634	0.642171	3.05937	3.59446	3.32692	7.96225	5.62949	9.30233
Cs1g19770	399.492	467.525	433.509	204.047	173.368	142.689	164.639	173.062	168.851	77.0612	86.1009	64.9067
Cs1g19780	3.80171	3.69038	3.74605	4.12629	4.75987	5.39345	4.73077	3.92025	4.32551	6.59849	6.81767	6.85874
Cs1g19790	119.026	94.5743	106.8	161.138	150.985	140.832	132.134	100.966	116.55	59.0651	65.4611	56.1193
Cs1g19800	93.7303	84.6915	89.2109	35.2881	30.7065	26.1248	1.92169	2.55227	2.23698	0.195809	0.573355	0
Cs1g19805	17.3409	4.66364	11.0023	11.8924	23.3058	34.7192	37.8867	17.2714	27.579	4.97212	16.936	13.9583
Cs1g19810	5.67712	2.9602	4.31866	0.924129	2.93809	4.95205	4.05508	2.92994	3.49251	3.93207	4.51584	3.99867
Cs1g19820	12.4831	10.2234	11.3532	14.8447	12.8404	10.836	8.37698	9.67273	9.02486	8.52604	7.44136	8.8312
Cs1g19830	43.7877	62.0135	52.9006	43.3424	32.7075	22.0726	21.4694	36.4964	28.9829	18.0827	14.9713	16.9659
Cs1g19840	630.088	1093.81	861.949	2182.8	1717.37	1251.94	2170.81	1189.1	1679.95	1779.41	2265.4	1763.32
Cs1g19860	9.60649	6.18761	7.89705	1.66865	1.32311	0.977577	0.358259	1.11365	0.735955	3.48476	1.18198	1.65597
Cs1g19870	59.0842	76.0716	67.5779	91.5468	94.7694	97.992	113.107	89.4568	101.282	51.3522	53.2789	44.9475
Cs1g19880	32.4384	38.9989	35.7186	40.5193	43.4426	46.3659	61.8857	38.0374	49.9616	29.4445	30.1452	28.1833
Cs1g19890	19.4668	25.6345	22.5507	31.9625	27.7967	23.6309	10.4865	7.75261	9.11956	2.36251	1.60737	1.41124
Cs1g19900	322.432	408.761	365.596	985.25	857.423	729.595	981.415	543.062	762.239	413.894	447.671	365.138
Cs1g19910	1.92919	1.8681	1.89864	1.83774	2.65704	3.47633	7.67762	3.30047	5.48904	2.91171	3.07336	4.68165
Cs1g19920	1.44748	0.51807	0.982775	0	0	0	0.657389	6.74763	3.70251	1.3081	1.36397	1.28741
Cs1g19930	37.1716	49.4118	43.2917	25.6351	25.932	26.2288	53.5861	54.4781	54.0321	35.351	41.8285	36.7084
Cs1g19935	0.249551	0.193901	0.221726	0.223879	0.11194	0	0.345706	0.575683	0.460695	0.501126	1.14546	0.983019
Cs1g19940	2.17671	1.77481	1.97576	2.04978	1.76442	1.47907	2.16019	1.13102	1.6456	1.17796	2.15563	2.16371
Cs1g19950	721.193	907.936	814.564	763.299	762.633	761.966	1035.68	414.115	724.898	520.567	664.962	498.167
Cs1g19960	15.4514	10.3441	12.8978	7.25567	11.176	15.0963	54.5785	41.1607	47.8696	60.628	69.0105	74.5273
Cs1g19970	0	0.465625	0.232813	0.569426	0.284713	0	1.62972	1.30695	1.46833	9.3104	12.2284	7.81355
Cs1g19980	5.46844	5.93112	5.69978	1.46989	2.45333	3.43677	1.93857	5.24363	3.5911	11.842	8.97348	11.9234
Cs1g19990	18.0238	18.897	18.4604	22.2036	16.0897	9.97573	14.8298	17.2069	16.0184	5.64254	8.56699	7.41417
Cs1g20000	284.693	298.626	291.659	239.618	246.954	254.291	188.216	149.826	169.021	145.583	182.827	159.083
Cs1g20020	30.7514	33.6776	32.2145	23.7532	27.2864	30.8197	37.225	27.3489	32.2869	42.4799	36.7094	40.8048
Cs1g20050	44.8827	50.8243	47.8535	123.333	88.7013	54.0696	41.5031	70.6841	56.0936	29.2299	45.4042	43.3663
Cs1g20070	2.21191	0.44594	1.32892	0	0.131309	0.262617	0.519629	1.31516	0.917395	0.625206	0.390227	0.341059
Cs1g20080	0.142805	2.64181	1.39231	1.64004	2.44848	3.25693	3.63748	5.97419	4.80584	3.90703	2.10899	5.71127
Cs1g20090	29.0907	31.6508	30.3708	18.1267	13.8128	9.499	4.16966	3.98514	4.0774	0.785379	1.09904	0.991493
Cs1g20100	22.666	49.4016	36.0338	50.0273	44.1898	38.3523	28.7832	25.5635	27.1733	24.2952	29.1454	19.6805
Cs1g20120	6.07613	6.41063	6.24338	1.63816	1.87864	2.11911	9.66306	8.29686	8.97996	1.48553	1.88302	1.27163
Cs1g20130	18.3423	16.7581	17.5502	19.381	19.8067	20.2323	30.2014	20.5942	25.3978	21.529	17.8245	20.4755
Cs1g20150	90.6654	76.322	83.4937	154.862	114.257	73.6524	128.288	291.473	209.881	77.9682	248.721	204.981
Cs1g20160	6.34466	8.696	7.52033	11.0566	8.83214	6.60768	9.95676	9.21113	9.58394	7.86601	6.88969	7.0795
Cs1g20170	19.9443	18.1402	19.0422	24.1745	20.9544	17.7342	19.5063	30.3417	24.924	26.3809	30.9086	27.669
Cs1g20180	5.0056	5.77281	5.3892	3.51325	3.19102	2.86879	2.84606	1.92527	2.38566	1.28924	0.394293	1.59256
Cs1g20200	6.37381	3.47278	4.9233	1.76196	2.08241	2.40286	0.961758	1.85251	1.40713	5.99557	4.54572	5.51106
Cs1g20220	225.342	224.239	224.791	245.978	259.755	273.532	331.979	175.366	253.673	190.825	173.723	175.864
Cs1g20230	45.1452	53.3162	49.2307	64.5798	48.5202	32.4606	18.5809	25.1085	21.8447	5.94001	6.77216	4.82234
Cs1g20240	40.7963	45.1075	42.9519	45.3394	43.0102	40.6811	52.345	46.0258	49.1854	54.4917	57.672	54.7591
Cs1g20250	52.5019	42.7578	47.6298	50.488	72.7631	95.0381	171.839	113.457	142.648	28.7911	30.3966	22.3478
Cs1g20260	5.55956	5.66138	5.61047	1.21737	2.07733	2.93728	4.42439	7.12368	5.77403	16.8116	14.7416	19.0678
Cs1g20270	52.4881	44.2847	48.3864	50.0958	36.1568	22.2179	6.15703	14.1863	10.1717	4.09422	12.0264	24.4399
Cs1g20280	4.36893	3.87153	4.12023	1.12508	2.03639	2.94769	2.33431	2.1636	2.24896	5.09509	5.61926	3.61217
Cs1g20310	2.84815	2.07653	2.46234	0.740551	0.602754	0.464956	0.592157	0	0.296079	0.293208	0.882113	0.356011
Cs1g20340	4.5141	3.38017	3.94713	0.759418	1.75224	2.74507	2.04774	3.21158	2.62966	6.13381	5.771	7.02259
Cs1g20350	6.49426	7.7344	7.11433	2.71114	3.91509	5.11905	2.70617	2.79472	2.75045	7.11995	6.01483	6.78563
Cs1g20370	57.9971	66.3373	62.1672	116.882	111.688	106.494	43.543	48.1803	45.8616	21.9513	23.8475	14.096
Cs1g20380	57.4601	67.842	62.651	86.1004	66.4693	46.8382	25.8272	58.0869	41.9571	29.4898	30.8134	30.1947
Cs1g20390	10.2211	11.0047	10.6129	7.30436	6.73306	6.16175	5.30414	11.9362	8.62017	10.069	8.2889	9.07359
Cs1g20400	13.4841	8.37827	10.9312	16.507	16.2513	15.9957	19.7486	27.3587	23.5537	8.95804	7.19046	5.69151
Cs1g20410	0.790345	0.917049	0.853697	0.247734	0.203971	0.160208	0	0.074019	0.03701	0	0	0
Cs1g20420	8.90704	11.2526	10.0798	9.26567	8.28849	7.31131	8.30464	4.90694	6.60579	4.33013	5.59736	4.75474
Cs1g20430	0.043433	0.049557	0.046495	0.578973	0.428932	0.27889	1.47914	4.65677	3.06795	3.06651	2.26828	2.75348
Cs1g20440	9.61946	13.0728	11.3461	6.45694	7.8552	9.25345	7.20803	5.85167	6.52985	12.3527	11.9884	12.9258
Cs1g20450	50.6251	62.6514	56.6382	137.833	120.486	103.138	101.861	47.2721	74.5666	31.1141	40.698	29.1797
Cs1g20460	8.83556	7.43737	8.13646	4.44356	6.1487	7.85383	4.00701	7.71147	5.85924	11.4913	7.44506	11.9013
Cs1g20470	6.93671	5.97698	6.45685	3.47575	5.95533	8.43492	5.22645	7.59144	6.40895	6.50739	4.41644	9.58821
Cs1g20480	6.66994	5.56948	6.11971	1.93733	1.10436	0.271394	0.852859	2.38407	1.61847	0.762142	0.395447	1.04373
Cs1g20490	8.94715	7.53671	8.24193	5.69835	5.94925	6.20014	3.3889	3.39403	3.39147	3.02506	2.45743	2.12522
Cs1g20500	11.6337	9.62602	10.6299	6.0353	6.47174	6.90818	5.85842	8.45037	7.1544	9.05638	9.53121	9.12963
Cs1g20520	2.14224	2.7162	2.42922	0.698593	1.48678	2.27496	2.76614	2.43688	2.60151	4.91674	4.42548	4.35324
Cs1g20530	9.9037	11.8665	10.8851	21.4842	18.898	16.3117	15.5685	98.0806	56.8246	47.82	45.9933	43.1639
Cs1g20540	13.8621	14.3547	14.1084	10.3512	10.3137	10.2761	8.05611	12.8582	10.4572	7.72097	7.06499	7.2353
Cs1g20550	5.53608	4.40654	4.97131	2.08881	2.59964	3.11047	1.61879	8.41082	5.0148	6.16497	6.75497	5.21539
Cs1g20560	1.86248	2.10857	1.98552	0.163808	0.484609	0.80541	0.173324	0.677625	0.425475	0.427818	0.137355	0.394006
Cs1g20580	28.2686	36.939	32.6038	16.649	15.9133	15.1777	21.7353	13.9164	17.8258	9.63607	11.6914	13.3612
Cs1g20590	88.7163	103.447	96.0816	89.7996	80.9934	72.1871	112.876	79.9618	96.4189	85.4849	105.618	82.2456
Cs1g20600	96.0305	150.374	123.202	117.483	94.6436	71.8043	150.489	194.909	172.699	72.4997	86.9136	66.9642
Cs1g20620	0.673562	1.18813	0.930846	2.89931	2.68949	2.47968	0	0	0	0.151457	0.140204	0.099735
Cs1g20713	5.64701	4.72146	5.18424	12.049	9.69451	7.34002	9.20294	7.47701	8.33998	2.34307	4.09302	3.35334
Cs1g20720	55.5672	64.6164	60.0918	100.249	88.9548	77.6605	52.8337	109.263	81.0483	137.884	107.698	128.533
Cs1g20730	238.784	215.18	226.982	159.451	182.558	205.664	195.284	100.194	147.739	135.73	131.852	126.225
Cs1g20740	20.9394	14.3004	17.6199	14.0818	17.0419	20.0021	16.0149	13.8858	14.9504	15.2341	15.1184	13.7289
Cs1g20750	33.1928	48.3842	40.7885	47.1538	46.7214	46.2889	45.258	32.2681	38.763	26.6793	33.4972	20.6966
Cs1g20760	0.898179	1.407	1.15259	2.79504	2.08944	1.38384	1.6526	3.97232	2.81246	15.1115	11.6713	16.7659
Cs1g20780	21.8488	27.2873	24.568	39.1737	36.5174	33.8611	37.0216	25.9894	31.5055	16.7627	20.3955	16.3919
Cs1g20790	32.4615	41.9542	37.2079	47.2952	47.7428	48.1904	51.7446	36.8652	44.3049	21.2022	25.8932	19.752
Cs1g20800	8.81099	11.9935	10.4023	11.4598	12.4694	13.4789	22.9812	16.5526	19.7669	79.281	62.4199	76.8591
Cs1g20820	119.918	143.92	131.919	671.895	578.363	484.831	2680.04	2263.26	2471.65	2542.8	2640.9	2339.72
Cs1g20830	6.83349	6.72935	6.78142	2.97277	3.18016	3.38755	5.63445	7.50976	6.5721	9.53303	5.4219	8.6491
Cs1g20840	42.2847	48.7426	45.5136	38.861	40.7939	42.7268	21.0229	30.7667	25.8948	9.7639	10.7298	6.68398
Cs1g20860	2.49775	1.28218	1.88996	2.17559	1.3822	0.588815	0.579113	0.400689	0.489901	1.55365	1.61111	1.00452
Cs1g20870	44.2922	59.1365	51.7144	202.878	158.022	113.165	40.7588	107.803	74.2809	104.788	153.041	110.203
Cs1g20880	187.984	206.032	197.008	80.2832	106.668	133.053	73.8563	25.5222	49.6893	56.1365	71.9621	49.5684
Cs1g20890	10.839	10.1574	10.4982	6.2162	6.98771	7.75921	2.57169	4.00485	3.28827	11.6115	9.83248	12.7056
Cs1g20900	24.0241	25.9923	25.0082	27.4091	27.6388	27.8684	20.5406	22.7054	21.623	23.2929	22.1678	21.4282
Cs1g20910	9.09112	5.47667	7.2839	4.52122	8.52296	12.5247	17.0063	11.3555	14.1809	7.55946	10.1984	10.9411
Cs1g20920	28.6344	27.2142	27.9243	14.1843	24.698	35.2118	32.7287	56.4199	44.5743	45.0687	49.2115	61.8476
Cs1g20930	5.87041	7.14777	6.50909	6.8169	7.81456	8.81221	10.9182	6.4652	8.6917	7.40099	6.42666	4.4551
Cs1g20940	18.8272	16.2796	17.5534	14.24	17.9065	21.5731	20.6489	22.5288	21.5889	25.1143	23.4242	25.4018
Cs1g20950	4.38569	4.57627	4.48098	1.40601	1.94768	2.48934	2.76993	4.05531	3.41262	7.20482	7.248	7.28542
Cs1g20960	42.7648	49.4821	46.1234	52.5307	60.4341	68.3375	49.1107	58.3874	53.749	84.7824	74.4071	76.3649
Cs1g20970	14.142	14.8025	14.4723	0.782019	1.00415	1.22627	0.506457	1.656	1.08123	0.953825	1.62148	0.704054
Cs1g20980	49.0277	57.7876	53.4076	101.534	84.3467	67.1594	69.9515	77.6202	73.7858	55.3101	62.6818	63.3578
Cs1g21020	23.1734	35.8569	29.5151	27.3005	23.776	20.2514	5.1938	6.52966	5.86173	24.7838	25.0985	24.0403
Cs1g21030	37.1479	47.928	42.538	68.1027	68.1055	68.1082	87.3303	84.7302	86.0302	92.5542	87.003	87.0357
Cs1g21035	1.46209	1.28283	1.37246	3.19233	2.55549	1.91864	1.47358	2.0088	1.74119	0	0	0
Cs1g21050	499.415	627.323	563.369	402.202	375.344	348.486	445.149	436.686	440.918	319.364	317.835	276.945
Cs1g21070	0.312713	0.456708	0.384711	1.14921	0.884204	0.619198	3.67623	2.0237	2.84997	6.2886	6.07658	6.64085
Cs1g21080	3.78946	1.49107	2.64026	1.8538	2.47975	3.1057	4.61579	4.86096	4.73837	2.71742	2.24591	3.74028
Cs1g21090	170.084	194.427	182.256	271.107	235.304	199.5	237.595	168.505	203.05	160.147	172.319	143.557
Cs1g21100	36.0779	28	32.0389	39.163	36.8781	34.5933	31.8031	43.3282	37.5656	45.373	41.0896	39.2274
Cs1g21110	49.0306	63.4153	56.2229	62.9348	56.5012	50.0676	54.9952	41.7616	48.3784	68.1529	68.6425	69.1466
Cs1g21130	10.8141	30.8694	20.8418	15.5885	12.6063	9.62405	4.09006	11.7495	7.91978	28.1179	24.1075	21.6174
Cs1g21150	10.1332	12.2713	11.2022	13.8778	13.6765	13.4752	17.9511	15.7069	16.829	6.62969	6.63808	7.0279
Cs1g21160	85.2051	61.4794	73.3423	62.6552	55.799	48.9428	47.0176	46.7329	46.8753	72.2713	69.5871	60.0732
Cs1g21170	41.2775	43.3772	42.3274	34.9151	36.8642	38.8134	50.0459	58.2587	54.1523	56.4348	43.232	50.174
Cs1g21180	16.3394	17.4776	16.9085	17.2468	18.9491	20.6514	18.7912	23.9682	21.3797	37.1046	31.6056	34.6185
Cs1g21190	31.4388	37.1796	34.3092	34.8056	36.2118	37.6181	47.0452	38.9507	42.998	56.4895	48.1869	56.8366
Cs1g21210	0.15844	0.179826	0.169133	1.43759	0.718795	0	0.915205	2.87174	1.89347	0.149383	0.640273	0.225008
Cs1g21220	1.75951	3.17435	2.46693	1.37453	1.21657	1.05862	1.46085	1.72295	1.5919	3.8004	2.87647	3.09554
Cs1g21230	37.7849	43.8022	40.7936	58.077	50.4778	42.8786	45.6744	64.7546	55.2145	58.4872	53.6428	49.123
Cs1g21240	3.20219	3.51773	3.35996	2.19334	2.64983	3.10633	3.14631	2.22246	2.68438	11.3904	7.69697	11.2264
Cs1g21250	0.439272	0.650133	0.544703	0	0.067685	0.13537	0.26856	0	0.13428	0.778817	0.70163	1.2044
Cs1g21260	0.127134	0.289935	0.208535	0.765845	0.575434	0.385022	0.843309	1.14054	0.991925	1.42735	1.23449	1.8671
Cs1g21280	30.8536	41.8273	36.3404	29.9522	26.5782	23.2041	34.2965	39.2257	36.7611	85.6959	66.1886	83.4822
Cs1g21290	21.908	15.6895	18.7987	9.08478	12.3612	15.6377	12.9302	8.18901	10.5596	20.7601	17.427	17.2529
Cs1g21300	8.35969	6.06445	7.21207	1.57661	2.05525	2.5339	1.33025	2.52021	1.92523	0.384086	1.03281	1.10254
Cs1g21310	5.88986	5.17712	5.53349	0.56503	0.477402	0.389774	0.104097	0	0.052049	0	0	0
Cs1g21340	69.0937	65.4287	67.2612	37.9936	43.1448	48.296	59.5892	49.8811	54.7351	50.9836	63.5617	55.5431
Cs1g21350	3.64201	4.54822	4.09511	0.880804	0.486325	0.091846	0	0.082404	0.041202	0.042538	0	0.085348
Cs1g21370	2.14288	1.95552	2.0492	7.55878	6.3605	5.16222	3.88817	6.2743	5.08124	11.4103	17.4568	9.45671
Cs1g21390	117.532	166.747	142.139	1132.57	859.354	586.138	217.367	317.743	267.555	92.8006	85.4675	70.1198
Cs1g21395	47.1472	54.2455	50.6964	165.856	141.598	117.34	104.096	58.4754	81.2857	28.7779	37.5352	21.7568
Cs1g21400	2.44096	1.61741	2.02919	1.48313	1.1034	0.723665	0	0.675965	0.337983	0.64856	1.36058	0.900633
Cs1g21440	35.4399	53.2076	44.3237	85.6006	77.5042	69.4079	89.9796	70.7855	80.3825	76.7958	63.8424	69.3108
Cs1g21450	573.23	825.974	699.602	1304.02	1116.26	928.501	1660.04	788.389	1224.21	1183.4	1422.71	1102
Cs1g21460	4.55266	3.88398	4.21832	0.446033	0.585112	0.72419	0	0	0	0	0	0
Cs1g21470	10.8706	13.1152	11.9929	22.449	20.0799	17.7108	14.0679	21.3435	17.7057	11.3164	8.97241	15.6235
Cs1g21480	3.10023	3.00313	3.05168	4.52038	4.06041	3.60045	5.57649	4.59689	5.08669	3.7905	3.75031	3.26708
Cs1g21490	12.7935	13.0039	12.8987	15.6553	17.6206	19.5858	20.3102	11.4754	15.8928	19.4958	19.2346	20.3499
Cs1g21510	17.5362	19.4078	18.472	25.0026	22.8359	20.6692	23.6552	22.9587	23.307	35.0984	28.9924	31.4891
Cs1g21530	49.6913	59.1806	54.4359	90.7393	81.2865	71.8336	103.298	87.3009	95.2994	32.1468	39.8145	29.4923
Cs1g21540	6.49838	4.97946	5.73892	3.0467	4.43574	5.82478	4.49464	4.41985	4.45725	7.63697	5.51163	6.32656
Cs1g21550	35.5531	36.9311	36.2421	51.2088	50.7559	50.3029	67.379	31.5745	49.4768	25.909	37.4913	27.2489
Cs1g21560	12.6253	16.2673	14.4463	18.4273	18.4655	18.5036	18.6711	17.2909	17.981	11.0132	10.2223	11.8824
Cs1g21570	109.269	122.911	116.09	195.696	210.072	224.448	219.56	100.609	160.084	121.95	117.644	107.564
Cs1g21580	7.24742	6.90675	7.07709	4.61347	5.75515	6.89683	5.06338	5.49653	5.27996	11.9338	10.316	11.6629
Cs1g21585	34.6387	28.1493	31.394	46.1756	40.2566	34.3376	22.5528	41.5139	32.0333	31.0274	39.0841	31.0051
Cs1g21590	8.94169	6.37893	7.66031	5.39386	5.82248	6.2511	7.30437	6.46052	6.88244	7.28417	7.92001	6.63631
Cs1g21600	35.7958	52.9803	44.388	65.8774	57.4288	48.9803	52.1972	48.7023	50.4498	29.5579	32.6092	22.2439
Cs1g21610	1.7693	0.751577	1.26044	0.952686	1.03707	1.12145	1.42579	0.73471	1.08025	1.44851	2.78477	4.10123
Cs1g21630	52.8002	71.2788	62.0395	93.4816	78.2496	63.0176	49.4973	30.9816	40.2394	34.4819	49.6221	35.593
Cs1g21640	25.012	39.8437	32.4278	35.6313	29.578	23.5246	26.4643	17.1697	21.817	22.4908	20.7495	20.9715
Cs1g21650	2.60717	1.66303	2.1351	1.59087	2.01524	2.43961	2.13922	1.11666	1.62794	2.2896	1.66658	2.03769
Cs1g21660	33.6513	40.7213	37.1863	208.665	167.727	126.789	75.4588	91.5319	83.4954	26.8133	32.1562	21.1086
Cs1g21670	16.5938	23.0325	19.8132	19.9024	15.1717	10.441	2.25994	4.48113	3.37053	5.65384	4.96277	5.86733
Cs1g21680	5.88462	8.44723	7.16592	18.2171	12.0883	5.95952	5.17113	39.6952	22.4332	0.151661	1.48852	0
Cs1g21690	6.5302	6.03376	6.28198	4.87823	6.38858	7.89892	6.63286	11.4024	9.01763	12.8812	14.9245	14.9809
Cs1g21700	28.9349	38.288	33.6114	71.1411	61.3723	51.6036	42.704	31.2739	36.989	40.3712	34.5008	35.6189
Cs1g21720	7.40927	7.13821	7.27374	8.16631	8.2127	8.25908	8.20062	5.43053	6.81557	3.92771	3.12983	1.99236
Cs1g21740	17.3035	28.658	22.9808	22.4174	20.1048	17.7922	36.4011	36.0976	36.2493	21.2886	28.4908	18.0227
Cs1g21750	5.14817	7.34476	6.24646	3.74998	3.31639	2.8828	0.604111	1.35223	0.978171	4.33354	4.59599	4.62924
Cs1g21760	20.8082	16.3062	18.5572	5.48575	3.82011	2.15448	0.165568	0.342946	0.254257	0.802758	0.714814	0.186913
Cs1g21770	22.6791	24.9358	23.8074	9.43699	10.1578	10.8785	12.9711	11.0671	12.0191	9.5334	6.52184	7.04122
Cs1g21780	4.34821	4.2784	4.3133	7.5297	7.34626	7.16283	1.9729	1.5914	1.78215	1.38805	1.28258	0.800629
Cs1g21800	29.4835	27.8415	28.6625	65.5725	52.504	39.4355	72.4177	81.0621	76.7399	66.3571	65.3665	67.4423
Cs1g21820	1.55185	2.31472	1.93328	2.25215	2.48885	2.72555	12.1207	15.8866	14.0037	12.3448	8.08314	10.1135
Cs1g21830	139.678	116.801	128.239	137.493	133.436	129.379	120.597	77.6199	99.1085	52.6334	48.6932	56.5357
Cs1g21850	4.9246	6.50102	5.71281	13.2767	10.6058	7.93481	4.11071	7.02449	5.5676	4.31203	7.16263	5.26809
Cs1g21860	2.00876	1.98451	1.99663	0.270154	0.475772	0.68139	0	0	0	0	0	0
Cs1g21870	20.3921	20.3727	20.3824	24.4835	22.5057	20.528	9.47453	8.0392	8.75686	0.930305	1.69064	0.143349
Cs1g21880	15.0807	30.6618	22.8712	114.412	96.3225	78.2329	78.8624	92.2164	85.5394	95.9607	85.1957	84.545
Cs1g21890	16.4664	18.9446	17.7055	11.7856	12.0689	12.3522	10.1398	16.5566	13.3482	18.4816	17.4442	17.3633
Cs1g21900	66.6852	57.5158	62.1005	45.1818	48.3601	51.5383	56.8211	67.0927	61.9569	73.2533	65.0392	70.8582
Cs1g21910	275.885	306.002	290.943	609.812	647.538	685.264	738.768	266.697	502.733	265.818	367.931	238.397
Cs1g21920	10.7829	12.9145	11.8487	14.0792	12.8901	11.701	8.4816	8.99502	8.73831	2.39811	2.62474	1.78102
Cs1g21930	16.7432	16.262	16.5026	11.2882	11.3027	11.3173	12.0578	19.5375	15.7977	15.5471	15.6014	18.3837
Cs1g21940	2.9463	2.70472	2.82551	0.666819	1.29749	1.92816	3.66495	7.56224	5.6136	1.73624	2.24275	2.18081
Cs1g21950	0.860316	0.554735	0.707526	0.613584	0.756111	0.898637	12.8302	6.44085	9.63552	2.5788	2.68268	1.6934
Cs1g21960	1.68584	1.67605	1.68094	0	0.194414	0.388828	0.426529	0.527727	0.477128	2.57559	2.56179	3.20596
Cs1g21970	52.5452	70.6051	61.5752	56.5378	47.6979	38.8581	11.2187	11.2408	11.2297	13.455	15.6345	12.4789
Cs1g22010	7.41051	9.21369	8.3121	13.1445	14.1628	15.181	10.0616	7.86663	8.96411	14.6502	13.2289	11.3199
Cs1g22020	71.0822	114.876	92.9791	137.721	121.397	105.074	88.5956	76.9729	82.7843	119.013	133.975	98.3438
Cs1g22030	13.3579	12.8859	13.1219	12.9202	12.8599	12.7997	10.3088	18.6848	14.4968	20.5384	16.8998	15.0591
Cs1g22050	111.078	138.52	124.799	127.006	96.8474	66.6887	42.304	84.0145	63.1593	36.2863	68.8717	62.1643
Cs1g22060	10.8573	9.06255	9.95993	5.82681	6.61226	7.3977	3.98967	5.5883	4.78899	2.99849	3.63992	3.96974
Cs1g22070	5.80099	6.69211	6.24655	5.43273	7.98121	10.5297	8.40008	8.80013	8.6001	2.56063	4.23834	5.00893
Cs1g22080	12.4566	13.0938	12.7752	10.8562	11.3043	11.7524	10.8389	12.5779	11.7084	11.5048	12.1853	12.3479
Cs1g22090	8.0208	8.87213	8.44646	4.52098	5.62972	6.73846	6.24314	4.62262	5.43288	14.794	11.5313	14.6523
Cs1g22100	5.18328	3.27237	4.22783	0.613327	2.99096	5.36859	4.87473	4.27751	4.57612	5.30098	5.10224	6.42237
Cs1g22110	14.735	12.7505	13.7427	7.93981	9.58196	11.2241	9.23604	11.9661	10.6011	15.421	14.5517	15.3512
Cs1g22120	24.7299	30.9483	27.8391	40.8259	42.96	45.0941	25.7007	38.5472	32.124	57.9737	49.3271	56.9146
Cs1g22140	4.4042	5.23595	4.82008	3.22293	3.27751	3.33208	5.6683	6.10305	5.88567	1.45228	1.56033	1.62934
Cs1g22160	24.7138	21.6763	23.195	12.494	11.5241	10.5542	8.46579	10.318	9.39189	10.1245	9.64317	8.50927
Cs1g22170	20.4393	12.5533	16.4963	34.394	32.8149	31.2358	44.2505	45.0041	44.6273	14.2675	17.3912	9.85936
Cs1g22180	3.20568	3.60998	3.40783	5.15187	3.75353	2.35519	3.23586	2.56346	2.89966	3.42875	4.67604	3.87534
Cs1g22190	15.8168	11.5021	13.6594	10.4239	15.019	19.614	22.3281	16.1758	19.252	21.9962	22.0369	23.8708
Cs1g22230	7.6621	8.27788	7.96999	14.5713	14.8887	15.2061	35.082	45.4693	40.2756	7.86485	8.48172	9.66372
Cs1g22240	81.2905	102.109	91.6997	154.022	169.95	185.878	532.332	570.956	551.644	154.264	135.109	130.666
Cs1g22270	48.9205	43.6237	46.2721	63.2995	67.4635	71.6276	87.8057	53.4422	70.6239	20.8065	24.0135	25.4609
Cs1g22280	7.71034	7.52254	7.61644	4.58299	3.96596	3.34892	3.13283	6.28254	4.70768	8.85067	8.71733	7.17197
Cs1g22290	16.4305	26.7291	21.5798	23.239	21.2861	19.3332	32.2865	27.2635	29.775	40.5484	43.0268	39.5554
Cs1g22300	29.6788	38.9089	34.2938	9.7246	8.91793	8.11125	1.65179	1.92624	1.78902	1.17715	1.24134	1.28408
Cs1g22310	10.5165	13.52	12.0183	7.35434	6.98032	6.60629	0.750307	3.10513	1.92772	0.070075	0	0
Cs1g22320	2.61741	2.22096	2.41919	0.785669	0.9353	1.08493	1.70217	1.62343	1.6628	0.218091	0	0.216932
Cs1g22330	96.7843	123.768	110.276	111.086	90.8799	70.6738	57.2579	86.3397	71.7988	51.8105	55.1814	46.2436
Cs1g22360	25.9306	34.9177	30.4242	36.7911	40.005	43.219	36.4499	24.7715	30.6107	9.8337	17.0645	11.6009
Cs1g22380	2.38699	2.21718	2.30208	1.37921	2.63791	3.89661	5.59864	3.67391	4.63628	4.04579	4.86765	4.33406
Cs1g22400	9.98437	13.9643	11.9743	3.25012	2.95662	2.66311	0	2.75091	1.37546	0.653967	0	0
Cs1g22410	0.711429	0.231689	0.471559	0.369162	0.337998	0.306833	0.394169	0.941596	0.667883	0.396669	0.728789	0.252078
Cs1g22415	29.3159	27.3804	28.3482	50.1636	39.5145	28.8654	33.7208	21.1884	27.4546	25.6521	28.6697	17.9739
Cs1g22430	8.24774	11.2944	9.77107	7.9288	8.5438	9.1588	7.37019	8.75477	8.06248	9.13201	5.62884	8.95311
Cs1g22440	7.51597	9.91427	8.71512	20.0466	15.3007	10.5548	8.19554	7.88735	8.04144	0	0.850281	0
Cs1g22450	100.585	130.695	115.64	126.992	112.118	97.2444	53.6909	70.4346	62.0628	38.7287	21.0288	30.315
Cs1g22470	19.1307	15.4535	17.2921	7.00269	9.82845	12.6542	31.8918	67.449	49.6704	25.7589	23.3213	25.9464
Cs1g22480	14.7402	14.5116	14.6259	14.9929	15.814	16.635	22.8139	34.6194	28.7167	35.4381	27.9214	30.7273
Cs1g22490	1.34193	0.941882	1.14191	0.744165	0.694527	0.644888	0.706172	1.00495	0.855561	1.01454	0.609247	0.973666
Cs1g22500	25.234	23.7559	24.4949	35.0663	32.2635	29.4607	9.42692	18.3197	13.8733	7.4077	7.67472	7.2643
Cs1g22510	6.04933	4.52892	5.28913	4.46181	4.66554	4.86928	6.57857	5.39688	5.98773	11.6377	8.81957	10.318
Cs1g22520	3.26738	2.67148	2.96943	6.19601	4.42382	2.65164	2.76117	1.82341	2.29229	1.02656	2.84929	0.553399
Cs1g22540	6.19229	6.98811	6.5902	2.44057	1.74845	1.05633	1.56522	1.43723	1.50123	0.684278	0.675664	1.30594
Cs1g22550	137.389	187.557	162.473	80.7049	67.5087	54.3124	7.63561	6.55302	7.09431	0.843391	2.96397	0.846831
Cs1g22600	22.0957	18.9261	20.5109	10.186	18.4062	26.6263	20.8745	18.5193	19.6969	26.1177	25.8438	25.2186
Cs1g22610	13.6795	12.2314	12.9555	6.56875	6.20771	5.84667	8.2415	11.2036	9.72255	3.66278	5.51763	5.60879
Cs1g22620	4.96935	6.38336	5.67636	2.75977	3.49126	4.22274	16.4055	30.9352	23.6703	21.1271	18.6527	17.5755
Cs1g22630	12.7418	11.2151	11.9785	7.3165	6.70956	6.10262	4.5809	1.92542	3.25316	3.78	4.4968	4.15316
Cs1g22640	7.99083	5.82794	6.90939	1.83027	3.42395	5.01764	5.53562	9.68088	7.60825	23.4988	14.5824	19.4021
Cs1g22650	8.00863	9.11529	8.56196	21.4527	20.0615	18.6702	8.66739	10.87	9.76869	2.98318	3.32789	2.47815
Cs1g22660	47.9507	53.8781	50.9144	48.6187	56.9582	65.2977	80.4598	40.0822	60.271	80.33	93.8498	101.89
Cs1g22670	33.2468	47.9611	40.6039	48.1097	46.4702	44.8307	56.5239	43.8065	50.1652	46.4167	52.3913	50.2192
Cs1g22680	0.428487	0	0.214244	0.54682	0.386161	0.225502	1.46956	1.84039	1.65498	6.4921	3.81781	3.52188
Cs1g22710	53.6746	70.3469	62.0108	157.504	146.674	135.844	137.25	49.8178	93.5339	33.8335	50.6481	39.9966
Cs1g22730	4.76816	3.63777	4.20296	2.52004	3.14386	3.76768	4.39179	5.77954	5.08566	27.692	23.9765	29.0325
Cs1g22740	5.86142	5.53165	5.69653	4.06313	5.31898	6.57482	8.11654	8.06045	8.08849	7.3443	7.96492	7.51066
Cs1g22760	18.2483	17.5682	17.9082	15.1935	18.5907	21.9879	20.4687	15.6802	18.0744	15.9341	16.1621	16.0902
Cs1g22770	0.485187	0.794085	0.639636	1.01498	1.12165	1.22832	2.51007	5.02204	3.76606	6.26206	3.60412	5.65902
Cs1g22780	82.0681	131.205	106.637	161.337	149.847	138.357	130.555	127.03	128.792	65.6828	74.6462	63.4298
Cs1g22790	14.3261	14.6106	14.4683	12.0439	15.389	18.7341	20.4628	15.9195	18.1912	17.2674	14.7707	15.3006
Cs1g22800	5.23798	5.22926	5.23362	2.11579	2.60381	3.09183	2.60395	6.15885	4.3814	14.9413	14.3163	15.6796
Cs1g22830	9.2231	7.38955	8.30632	6.9698	5.95224	4.93468	4.24112	5.12614	4.68363	5.37396	3.84438	5.53466
Cs1g22880	7.34813	7.07153	7.20983	7.7171	5.78961	3.86212	2.83831	4.44747	3.64289	6.97899	7.5163	7.04583
Cs1g22890	3.73366	2.58881	3.16124	4.81446	4.20449	3.59451	4.11107	3.17863	3.64485	4.79895	4.24338	6.43054
Cs1g22900	9.38676	9.24159	9.31418	4.45804	5.02751	5.59698	7.24477	6.64524	6.94501	25.226	20.2499	24.048
Cs1g22920	19.1731	15.2565	17.2148	10.5864	13.2349	15.8835	9.68787	12.1337	10.9108	11.8581	10.4428	13.7946
Cs1g22930	20.3927	26.1713	23.282	47.7256	40.9302	34.1348	48.3449	34.2391	41.292	34.4855	36.521	34.9042
Cs1g22940	45.6151	50.5654	48.0902	63.1207	55.3772	47.6337	44.5763	47.9365	46.2564	3.07565	4.04378	4.42974
Cs1g22965	8.0867	10.749	9.41785	52.3234	44.8683	37.4133	30.4065	14.2315	22.319	4.26303	6.41191	4.40673
Cs1g22970	11.8882	13.9587	12.9235	26.1419	23.748	21.3542	24.2971	31.3506	27.8239	16.6266	21.5593	14.0509
Cs1g23000	19.2585	20.9602	20.1093	24.4153	25.4589	26.5025	38.2656	28.156	33.2108	31.6901	33.0328	28.4553
Cs1g23030	4.65874	4.146	4.40237	4.1753	4.51884	4.86239	8.06499	3.32778	5.69639	7.05021	7.22805	6.61585
Cs1g23040	3.90521	3.65309	3.77915	1.42312	1.21188	1.00064	0.189308	0.55683	0.373069	0.239245	0	0.235517
Cs1g23050	9.87667	12.1439	11.0103	5.13117	6.9616	8.79204	11.8379	5.04332	8.44061	10.3916	15.1409	14.668
Cs1g23060	110.385	106.998	108.692	135.208	130.238	125.269	68.5654	57.3007	62.9331	26.0213	26.3449	16.6057
Cs1g23070	10.5575	10.4344	10.496	9.80576	11.8181	13.8304	11.3925	11.9695	11.681	14.1462	11.3278	15.0561
Cs1g23090	83.0742	83.8571	83.4656	34.059	31.2748	28.4905	17.6939	30.9522	24.323	5.7487	6.76116	8.13272
Cs1g23120	18.1336	14.558	16.3458	28.6832	28.6777	28.6722	19.0335	22.59	20.8117	13.6846	11.6742	14.5826
Cs1g23170	12.2979	16.7952	14.5465	0.99489	1.01235	1.02981	0	0	0	0.116077	0	0.461127
Cs1g23190	1.01573	1.15123	1.08348	0	0.51776	1.03552	0	1.02265	0.511325	0	0.937142	0
Cs1g23200	43.3893	33.8032	38.5962	3.64643	3.13196	2.61749	0	0.381015	0.190508	0.644269	0	0
Cs1g23210	1.35124	1.72248	1.53686	1.05988	1.09065	1.12141	0.985236	1.01297	0.999103	1.11003	2.25255	2.60964
Cs1g23220	25.6042	19.1992	22.4017	10.1012	9.47149	8.84178	9.73473	19.243	14.4889	18.9187	20.2884	15.3291
Cs1g23230	123.45	153.8	138.625	137.637	119.654	101.671	53.5128	51.8629	52.6878	33.5018	44.9114	32.4371
Cs1g23260	2.98518	1.04216	2.01367	0.288653	0.502669	0.716685	0.640536	0.438672	0.539604	0.724269	0.488251	0.21788
Cs1g23270	27.706	38.0655	32.8858	38.9011	34.1238	29.3464	11.3627	11.7732	11.5679	20.8718	19.948	19.2981
Cs1g23280	2.71022	1.6214	2.16581	1.88167	2.07407	2.26646	2.65542	2.05871	2.35706	5.27567	4.1753	4.65833
Cs1g23300	7.06446	2.70331	4.88389	2.95037	4.56447	6.17858	6.47484	5.88635	6.1806	3.81109	2.8331	3.64061
Cs1g23320	11.0334	6.90889	8.97114	3.35439	10.0716	16.7887	15.0088	10.2032	12.606	13.2396	11.6164	13.8185
Cs1g23330	13.2396	15.6713	14.4555	14.7508	12.6073	10.4637	8.14991	10.7966	9.47325	20.5396	21.1716	22.1618
Cs1g23350	0.559926	0.908782	0.734354	0.102373	0.158325	0.214276	0.0544	0	0.0272	1.73384	1.37592	1.50381
Cs1g23360	2.39038	2.14326	2.26682	1.58133	2.81568	4.05002	7.08406	6.43186	6.75796	6.32902	5.17147	5.93794
Cs1g23370	7.5911	14.501	11.046	11.8421	9.79026	7.73843	60.3312	95.1377	77.7344	14.4795	13.334	11.7119
Cs1g23380	74.6686	74.1875	74.428	84.7212	91.0309	97.3405	143.079	54.1374	98.6082	51.3361	49.4483	53.084
Cs1g23390	17.0376	20.9291	18.9834	5.94265	6.73278	7.5229	6.5744	7.031	6.8027	5.02404	3.43919	4.74357
Cs1g23400	12.185	12.4175	12.3012	11.5622	12.319	13.0758	11.0498	14.1387	12.5943	14.8359	13.7621	11.5511
Cs1g23410	18.7259	25.4281	22.077	23.8907	22.9537	22.0168	23.6468	11.5766	17.6117	10.2886	10.2898	10.9642
Cs1g23420	54.4851	48.1687	51.3269	73.668	69.9027	66.1374	73.5439	64.5135	69.0287	48.0401	43.2655	43.2719
Cs1g23430	7.81229	11.0776	9.44495	10.3293	9.26719	8.20509	3.70265	6.29669	4.99967	1.80217	1.86088	1.31608
Cs1g23440	39.4705	39.7272	39.5988	62.4254	60.0395	57.6535	39.4581	39.0977	39.2779	31.38	24.7188	30.1576
Cs1g23450	111.251	157.534	134.393	166.034	130.719	95.404	124.788	150.112	137.45	118.862	121.543	94.4648
Cs1g23460	2.08007	0.338392	1.20923	5.22426	3.94696	2.66966	1.92961	5.49086	3.71023	3.80111	2.90431	5.09025
Cs1g23470	0.535152	1.44886	0.992006	3.62641	2.70339	1.78038	0.68614	3.2304	1.95827	1.00262	1.20768	1.74609
Cs1g23480	0.8306	1.86333	1.34696	1.55036	1.41594	1.28152	9.6451	8.54435	9.09473	0.423509	1.64409	0.634568
Cs1g23500	11.1761	8.0873	9.6317	2.7323	3.37995	4.0276	1.37505	1.21339	1.29422	1.51376	1.09656	1.38726
Cs1g23530	39.2906	37.8409	38.5658	15.7812	15.6898	15.5984	8.77819	5.08141	6.9298	7.65918	8.3887	9.70305
Cs1g23535	23.3922	19.5244	21.4583	10.7752	16.2412	21.7071	27.045	22.1016	24.5733	16.7537	11.6958	14.0299
Cs1g23540	2.89377	3.7207	3.30723	0.32522	0.498941	0.672661	0.703556	1.60331	1.15343	10.8844	8.5367	11.1616
Cs1g23550	6.63061	7.27306	6.95183	26.1413	26.2519	26.3624	33.5212	45.6316	39.5764	60.4566	59.8383	57.9701
Cs1g23570	38.2821	29.4258	33.8539	37.7007	41.3845	45.0683	30.0041	18.8701	24.4371	8.77474	10.3893	5.30389
Cs1g23590	49.7594	34.9588	42.3591	161.503	126.654	91.8047	14.98	30.3252	22.6526	2.99725	12.2269	7.52039
Cs1g23600	6.84828	7.6179	7.23309	4.44405	4.65491	4.86578	14.3649	31.7665	23.0657	32.1445	22.6741	29.3783
Cs1g23610	5.08468	6.63307	5.85888	3.52358	3.53138	3.53917	0.178639	0.838798	0.508719	0.353671	0.505169	0.118284
Cs1g23620	21.0134	19.7625	20.388	45.511	44.4144	43.3178	43.3613	44.9491	44.1552	38.8149	38.0197	33.8876
Cs1g23630	50.1186	84.7348	67.4267	186.628	169.136	151.643	142.436	137.368	139.902	72.1745	88.1665	65.7173
Cs1g23640	18.9934	13.7492	16.3713	11.3702	12.1721	12.974	7.97012	7.96857	7.96934	4.03903	6.40255	4.32316
Cs1g23650	2.16175	3.10996	2.63585	3.89297	2.91315	1.93333	2.73676	2.13187	2.43431	4.25825	3.81584	2.55288
Cs1g23660	42.019	47.0833	44.5511	48.6959	43.5395	38.3832	22.5313	23.4349	22.9831	13.4732	17.8452	19.2847
Cs1g23670	92.8887	113.937	103.413	80.5389	75.0059	69.4729	62.3508	65.6254	63.9881	52.7276	52.6363	50.3991
Cs1g23680	56.5133	54.2417	55.3775	76.2707	73.1837	70.0966	62.5186	48.6068	55.5627	40.2606	41.9015	36.6764
Cs1g23690	13.4244	15.5501	14.4872	16.2965	16.9159	17.5354	17.9282	13.3587	15.6434	25.2363	22.8607	29.1139
Cs1g23700	24.1385	29.6506	26.8945	39.5203	29.9404	20.3606	18.6827	34.1579	26.4203	27.5667	23.8056	21.8662
Cs1g23710	3.54965	3.60836	3.579	9.24535	7.78105	6.31675	16.4153	11.3098	13.8626	18.1345	14.8631	14.7734
Cs1g23730	31.0131	32.3058	31.6594	27.2876	28.4195	29.5514	30.7096	24.3798	27.5447	38.6438	28.0875	30.335
Cs1g23750	33.2813	47.5768	40.429	99.4152	90.9832	82.5513	115.048	99.4457	107.247	171.026	151.982	168.486
Cs1g23760	262.83	273.009	267.92	50.0793	46.291	42.5026	7.31453	6.9596	7.13706	0.713002	0.424593	0.102093
Cs1g23770	10.8058	11.0652	10.9355	6.05577	6.13697	6.21816	1.7346	2.50746	2.12103	4.6688	4.61705	4.85845
Cs1g23780	25.7746	18.988	22.3813	18.8361	32.6546	46.473	58.4537	41.925	50.1893	44.2808	40.9412	39.0462
Cs1g23810	32.3847	38.481	35.4329	31.5603	25.964	20.3676	13.1176	25.3601	19.2388	29.4022	24.4755	27.4264
Cs1g23820	27.4873	31.3314	29.4093	17.824	19.1731	20.5223	11.5577	11.8073	11.6825	20.1411	26.496	19.949
Cs1g23830	6.80104	5.40344	6.10224	5.29318	5.66793	6.04268	6.01269	5.58896	5.80082	13.5044	13.4118	15.9434
Cs1g23840	28.124	17.8487	22.9864	20.8969	33.1407	45.3844	53.9036	47.1019	50.5027	81.2924	70.8058	84.0336
Cs1g23850	17.367	19.7988	18.5829	12.9405	14.8107	16.6809	19.0866	10.2838	14.6852	13.1736	13.0928	12.0306
Cs1g23860	32.2317	39.7561	35.9939	40.6729	36.9162	33.1595	37.7151	40.7897	39.2524	60.495	67.3198	56.4758
Cs1g23870	0.793956	1.8342	1.31408	4.6322	3.93213	3.23205	1.66823	1.01127	1.33975	0.839667	0.652778	0.760136
Cs1g23910	70.9353	87.5604	79.2478	67.9109	69.3	70.6892	52.6228	46.5978	49.6103	53.526	58.3496	43.9957
Cs1g23920	27.251	25.6568	26.4539	45.3043	41.53	37.7557	36.1343	27.8393	31.9868	17.7353	17.6276	17.7171
Cs1g23930	29.9837	29.5162	29.7499	11.2581	16.0458	20.8335	29.8255	22.6324	26.229	33.2222	38.3896	36.828
Cs1g23950	138.954	196.91	167.932	409.28	332.074	254.868	293.675	217.929	255.802	180.783	222.697	171.55
Cs1g23960	0.68227	0.26335	0.47281	0.267052	0.133526	0	0.287145	0.210711	0.248928	0.781665	0.641988	1.79237
Cs1g23980	59.8348	54.0551	56.9449	49.2558	78.1969	107.138	204.801	110.252	157.526	138.762	124.927	137.849
Cs1g23990	7.91304	3.69768	5.80536	0.541292	0.496563	0.451834	0	0	0	0	0	0
Cs1g24000	4.53493	3.4918	4.01337	1.67206	2.49946	3.32686	6.3179	3.31056	4.81423	6.37348	5.46899	5.61563
Cs1g24005	18.7912	19.3506	19.0709	23.3418	20.454	17.5662	11.998	16.256	14.127	7.12575	14.1565	10.0898
Cs1g24010	5.26783	4.89135	5.07959	14.7615	11.4867	8.21181	5.10413	17.9799	11.542	2.78722	1.91787	2.16158
Cs1g24020	30.0663	46.6785	38.3724	33.7424	35.4462	37.15	42.186	41.0651	41.6255	115.362	102.064	102.22
Cs1g24030	21.8701	27.9261	24.8981	23.0791	21.5094	19.9396	18.9191	30.4852	24.7021	48.684	43.2434	44.3472
Cs1g24040	6.78462	2.8258	4.80521	4.56594	8.26357	11.9612	21.2683	15.2699	18.2691	26.6312	27.523	25.1592
Cs1g24060	23.3557	23.654	23.5049	82.1251	84.0073	85.8895	29.8636	19.102	24.4828	16.344	22.3113	12.1838
Cs1g24070	52.3582	69.2595	60.8088	94.8672	101.271	107.675	78.1212	76.5584	77.3398	75.3867	45.835	47.5639
Cs1g24080	5.03701	3.22762	4.13232	2.68846	4.06809	5.44772	5.70808	5.19167	5.44987	8.46166	6.81731	7.16952
Cs1g24090	20.7133	16.393	18.5531	20.8721	26.2459	31.6196	24.8513	16.6909	20.7711	10.8071	10.9545	10.4123
Cs1g24100	10.8267	13.1244	11.9756	10.5152	10.5225	10.5298	11.2423	8.84665	10.0445	26.6055	20.4509	24.7676
Cs1g24110	7.68909	8.83175	8.26042	7.03132	5.25507	3.47882	1.85278	1.84589	1.84933	0.664238	1.70236	1.09065
Cs1g24120	3.71836	1.25029	2.48433	0.296233	2.25136	4.20648	2.13496	1.84926	1.99211	5.94209	3.81528	4.47734
Cs1g24140	1.5515	0.600375	1.07594	2.61983	4.22083	5.82183	8.05692	4.10905	6.08298	3.18463	3.132	3.20133
Cs1g24150	2.3182	1.76005	2.03912	0.594493	1.59491	2.59533	2.41254	2.24084	2.32669	5.37321	5.3911	5.79113
Cs1g24170	6.36727	4.67517	5.52122	6.90444	6.79099	6.67753	11.0253	9.02338	10.0243	4.92854	2.50309	5.42327
Cs1g24180	14.8168	20.3418	17.5793	14.6493	15.8049	16.9605	23.2472	21.5893	22.4183	46.0702	26.796	39.9099
Cs1g24190	17.0359	27.4114	22.2236	27.6573	24.4735	21.2897	28.1521	21.5058	24.8289	17.9626	16.4536	11.6845
Cs1g24200	23.1719	25.7903	24.4811	9.9043	8.35351	6.80272	8.07946	9.38886	8.73416	2.44083	4.11795	2.1694
Cs1g24220	3.01627	3.79614	3.4062	2.4289	3.13381	3.83873	3.00552	2.57505	2.79028	6.52157	5.30085	6.04545
Cs1g24225	6.55428	9.61259	8.08343	0.477601	1.25415	2.0307	0	0	0	0	0	0
Cs1g24230	19.9209	23.1427	21.5318	19.6403	20.1259	20.6116	22.8111	24.6526	23.7319	21.0433	16.6132	19.919
Cs1g24240	4.65837	3.29395	3.97616	2.82093	2.44658	2.07222	1.02758	1.54022	1.2839	0.714847	1.43772	0.757092
Cs1g24260	6.92281	6.28593	6.60437	5.8178	4.55642	3.29503	5.82297	5.38249	5.60273	5.15005	4.9143	6.76114
Cs1g24280	68.5216	79.0018	73.7617	109.247	95.0667	80.8865	57.9183	67.2186	62.5684	44.2919	56.2676	43.613
Cs1g24290	10.636	11.1868	10.9114	9.67704	7.92556	6.17408	5.36652	5.79299	5.57975	5.49557	4.90566	5.36806
Cs1g24300	1.72994	1.50196	1.61595	1.55713	1.36926	1.18138	2.69101	2.31623	2.50362	2.27169	1.75434	1.38205
Cs1g24310	16.6503	21.174	18.9122	61.0374	63.6363	66.2352	115.669	37.2342	76.4516	17.2359	22.5939	19.722
Cs1g24320	56.0078	55.5025	55.7552	100.721	101.258	101.796	164.867	110.427	137.647	103.151	114.879	88.9301
Cs1g24330	233.329	175.431	204.38	183.428	206.827	230.225	416.385	376.76	396.572	132.009	139.346	126.173
Cs1g24340	29.5769	31.1755	30.3762	33.6739	35.7784	37.8828	46.1229	35.614	40.8685	65.4012	51.432	56.2849
Cs1g24350	1.49107	1.3724	1.43173	0.588649	0.70909	0.82953	1.75748	1.70005	1.72877	4.39664	3.94943	4.18649
Cs1g24360	0.991004	1.24143	1.11622	1.32169	1.13984	0.957993	0.927039	0.96267	0.944855	2.10292	1.66676	1.95436
Cs1g24370	9.97265	8.62529	9.29897	3.55684	3.80605	4.05526	1.9266	2.83785	2.38223	10.3333	12.9772	11.3435
Cs1g24380	20.6684	16.2031	18.4357	5.09162	7.53163	9.97165	15.297	6.73479	11.0159	14.4024	12.7361	14.24
Cs1g24390	21.6128	16.2294	18.9211	17.9305	28.445	38.9595	12.6545	7.49799	10.0762	20.5986	18.092	13.3186
Cs1g24410	11.5723	12.5609	12.0666	17.164	13.3822	9.60037	15.1159	11.2037	13.1598	13.2049	16.9027	12.9535
Cs1g24420	3.51297	2.22831	2.87064	9.96662	9.30118	8.63573	11.3845	3.02422	7.20436	2.31324	3.6983	2.47721
Cs1g24430	6.11391	12.4076	9.26075	10.4034	9.49157	8.57974	0	0.16282	0.08141	0.080687	0	0.08102
Cs1g24470	9.71408	10.7768	10.2454	5.08584	6.65254	8.21925	7.81029	6.92117	7.36573	16.4369	11.5868	15.9131
Cs1g24500	79.5557	85.822	82.6889	40.5963	39.535	38.4737	23.7567	31.0876	27.4221	11.9119	10.101	12.2016
Cs1g24510	0.853381	0	0.426691	0.14564	0.132928	0.120215	0.469802	0.351469	0.410636	0.48092	1.18957	0.661134
Cs1g24520	8.69431	8.53709	8.6157	7.06328	6.64072	6.21815	3.40143	8.33719	5.86931	6.50516	7.61366	9.39494
Cs1g24530	35.8165	49.0387	42.4276	63.9499	68.9641	73.9782	69.8942	40.0772	54.9857	40.2951	32.1031	27.1871
Cs1g24550	19.1581	21.0757	20.1169	26.9638	24.2118	21.4599	38.1672	31.4389	34.803	49.9115	40.3954	48.924
Cs1g24580	12.0493	7.77276	9.91103	7.58938	9.41329	11.2372	6.97729	7.33737	7.15733	6.16356	6.75743	6.05283
Cs1g24600	11.3714	13.1928	12.2821	32.4629	25.6869	18.911	23.822	15.2226	19.5223	12.4431	11.0161	11.6192
Cs1g24610	1.99429	2.59956	2.29692	1.32908	1.07553	0.821969	0.118355	0.973293	0.545824	3.15475	3.75339	3.21704
Cs1g24620	20.4529	20.8353	20.6441	27.6038	29.76	31.9162	29.1063	26.8754	27.9908	33.5895	31.5093	34.3529
Cs1g24630	11.1809	10.3367	10.7588	7.19831	7.4078	7.61729	4.82624	6.15164	5.48894	5.10053	3.57317	3.51238
Cs1g24640	2.94541	1.5655	2.25545	0.673732	0.525388	0.377044	0.503446	0	0.251723	0.174913	0.123847	0
Cs1g24650	23.141	21.3676	22.2543	23.8027	20.156	16.5092	22.1811	16.7972	19.4891	17.9381	16.975	17.2615
Cs1g24660	10.7776	6.96942	8.87351	7.44206	9.96618	12.4903	15.8292	19.8832	17.8562	16.0091	14.7535	18.9086
Cs1g24680	40.3307	36.2532	38.2919	68.2368	59.8249	51.413	32.4539	50.2451	41.3495	28.73	33.6519	29.6999
Cs1g24690	5.87667	6.84333	6.36	3.78298	4.04859	4.31419	4.03951	5.31013	4.67482	13.3244	11.6837	10.7345
Cs1g24700	5.12149	5.39993	5.26071	4.35496	4.68513	5.01531	3.55096	4.06487	3.80791	12.226	7.0505	10.5764
Cs1g24710	71.1543	70.92	71.0371	68.4048	56.6369	44.8691	38.4989	48.1454	43.3222	3.93889	6.03781	3.42295
Cs1g24720	1.31979	1.71521	1.5175	6.83428	5.35917	3.88407	3.29927	2.91463	3.10695	4.99854	3.82303	2.46384
Cs1g24730	33.581	38.3944	35.9877	9.09299	11.2143	13.3357	4.05892	4.31162	4.18527	5.26336	6.15481	4.91376
Cs1g24740	1336.13	1678.89	1507.51	2856.72	2699.14	2541.57	3953.33	1506.51	2729.92	2796.63	3474.9	2681.81
Cs1g24760	71.7743	89.4413	80.6078	117.59	105.981	94.3709	84.7604	107.698	96.2292	46.6851	54.5871	39.0217
Cs1g24790	19.8606	17.179	18.5198	12.4718	13.8396	15.2074	18.2033	16.1612	17.1822	27.6972	25.1827	26.1069
Cs1g24800	29.9037	34.9287	32.4162	17.9051	18.0298	18.1546	18.532	24.5683	21.5501	38.3403	36.0248	34.1433
Cs1g24810	10.1516	5.91891	8.03525	3.39447	2.32401	1.25354	1.7534	2.67558	2.21449	2.18205	2.68918	2.06252
Cs1g24830	79.9045	82.1773	81.0409	165.619	151.239	136.859	158.171	121.09	139.631	114.063	138.023	98.9422
Cs1g24840	11.1508	8.18275	9.66677	29.3921	22.4347	15.4772	24.7128	21.9377	23.3253	7.6098	14.6161	13.0572
Cs1g24850	11.8859	16.0363	13.9611	29.0518	24.1378	19.2238	22.6239	40.7152	31.6696	8.34024	5.47792	3.63187
Cs1g24870	7.21545	8.3913	7.80337	5.57154	5.44372	5.31589	4.27973	5.17728	4.72851	8.89528	6.3103	7.41855
Cs1g24880	30.6538	26.5132	28.5835	31.4989	26.2928	21.0867	4.45949	11.2571	7.8583	1.93118	3.55048	3.70582
Cs1g24930	18.3881	16.7854	17.5867	34.7087	33.0555	31.4024	8.45493	12.7097	10.5823	2.91972	7.70153	7.27358
Cs1g24950	2.0245	2.46695	2.24573	0.122894	0.263696	0.404498	0.271182	0.197198	0.23419	1.13619	0.489175	2.45137
Cs1g24960	5.2318	7.1747	6.20325	4.18013	5.77703	7.37392	8.50098	5.83417	7.16758	12.1166	13.1613	11.7012
Cs1g24970	15.4199	17.7127	16.5663	6.25722	8.35061	10.444	7.12061	6.61549	6.86805	22.0365	22.6988	23.9258
Cs1g24980	38.2659	38.9564	38.6112	88.5824	87.4342	86.286	70.3752	84.8744	77.6248	70.8205	63.5089	65.1885
Cs1g24990	4.84987	5.76356	5.30671	5.40163	4.88694	4.37224	3.69897	3.95066	3.82482	13.605	13.6029	14.5393
Cs1g25010	34.2234	34.6636	34.4435	31.9954	28.8062	25.6171	31.1956	26.4064	28.801	29.9131	25.9223	24.1329
Cs1g25020	71.5451	81.9079	76.7265	93.6459	85.5866	77.5272	67.5987	68.9905	68.2946	83.3498	84.7703	80.7041
Cs1g25030	5.24738	2.99266	4.12002	4.96787	3.9533	2.93873	9.60355	8.44479	9.02417	0.403145	0.264978	0.061514
Cs1g25040	123.055	61.4196	92.2373	82.3451	76.195	70.045	0.830881	1.71547	1.27318	1.956	1.58848	5.03761
Cs1g25050	3.7866	3.09808	3.44234	2.24157	2.04671	1.85184	2.6926	4.23594	3.46427	4.07826	3.82815	3.19248
Cs1g25060	3.26697	0	1.63349	0	0	0	0	0	0	0	0	0
Cs1g25070	2.10065	3.84476	2.9727	0.297404	0.366992	0.436579	0.165177	0	0.082589	0.514964	0.493444	0.492615
Cs1g25080	54.0325	74.4616	64.2471	116.396	93.159	69.9221	97.1533	102.48	99.8166	129.905	154.306	122.797
Cs1g25110	27.9587	31.8611	29.9099	20.4481	15.6489	10.8498	11.2767	14.3871	12.8319	4.07762	10.508	6.91074
Cs1g25115	15.3174	9.41847	12.3679	1.87372	1.46854	1.06337	0	0	0	0	0	0
Cs1g25120	1031.09	1092.97	1062.03	1831.47	1405.94	980.414	1244.72	1636.8	1440.76	723.07	834.243	668.493
Cs1g25130	4.85313	5.88757	5.37035	6.14921	5.80157	5.45392	3.81059	5.10329	4.45694	17.9426	15.4335	19.354
Cs1g25140	51.9386	53.8902	52.9144	41.7427	41.3929	41.043	52.7489	29.3838	41.0663	27.1827	40.8123	42.5288
Cs1g25150	98.6737	104.701	101.687	60.6163	69.0215	77.4266	102.972	45.1437	74.0579	53.0734	65.9925	70.0397
Cs1g25180	44.0823	49.2296	46.6559	119.066	99.9202	80.7745	89.709	69.7197	79.7143	44.0406	48.44	40.0734
Cs1g25190	112.987	119.162	116.075	320.632	263.18	205.727	242.487	184.631	213.559	135.308	146.974	127.179
Cs1g25200	25.3811	26.9181	26.1496	45.7399	42.6927	39.6456	53.4034	45.6121	49.5078	25.4563	27.9455	25.6047
Cs1g25210	1171.89	1939.27	1555.58	2955.1	2696.41	2437.71	2252.7	1162.73	1707.71	1701.38	1983.23	1558.36
Cs1g25220	16.8322	16.3346	16.5834	10.9613	15.6701	20.379	11.918	6.19793	9.05796	21.7802	25.9433	21.084
Cs1g25230	76.5611	81.9935	79.2773	132.249	116.621	100.993	103.43	72.7361	88.0831	45.4097	50.669	36.7991
Cs1g25240	16.0635	14.8388	15.4512	12.151	10.5633	8.97562	8.78272	11.5579	10.1703	10.0023	11.2672	12.1647
Cs1g25250	22.8047	13.2498	18.0272	17.7316	14.6499	11.5682	2.0663	7.34607	4.70618	7.76249	10.551	11.9628
Cs1g25260	11.6505	13.8181	12.7343	8.67192	11.775	14.878	16.1221	9.16546	12.6438	21.8574	20.3334	22.1786
Cs1g25280	58.4798	83.1713	70.8256	141.579	109.14	76.7005	78.3967	118.361	98.3788	66.106	58.0861	79.2811
Cs1g25290	17.3675	14.6872	16.0273	4.84199	4.75828	4.67456	1.43806	1.94078	1.68942	0.583262	1.0461	0.989283
Cs1g25300	3.10447	3.34759	3.22603	1.13189	1.48094	1.83	1.66661	2.65899	2.1628	9.07799	7.13747	7.7848
Cs1g25375	1.73802	0.882873	1.31045	1.05318	1.18536	1.31754	4.94025	3.09323	4.01674	3.25051	2.31574	2.52792
Cs1g25380	10.2181	11.9509	11.0845	9.20668	8.67438	8.14209	9.29131	8.12787	8.70959	9.35782	8.19159	7.95735
Cs1g25420	16.3465	12.2122	14.2794	15.2601	17.3074	19.3547	20.9523	20.3642	20.6582	34.606	34.0311	36.8621
Cs1g25430	5.64119	5.37227	5.50673	1.67303	3.36396	5.0549	3.70359	3.36022	3.53191	4.5439	4.05767	3.52564
Cs1g25480	9.53095	5.01758	7.27426	35.385	27.0361	18.6872	12.7847	17.3354	15.0601	14.2821	24.1985	13.9315
Cs1g25500	7.96956	8.10041	8.03499	13.0306	10.0863	7.14201	2.4247	6.85153	4.63811	3.19292	5.64828	5.26546
Cs1g25510	31.5906	28.7145	30.1526	14.9044	15.5523	16.2001	14.7996	17.1385	15.969	26.0006	31.15	30.3247
Cs1g25520	57.506	60.3093	58.9076	44.873	41.5151	38.1573	15.3765	10.7899	13.0832	46.0807	72.562	72.1739
Cs1g25530	0.242475	2.002	1.12224	0.725371	0.552547	0.379723	0.292348	0	0.146174	0	0	0
Cs1g25540	2.19969	3.17094	2.68532	2.36674	1.88851	1.41028	1.19487	3.91929	2.55708	3.52795	7.94208	5.86641
Cs1g25550	15.8488	15.0181	15.4335	10.8254	11.189	11.5526	15.3094	17.8025	16.5559	8.42093	7.34734	11.0017
Cs1g25580	13.6337	10.2662	11.9499	4.82933	9.16962	13.5099	16.8906	7.5803	12.2355	8.94456	8.44197	8.04621
Cs1g25590	34.8524	39.1403	36.9963	33.693	38.922	44.151	30.8543	39.1722	35.0132	46.4816	53.7048	38.0378
Cs1g25600	31.5233	23.6285	27.5759	48.5002	52.6886	56.877	51.8124	57.8549	54.8336	24.4795	14.1603	15.48
Cs1g25610	1.97431	1.38754	1.68093	0.182414	0.167955	0.153495	0	0	0	0	0	0
Cs1g25620	52.1297	42.7381	47.4339	49.9379	51.8933	53.8488	50.4625	54.4304	52.4464	34.1505	33.8818	32.0678
Cs1g25630	15.8715	14.4188	15.1451	5.23764	9.71607	14.1945	14.2589	9.31893	11.7889	13.5652	15.1431	14.6635
Cs1g25640	1.74899	4.49112	3.12005	3.23735	2.54746	1.85758	2.83616	4.47215	3.65415	7.69891	5.85621	7.66478
Cs1g25650	3.53082	2.38418	2.9575	0.619972	0.567122	0.514271	1.52305	1.67754	1.6003	2.6519	3.19793	2.28813
Cs1g25660	37.9654	30.7779	34.3717	36.9052	40.6852	44.4651	6.57435	3.0479	4.81112	0.880943	1.25976	0.351325
Cs1g25670	24.1131	24.2383	24.1757	37.1578	30.5639	23.97	31.2174	30.9193	31.0683	46.7262	37.1642	34.2435
Cs1g25680	21.2406	19.193	20.2168	0.699287	2.41069	4.12209	0.510647	0.348758	0.429703	0.278911	0	0.185896
Cs1g25690	182.276	174.573	178.424	246.568	234.263	221.959	257.492	164.638	211.065	137.517	130.645	118.805
Cs1g25700	39.3588	44.9591	42.1589	107.072	93.0984	79.1249	122.188	54.4325	88.3102	34.8554	45.3357	31.0711
Cs1g25720	4.28783	5.68977	4.9888	0.125313	0.26938	0.413447	0	0.367621	0.183811	0.238961	0.066589	0
Cs1g25730	25.1161	25.1687	25.1424	20.7856	24.0775	27.3694	19.2936	12.0755	15.6845	12.2181	8.71247	7.6365
Cs1g25740	2.1766	3.47597	2.82628	0.82977	0.586047	0.342323	0	0.312928	0.156464	0.103491	0.190351	0
Cs1g25750	9.86243	7.72114	8.79179	9.48616	9.38831	9.29046	10.002	7.12719	8.5646	6.1296	5.7217	6.25307
Cs1g25760	41.795	47.4116	44.6033	40.0514	36.5154	32.9794	37.8999	39.4715	38.6857	47.1311	38.7452	41.7571
Cs1g25780	143.078	142.048	142.563	238.067	248.794	259.522	169.242	91.106	130.174	63.715	69.3268	55.2942
Cs1g25800	19.659	19.4097	19.5343	11.8949	12.656	13.417	16.4251	19.8083	18.1167	28.3057	25.4431	27.2594
Cs1g25810	10.1177	8.93054	9.52412	10.2752	10.9675	11.6598	12.0137	6.80302	9.40836	9.28133	13.7746	14.5919
Cs1g25820	0	0	0	0	0	0	0.367524	3.66603	2.01678	7.16688	2.10876	4.85167
Cs1g25830	4.11015	4.23777	4.17396	3.96893	3.65334	3.33775	3.06211	2.58436	2.82323	0.261483	0.374509	0.452304
Cs1g25840	7.42243	9.10282	8.26262	5.68333	5.77148	5.85963	4.70251	4.84963	4.77607	3.39246	4.92526	2.54248
Cs1g25850	76.5973	85.188	80.8927	92.7161	89.0303	85.3446	38.4068	57.9749	48.1908	20.0755	20.705	17.1634
Cs1g25860	140.262	160.431	150.346	154.385	157.433	160.48	251.149	168.349	209.749	110.486	135.464	91.8091
Cs1g25870	1.59077	1.6475	1.61913	0.483392	0.640659	0.797925	0.819883	0.384517	0.6022	2.15023	2.41781	3.00972
Cs1g25880	140.339	160.211	150.275	379.733	320.361	260.989	239.063	186.071	212.567	77.7777	110.225	71.6475
Cs1g25900	10.5007	10.9544	10.7276	3.5617	3.65413	3.74656	3.70122	5.77568	4.73845	27.5024	26.3923	29.6158
Cs1g25910	55.2384	76.5851	65.9117	103.228	101.523	99.8176	118.896	101.638	110.267	143.123	118.41	114.949
Cs1g25920	51.6392	52.022	51.8306	66.3448	74.7473	83.1498	100.872	56.9384	78.9052	36.5513	30.0054	34.5009
Cs1g25940	11.5785	10.48	11.0292	14.0431	14.1941	14.3451	13.2993	13.5464	13.4229	22.5446	23.1064	21.5593
Cs1g25950	27.0319	38.1304	32.5812	65.4003	51.946	38.4916	56.5479	131.961	94.2545	123.514	99.48	123.625
Cs1g25980	3.10174	4.43856	3.77015	2.86409	2.26108	1.65807	1.17416	1.66125	1.4177	0.660269	0.477779	0.249193
Cs1g25990	5.50806	5.46059	5.48433	8.82079	7.41164	6.00248	5.53194	5.44091	5.48642	10.864	12.2369	13.4771
Cs1g26000	85.4814	76.7316	81.1065	177.722	152.829	127.936	125.408	134.78	130.094	122.044	130.939	127.285
Cs1g26030	102.834	127.462	115.148	148.092	122.798	97.5045	149.609	210.33	179.97	107.872	136.5	127.09
Cs1g26040	23.9089	32.2154	28.0621	40.6195	37.8507	35.082	69.9639	89.0761	79.52	106.244	80.8925	98.6609
Cs1g26050	44.3824	42.2918	43.3371	39.8278	41.6469	43.4661	45.0445	31.1968	38.1206	42.341	41.5203	46.2696
Cs1g26060	28.1179	187.479	107.799	580.381	479.779	379.178	606.7	573.466	590.083	555.992	547.777	629.183
Cs1g26070	82.1323	36.4459	59.2891	293.789	226.163	158.537	329.807	302.589	316.198	158.783	281.69	266.281
Cs1g26080	3.09723	3.11716	3.10719	1.64925	2.08263	2.51601	2.52727	2.65969	2.59348	15.2508	11.4818	14.5531
Cs1g26100	20.1452	19.7186	19.9319	23.5375	29.4511	35.3648	37.5933	28.6611	33.1272	76.6681	48.3697	71.8414
Cs1g26130	66.1147	75.3851	70.7499	108.585	107.498	106.411	128.731	74.9563	101.844	76.8555	82.2943	81.1027
Cs1g26140	12.9233	12.0468	12.485	6.70999	6.58165	6.45331	8.83593	10.652	9.74396	14.4688	14.8079	14.7101
Cs1g26150	6.05965	3.21507	4.63736	1.71137	3.06059	4.40981	1.06194	4.34817	2.70506	7.93101	6.32235	8.27362
Cs1g26170	2.02003	2.88092	2.45047	11.7009	10.0353	8.36964	25.3948	24.8982	25.1465	13.4845	14.078	11.5041
Cs1g26180	24.77	25.6145	25.1923	32.9027	35.1358	37.3688	51.5638	58.6579	55.1108	53.1774	54.2315	45.6536
Cs1g26190	188.134	212.53	200.332	494.242	486.421	478.601	543.474	324.805	434.139	179.374	229.338	188.825
Cs1g26200	11.6947	7.29936	9.49703	4.43851	5.05872	5.67892	5.25133	6.71239	5.98186	9.38776	7.85771	8.50993
Cs1g26210	12.36	10.1171	11.2386	24.7676	23.3115	21.8554	19.5663	28.8409	24.2036	31.9313	34.3401	23.7708
Cs1g26250	10.8979	7.44966	9.17378	8.90726	10.6729	12.4385	15.8721	10.5079	13.19	10.8719	10.1233	10.4778
Cs1g26260	22.5465	24.2985	23.4225	11.456	9.82822	8.20045	7.20754	8.25044	7.72899	1.45915	2.95669	1.294
Cs1g26280	0.66607	0.467198	0.566634	9.8895	5.3989	0.908294	1.96766	3.37026	2.66896	0	0	0.438745
Cs1g26320	16.9306	15.3041	16.1173	9.24038	9.53663	9.83287	8.67111	7.73948	8.20529	13.129	10.2688	14.3135
Cs1g26330	8.35507	22.1452	15.2501	5.2116	3.91744	2.62328	55.1534	97.8418	76.4976	71.9463	51.8217	57.8224
Cs1g26340	0.622378	0.593339	0.607859	0.504773	0.513849	0.522925	6.15197	2.9785	4.56524	1.87897	2.48057	1.86013
Cs1g26350	15.065	21.0649	18.0649	56.2535	53.5517	50.85	25.6176	30.6779	28.1477	12.2988	15.3744	10.7966
Cs1g26360	7.64937	8.87234	8.26085	16.1788	11.7067	7.23456	6.95703	7.44583	7.20143	7.7856	6.15809	6.57079
Cs1g26370	6.73767	7.71018	7.22393	11.8609	9.94427	8.02764	8.55634	10.2137	9.38502	8.79584	7.37484	6.79384
Cs1g26380	6.24348	7.81286	7.02817	7.57054	7.07865	6.58676	8.91909	8.81442	8.86675	14.2031	12.2435	14.2071
Cs1g26390	12.5047	7.00258	9.75364	8.29097	10.7619	13.2329	11.725	17.6424	14.6837	17.573	17.3763	17.9242
Cs1g26400	278.828	322.491	300.659	264.221	258.357	252.493	353.12	136.134	244.627	159.449	179.2	158.468
Cs1g26410	3.01761	1.66788	2.34274	0.704669	0.595391	0.486113	0	0.596454	0.298227	0	0	0
Cs1g26420	5.38252	3.96825	4.67539	4.37164	4.96856	5.56547	5.76913	4.07295	4.92104	8.40994	7.19597	8.06502
Cs1g26430	99.4043	102.121	100.763	71.7272	80.0822	88.4372	89.7453	76.2023	82.9738	174.284	172.699	166.708
Cs1g26450	10.0446	8.84051	9.44256	6.96652	10.3947	13.8229	11.44	7.65235	9.54617	18.6383	15.4799	17.6024
Cs1g26470	12.0881	19.7764	15.9322	18.1067	18.7974	19.4881	26.1466	16.4128	21.2797	30.6221	24.5568	23.3238
Cs1g26480	4.25294	3.92996	4.09145	2.24341	3.34325	4.44309	2.12532	2.8006	2.46296	4.48209	3.43674	3.30108
Cs1g26490	3.83298	2.73401	3.28349	2.32609	1.71975	1.11342	1.2471	0.849351	1.04823	0.635362	0.295579	0
Cs1g26500	11.9699	11.5977	11.7838	4.72641	6.8002	8.87399	17.7323	13.0431	15.3877	24.6513	20.1649	23.3469
Cs1g26510	208.386	167.229	187.808	223.164	212.965	202.766	301.504	204.368	252.936	83.5483	100.518	76.7112
Cs1g26520	16.6403	13.7773	15.2088	25.7608	33.696	41.6312	35.5327	32.0405	33.7866	14.9734	12.8529	15.842
Cs1g26530	19.1861	17.9756	18.5809	20.1792	30.2921	40.405	25.6264	34.6061	30.1163	47.9973	46.8341	54.6397
Cs1g26540	8.39214	9.82435	9.10825	4.7516	5.71464	6.67768	6.55406	7.62758	7.09082	10.2602	10.7583	8.77896
Cs1g26550	237.217	325.238	281.228	538.989	447.06	355.132	1455.73	1827.31	1641.52	356.773	393.864	327.299
Cs1g26560	17.6018	14.667	16.1344	16.4274	16.5315	16.6356	17.7603	16.5685	17.1644	4.79157	6.1102	6.25903
Cs1g26570	2.3147	1.77201	2.04336	0.619483	1.33485	2.05022	2.61848	4.29096	3.45472	2.99458	2.48292	3.70318
Cs1g26580	22.8088	27.9054	25.3571	31.7799	35.1285	38.4772	35.5384	22.3075	28.923	33.9657	36.6536	39.3448
Cs1g26590	20.9361	22.5068	21.7215	40.0595	40.1261	40.1927	37.2356	16.0622	26.6489	42.0426	33.4646	34.0828
Cs1g26600	16.3463	17.5341	16.9402	10.7589	12.3444	13.9299	20.0463	15.364	17.7051	34.5099	31.0706	32.3059
Cs1g26610	33.0946	35.5083	34.3015	32.9593	29.1944	25.4295	24.0518	21.5818	22.8168	29.1465	30.9713	34.0567
Cs1g26620	1.73586	1.62142	1.67864	2.51972	2.12852	1.73733	0.945783	1.29215	1.11897	2.8492	4.42665	3.58532
Cs1g26630	43.5535	57.3477	50.4506	59.9472	57.1101	54.2729	91.8665	37.259	64.5627	50.2532	60.4295	53.8604
Cs1g26650	2.29655	2.66217	2.47936	1.73952	1.42525	1.11098	1.87118	2.44764	2.15941	3.93225	4.6685	4.22433
Cs1g26660	2.12335	0.963644	1.5435	2.0871	1.26067	0.434243	3.37858	3.53769	3.45813	1.16366	2.35615	1.86617
Cs1g26670	5.40495	5.10728	5.25612	10.6816	10.2362	9.79083	8.75749	10.8397	9.7986	14.687	13.7034	13.5421
Cs1g26680	7.39778	7.06514	7.23146	3.22313	4.58476	5.94638	4.85664	6.21409	5.53536	13.6454	13.5443	12.6133
Cs1g26690	7.44722	7.21446	7.33084	2.80886	3.26411	3.71936	3.77664	5.12959	4.45312	18.5025	15.1234	19.5158
Cs1g26700	58.6881	47.4961	53.0921	45.072	55.7308	66.3895	38.644	29.4873	34.0656	30.6896	27.82	29.0329
Cs1g26710	23.8231	24.8872	24.3551	40.0612	43.1569	46.2526	32.7875	41.2386	37.013	32.5306	31.3712	26.8251
Cs1g26720	57.028	52.727	54.8775	47.7798	51.9985	56.2172	61.0815	43.1521	52.1168	50.009	57.4569	48.8198
Cs1g26730	5.97406	4.98832	5.48119	1.20945	3.04734	4.88524	5.13127	3.55232	4.3418	7.54601	5.66616	5.97858
Cs1g26740	81.6031	77.0946	79.3488	104.101	94.3419	84.5828	60.3324	58.9154	59.6239	32.1249	28.3141	25.9958
Cs1g26750	5.23961	6.32987	5.78474	9.0772	7.85441	6.63162	8.75092	8.21979	8.48536	10.7327	11.7297	12.79
Cs1g26760	1.89412	0.980324	1.43722	0.770116	1.21065	1.65119	3.40994	1.58282	2.49638	2.52153	3.4349	4.36577
Cs1g26770	24.1221	23.4809	23.8015	23.5257	19.672	15.8184	12.9904	20.6977	16.844	17.1155	17.7326	17.6233
Cs1g26780	13.5424	10.5386	12.0405	9.14293	13.4978	17.8527	29.4397	12.7771	21.1084	22.2689	22.9845	23.5336
Cs1g26790	12.0291	9.87331	10.9512	8.946	9.9933	11.0406	13.0067	11.3168	12.1617	18.9484	15.4773	18.2164
Cs1g26800	13.7368	12.2048	12.9708	9.41062	12.3963	15.3819	10.0192	15.0081	12.5137	10.5374	13.9948	12.7285
Cs1g26810	29.3003	30.4109	29.8556	31.5915	31.7472	31.9029	18.5064	17.3253	17.9158	19.5831	42.734	70.7562
Cs1g26820	5.0792	6.31724	5.69822	9.68702	6.74569	3.80436	0.807692	6.89713	3.85241	0	0.874931	1.99471
Cs1g26830	9.23835	8.27342	8.75588	4.93396	6.53721	8.14045	4.29653	7.04184	5.66918	10.209	8.5663	10.2889
Cs1g26840	69.87	75.263	72.5665	109.805	109.042	108.279	97.9212	54.4792	76.2002	40.8437	38.0875	33.22
Cs1g26850	5.1073	7.56453	6.33591	1.51584	2.17478	2.83372	1.76827	2.13747	1.95287	0.525998	1.46768	0.701254
Cs1g26860	21.3869	17.5311	19.459	15.4888	19.5444	23.5999	23.3082	18.2199	20.7641	22.1354	22.9062	26.7313
Cs1g26870	30.8146	29.9504	30.3825	36.9443	40.3274	43.7104	48.1733	50.8714	49.5224	59.1899	47.5421	59.2608
Cs2g01020	35.9889	46.9597	41.4743	22.5471	11.2736	0	0	1.94316	0.97158	0	0	0
Cs2g01030	12.8672	11.9345	12.4009	7.09483	10.4039	13.7129	20.0995	12.2326	16.166	11.6936	13.7246	12.3455
Cs2g01040	9.01964	7.97213	8.49588	8.65287	10.2131	11.7734	11.5666	17.1748	14.3707	7.98127	8.18366	9.97822
Cs2g01050	1157.68	1640.88	1399.28	3060.53	2612.85	2165.17	1775.52	1128.26	1451.89	1814.76	2261.61	1809.56
Cs2g01060	19.5467	21.7534	20.6501	48.5358	37.8558	27.1759	52.7857	35.0047	43.8952	39.2551	41.9828	33.4708
Cs2g01150	5.07455	0.777854	2.9262	1.88844	0.94422	0	0.2323	3.08781	1.66006	0	5.05411	5.88284
Cs2g01210	19.807	31.5281	25.6675	9.49961	12.3099	15.1202	27.8009	10.7998	19.3004	20.1233	21.3571	26.7414
Cs2g01220	1.05686	1.69777	1.37732	4.32934	3.44957	2.56981	0.823567	0.909064	0.866316	0.395202	0.404559	0.338916
Cs2g01260	4.20885	2.87701	3.54293	3.33911	4.08875	4.83839	1.72117	1.02744	1.37431	2.72071	2.68107	2.18356
Cs2g01270	0.804296	3.54948	2.17689	0	0	0	0	0	0	23.2787	21.0594	19.3893
Cs2g01280	16.9689	7.02015	11.9945	6.40683	8.07708	9.74733	4.80264	4.72321	4.76293	7.02628	5.25715	5.74676
Cs2g01290	4.57089	4.44482	4.50786	3.39762	4.13497	4.87232	3.78872	3.85986	3.82429	6.8707	5.32277	7.89815
Cs2g01300	24.5015	26.5249	25.5132	23.0218	26.1611	29.3005	27.3491	15.4258	21.3875	25.2543	18.8933	21.9744
Cs2g01310	11.6358	9.69717	10.6665	2.07532	3.38058	4.68584	5.00912	1.64084	3.32498	4.18351	3.7141	3.38933
Cs2g01320	24.7807	25.8833	25.332	24.0167	27.0104	30.0041	36.4473	19.5084	27.9779	8.10983	12.5533	8.28016
Cs2g01330	45.173	40.3543	42.7636	43.0682	44.0174	44.9667	72.4743	40.6343	56.5543	36.2549	40.2545	30.8058
Cs2g01340	35.5397	44.1114	39.8255	39.6507	35.0932	30.5356	31.9305	31.1753	31.5529	25.211	22.3466	24.7472
Cs2g01345	2.73157	2.5497	2.64064	0.659621	0.606843	0.554064	0	1.04154	0.52077	0	0	1.0247
Cs2g01350	22.0782	25.7494	23.9138	42.4561	37.6861	32.9161	10.6261	8.2929	9.4595	15.5535	18.6391	15.2536
Cs2g01360	13.8348	24.0228	18.9288	27.0578	22.2003	17.3427	4.74243	7.67956	6.21099	17.8846	20.5309	18.1369
Cs2g01370	8.24833	9.12214	8.68524	11.6008	10.5679	9.53493	8.2792	10.125	9.2021	12.5715	13.4859	12.3592
Cs2g01400	107.381	127.792	117.587	229.114	257.017	284.919	305.41	163.286	234.348	238.23	205.716	243.813
Cs2g01410	18.9819	22.6403	20.8111	13.0752	16.6572	20.2392	17.7348	16.5703	17.1526	55.7272	46.5926	54.1649
Cs2g01430	20.6698	21.7714	21.2206	22.0269	21.0254	20.0239	13.2459	17.0306	15.1382	31.3173	39.5099	48.9676
Cs2g01450	3.42765	4.57293	4.00029	2.49232	2.90782	3.32333	2.41649	2.3581	2.38729	6.51216	7.5913	6.66887
Cs2g01460	19.201	22.5366	20.8688	14.3034	13.731	13.1586	6.78861	13.8584	10.3235	9.44094	8.75531	7.7163
Cs2g01470	14.8689	14.7909	14.8299	14.1121	13.4826	12.8532	7.48782	13.9808	10.7343	7.28194	6.36596	7.16891
Cs2g01480	19.7327	12.6615	16.1971	18.7462	21.6975	24.6488	24.3815	18.588	21.4847	17.1274	15.7071	17.7257
Cs2g01490	81.9984	63.133	72.5657	111.002	98.4256	85.8491	76.6968	69.6682	73.1825	49.8156	63.5926	54.3256
Cs2g01500	20.217	19.2087	19.7128	17.3099	15.7948	14.2796	17.9689	30.8777	24.4233	17.4909	22.5234	20.4978
Cs2g01510	12.6127	12.1241	12.3684	10.8098	10.4643	10.1188	7.56233	20.9766	14.2695	17.0841	18.9104	16.3022
Cs2g01520	40.7328	42.7143	41.7236	49.1051	55.7861	62.467	71.9395	49.7043	60.8219	70.5329	66.1853	69.393
Cs2g01530	12.4389	13.5395	12.9892	5.62322	6.38245	7.14168	4.01862	17.6846	10.8516	13.6881	12.0699	15.4866
Cs2g01540	1.30074	2.36386	1.8323	0.470062	0.365125	0.260188	0	0.117382	0.058691	0	0	0
Cs2g01550	37.2964	49.3992	43.3478	72.4955	67.4715	62.4475	77.6608	47.1936	62.4272	50.243	59.0234	56.1727
Cs2g01560	0.172826	0.197155	0.184991	0.663967	0.696226	0.728484	0.716558	1.15301	0.934784	0.971283	0.989675	1.82323
Cs2g01580	42.772	40.7632	41.7676	33.4088	30.7472	28.0855	23.5099	19.6554	21.5827	39.8052	35.6409	38.3329
Cs2g01590	18.607	22.8437	20.7253	15.0396	15.05	15.0604	14.653	9.64643	12.1497	15.0445	14.1526	16.8284
Cs2g01600	75.1038	62.1699	68.6368	75.7364	74.5348	73.3331	46.2471	65.0903	55.6687	27.317	26.143	25.4959
Cs2g01620	16.3624	15.9513	16.1568	12.8918	13.9459	15	20.3086	16.6733	18.491	30.3603	27.587	28.9514
Cs2g01630	27.3083	23.1426	25.2254	18.5406	24.2516	29.9625	32.4841	21.661	27.0725	16.0741	12.3651	11.6305
Cs2g01640	32.3466	40.1267	36.2366	52.94	52.5072	52.0745	50.9781	40.6172	45.7976	19.13	27.1658	21.5404
Cs2g01650	5.44032	4.31889	4.8796	1.78162	3.50625	5.23089	4.08415	3.40493	3.74454	15.428	14.6853	18.6322
Cs2g01670	5.12955	3.56207	4.34581	4.20909	4.64879	5.08849	5.8124	3.57454	4.69347	2.89694	3.47864	2.88001
Cs2g01680	3.37135	3.12862	3.24999	3.46931	2.99003	2.51075	2.36535	1.34665	1.856	0.643136	0.660419	0.295835
Cs2g01690	20.1366	20.9501	20.5434	19.1853	18.2212	17.257	9.00157	13.0002	11.0009	6.57508	7.58219	7.24703
Cs2g01700	20.2944	17.2367	18.7656	24.1091	24.4984	24.8877	29.9201	27.7478	28.834	29.8412	26.9431	25.5416
Cs2g01710	11.8573	6.61148	9.23439	15.7575	13.6555	11.5536	10.7845	6.7046	8.74455	3.32325	6.13846	3.46893
Cs2g01730	45.1002	46.9105	46.0053	57.916	48.0037	38.0915	32.7045	49.2913	40.9979	35.0113	39.5602	31.664
Cs2g01740	48.1724	65.1333	56.6529	45.0818	36.6249	28.1681	7.07548	10.1601	8.61779	11.7477	14.7601	9.17332
Cs2g01750	62.4034	61.6517	62.0275	77.6022	108.125	138.647	120.508	98.2666	109.387	39.0928	38.1031	32.9869
Cs2g01760	116.309	191.253	153.781	922.239	792.625	663.01	1223.24	1738.8	1481.02	871.925	994.302	831.594
Cs2g01770	1.10906	1.20338	1.15622	1.37089	1.51469	1.65849	0.373942	2.19516	1.28455	1.0605	1.62435	1.33065
Cs2g01780	15.34	17.6248	16.4824	12.8164	11.1653	9.51428	9.34131	9.29784	9.31958	15.3228	14.3934	11.3281
Cs2g01820	16.012	13.1119	14.5619	16.0404	16.3377	16.6351	11.799	14.7319	13.2654	17.9052	16.6591	16.7994
Cs2g01840	8.40284	2.57865	5.49075	63.1442	44.1891	25.234	136.691	101.388	119.04	68.7926	131.921	60.1653
Cs2g01860	17.5908	14.4874	16.0391	6.64934	5.27873	3.90812	1.89667	1.50425	1.70046	1.55764	1.73946	1.53999
Cs2g01870	7.35693	6.15605	6.75649	3.97337	5.25671	6.54004	4.54438	2.22878	3.38658	6.85737	8.49763	7.62515
Cs2g01880	11.7342	6.80601	9.2701	6.56194	7.11671	7.67148	3.35209	5.77995	4.56602	4.17231	2.6961	4.72633
Cs2g01900	2.57934	3.53241	3.05587	0.624511	0.570535	0.516559	0	1.96229	0.981145	4.85167	4.86476	2.34824
Cs2g01910	173.82	153.352	163.586	25.2552	22.8181	20.3811	21.6485	22.0136	21.8311	11.4685	3.47605	10.3788
Cs2g01920	1.84552	2.98318	2.41435	2.35213	2.95051	3.54888	2.44911	2.32764	2.38837	1.071	0.489257	0.758575
Cs2g01930	11.3971	8.6009	9.999	6.66286	7.02104	7.37923	10.7124	16.4514	13.5819	9.84301	9.99518	9.04784
Cs2g01940	42.7734	28.1705	35.4719	57.8887	58.5088	59.1289	9.8737	4.95223	7.41296	2.60782	3.28169	1.75532
Cs2g01980	95.0074	114.242	104.625	202.084	187.172	172.26	259.66	118.36	189.01	67.2333	71.156	60.7093
Cs2g01990	0.781476	0.589381	0.685429	0.415973	0.338943	0.261912	0	1.26471	0.632355	3.52134	6.21773	8.77291
Cs2g02000	5.11629	6.57209	5.84419	4.01824	7.66647	11.3147	8.22526	11.8395	10.0324	3.61964	5.36841	4.66834
Cs2g02020	3.87232	4.51707	4.1947	2.4901	2.26903	2.04795	0.867295	2.01727	1.44228	4.54365	3.63624	4.88812
Cs2g02030	50.2014	56.6749	53.4382	50.8177	50.2972	49.7766	57.3358	37.9763	47.6561	60.799	57.9692	57.9163
Cs2g02040	25.5035	29.162	27.3328	28.4077	29.5089	30.6101	35.1797	19.1804	27.1801	18.0536	19.4267	16.2564
Cs2g02050	12.1924	15.5331	13.8628	7.52388	8.05333	8.58278	7.43298	8.25178	7.84238	8.29503	6.88817	7.7557
Cs2g02070	46.3437	62.122	54.2328	36.1252	47.6262	59.1271	48.7559	16.8097	32.7828	20.1383	23.408	18.3387
Cs2g02090	62.9607	74.5297	68.7452	80.7064	77.0856	73.4648	71.0643	83.8782	77.4712	65.0374	64.3778	59.0014
Cs2g02100	1042.7	1191.75	1117.22	5582.94	4677.06	3771.18	3561.4	2139.5	2850.45	489.711	736.773	517.828
Cs2g02120	155.375	160.476	157.925	234.934	210.793	186.653	282.734	332.146	307.44	385.847	350.538	373.207
Cs2g02130	47.8134	55.2937	51.5536	51.8907	53.8606	55.8306	44.3432	41.3219	42.8325	46.1845	40.488	45.6273
Cs2g02150	7.14647	4.90351	6.02499	5.41201	4.76579	4.11956	3.64534	4.94926	4.2973	9.32237	7.48282	8.58964
Cs2g02170	8.42531	10.1515	9.2884	6.27326	5.96272	5.65217	3.5194	7.67656	5.59798	18.4891	15.5444	16.0608
Cs2g02180	2629.78	3128.49	2879.14	2659.24	3194.84	3730.44	3732.64	1574.58	2653.61	1277.28	1434.22	1184.87
Cs2g02190	187.192	204.638	195.915	145.214	138.76	132.305	125.343	119.944	122.644	102.369	117.606	94.6599
Cs2g02210	38.7205	31.9078	35.3141	31.7467	36.648	41.5494	22.9159	13.6996	18.3077	13.1218	17.9216	14.8274
Cs2g02220	41.0839	33.7506	37.4173	52.6746	47.6992	42.7237	43.8911	31.2115	37.5513	19.7932	24.4953	18.8917
Cs2g02230	23.5188	22.2197	22.8693	26.0661	25.1654	24.2647	4.9933	5.86637	5.42983	13.855	20.7511	15.3308
Cs2g02240	10.1391	14.6529	12.396	18.7153	15.5787	12.4421	10.2671	24.7114	17.4892	10.8175	0	12.4213
Cs2g02250	25.2139	32.8791	29.0465	49.0055	47.8481	46.6906	31.0725	28.5607	29.8166	28.6394	44.2822	30.1742
Cs2g02260	113.571	128.739	121.155	194.582	200.982	207.383	267.248	214.078	240.663	235.641	216.244	246.578
Cs2g02270	27.7068	28.7817	28.2443	32.8047	40.9626	49.1206	40.0993	20.4707	30.285	38.4766	34.0178	36.14
Cs2g02280	5.3597	10.785	8.07235	5.67454	5.68222	5.68991	6.36136	1.37415	3.86775	0.600118	1.26039	1.80577
Cs2g02290	32.8841	31.8996	32.3918	33.8366	36.7035	39.5704	38.8244	41.5235	40.1739	54.1718	50.6734	56.243
Cs2g02300	23.3827	22.8296	23.1061	11.585	15.317	19.0489	21.2006	11.9087	16.5546	16.1261	17.3024	15.7087
Cs2g02310	20.0259	27.6526	23.8392	15.1946	13.4902	11.7858	5.52997	5.04655	5.28826	4.36413	7.44358	3.01171
Cs2g02320	11.5659	13.7414	12.6537	6.48622	6.90125	7.31627	6.79735	9.60316	8.20026	8.4927	5.48911	8.10564
Cs2g02330	64.5666	63.6437	64.1051	70.6451	61.3556	52.0661	82.6399	77.005	79.8225	29.8856	36.1759	32.9242
Cs2g02340	1.59207	3.59732	2.5947	8.00001	5.66308	3.32616	0	1.60426	0.80213	0	0	0
Cs2g02350	71.3649	83.1679	77.2664	174.139	158.399	142.66	112.337	60.6821	86.5096	33.7905	52.0119	33.1106
Cs2g02360	59.6642	66.2428	62.9535	75.9983	78.4461	80.8939	67.9274	51.6314	59.7794	32.7523	29.0911	27.6011
Cs2g02370	15.7047	18.1462	16.9255	26.9017	23.3224	19.743	66.4122	63.4976	64.9549	50.1635	62.6494	57.518
Cs2g02390	13.6452	20.8876	17.2664	18.7324	17.4327	16.1331	9.64707	9.6028	9.62494	33.4129	38.6092	31.2543
Cs2g02400	62.6226	66.5764	64.5995	86.5162	74.6106	62.705	79.5954	105.334	92.4647	71.9493	57.3353	53.8133
Cs2g02410	27.5918	34.5126	31.0522	35.8718	31.3742	26.8767	33.1199	25.2959	29.2079	13.9127	14.0171	11.3393
Cs2g02420	11.9119	11.0466	11.4793	6.48847	8.10711	9.72574	1.02384	0.840465	0.932153	0.902278	0.455769	0.190975
Cs2g02450	1.81875	2.93598	2.37737	15.8063	13.886	11.9657	25.6015	24.0859	24.8437	36.3121	31.9356	33.6737
Cs2g02460	17.1739	8.46113	12.8175	20.1875	19.8612	19.5349	36.9086	19.4713	28.1899	34.1812	27.9803	28.5062
Cs2g02470	1.54393	0	0.771965	0	0.658725	1.31745	0.429989	2.05138	1.24069	1.5415	1.15475	1.53257
Cs2g02480	12.2421	7.42547	9.83379	23.9763	25.3672	26.7582	20.3494	23.5218	21.9356	10.8201	14.2616	12.85
Cs2g02490	14.998	12.9124	13.9552	15.3584	16.5835	17.8086	21.6968	15.6811	18.6889	26.8405	25.1533	25.1994
Cs2g02500	27.5537	23.9771	25.7654	13.5336	13.3888	13.244	3.1042	3.45293	3.27856	2.5444	2.16675	2.44856
Cs2g02520	17.1388	29.2971	23.2179	82.8882	68.9775	55.0668	234.98	243.229	239.105	308.972	290.101	321.943
Cs2g02540	60.3415	63.9891	62.1653	36.3533	39.3927	42.4322	48.2151	45.0772	46.6461	47.8215	37.9917	43.7361
Cs2g02550	28.702	26.2248	27.4634	18.2591	16.244	14.2288	7.32925	6.82214	7.07569	8.57657	11.236	6.74272
Cs2g02560	16.8268	24.7389	20.7828	41.8504	35.5015	29.1526	14.9094	13.0663	13.9878	11.2874	10.837	9.42054
Cs2g02570	19.4825	23.1035	21.293	34.5948	30.0159	25.4369	14.6285	17.728	16.1782	23.7079	22.1089	22.9815
Cs2g02580	48.2988	64.5376	56.4182	62.7037	52.408	42.1123	59.2581	63.098	61.178	41.6702	42.6149	41.9349
Cs2g02600	43.7035	37.7384	40.721	65.8973	57.2891	48.6809	58.265	55.9852	57.1251	43.6232	37.986	45.5511
Cs2g02610	29.8492	38.371	34.1101	12.3076	16.837	21.3663	12.9405	8.98835	10.9644	18.8754	18.3421	17.8847
Cs2g02620	3.22401	1.87924	2.55163	0.910256	2.34811	3.78597	4.02523	3.56861	3.79692	1.56585	1.09255	1.00889
Cs2g02630	11.457	8.31005	9.88353	4.65608	8.41299	12.1699	11.3106	18.9206	15.1156	11.0938	9.74932	13.6552
Cs2g02640	29.7683	30.2714	30.0199	38.6221	40.0004	41.3787	32.7361	33.7242	33.2302	55.134	56.8157	50.6434
Cs2g02650	6.15603	5.78783	5.97193	4.00916	5.81138	7.61361	8.24239	8.17108	8.20674	13.6929	11.1504	14.1155
Cs2g02660	28.8642	24.8742	26.8692	2.42977	3.37898	4.32819	9.63889	7.64423	8.64156	1.86725	2.82254	2.20415
Cs2g02690	38.8069	47.0789	42.9429	26.35	21.5688	16.7875	15.9648	31.0558	23.5103	36.2964	27.3939	37.1367
Cs2g02700	9.73197	8.89258	9.31227	6.51936	6.78737	7.05537	4.21437	5.91316	5.06377	0.786059	1.18867	1.60933
Cs2g02710	11.6955	8.30034	9.99792	7.63639	9.0584	10.4804	13.4913	20.0266	16.7589	23.2736	22.9871	26.7299
Cs2g02720	6.16122	3.65622	4.90872	2.13502	3.30819	4.48136	2.48171	8.17229	5.327	11.7718	9.47013	11.8011
Cs2g02730	16.3049	11.536	13.9205	10.3109	10.8209	11.331	12.4187	12.7086	12.5637	18.8796	19.4291	17.3082
Cs2g02740	140.884	116.012	128.448	200.186	236.442	272.698	458.091	189.653	323.872	188.892	190.963	186.106
Cs2g02790	2.1776	2.97444	2.57602	2.30906	1.75682	1.20457	1.22926	15.4963	8.36278	12.0915	7.12826	13.4602
Cs2g02810	38.2517	72.3633	55.3075	100.614	78.2327	55.8515	118.544	117.397	117.971	202.124	138.373	215.947
Cs2g02830	2.6857	3.02339	2.85454	3.50717	2.98996	2.47274	2.78749	2.68628	2.73689	1.42828	0.717187	1.12292
Cs2g02840	3.4259	4.58043	4.00317	2.20087	2.58977	2.97867	3.60379	3.9443	3.77405	3.14649	3.0548	3.78382
Cs2g02860	63.7144	85.2819	74.4981	72.805	74.0995	75.3939	65.2097	39.0158	52.1127	26.1017	28.6274	23.036
Cs2g02890	41.0559	46.039	43.5474	79.7377	65.9378	52.1379	100.842	103.902	102.372	70.3298	67.3582	66.5247
Cs2g02900	10.3	10.0354	10.1677	8.10155	10.9725	13.8434	12.002	7.37443	9.68821	22.0882	23.3249	21.0589
Cs2g02910	32.7631	33.0755	32.9193	33.0953	32.1898	31.2843	43.9511	36.0438	39.9975	24.5123	27.0055	24.3988
Cs2g02920	0	0	0	0	0	0	0	0	0	1.54835	1.88386	2.77194
Cs2g02940	24.492	20.4316	22.4618	9.37405	9.79423	10.2144	1.71465	3.95973	2.83719	1.69014	1.66435	1.54699
Cs2g02950	0	0	0	0.972	0.486	0	0.344961	0.246641	0.295801	2.23144	0.172887	1.46549
Cs2g02970	15.1019	13.129	14.1154	12.8768	11.5519	10.227	6.98403	5.54465	6.26434	11.591	13.2842	10.9716
Cs2g02980	81.4039	59.0292	70.2165	49.7108	53.0896	56.4684	6.91776	6.1811	6.54943	9.68158	16.3124	15.2743
Cs2g02990	901.027	1074.49	987.759	1334.55	1170.92	1007.3	740.272	316.101	528.187	487.254	444.158	457.231
Cs2g03000	147.112	165.471	156.292	220.115	198.755	177.395	136.89	60.2886	98.5893	63.3978	47.0167	57.9987
Cs2g03010	4.97186	5.7375	5.35468	2.17958	2.41535	2.65112	1.8853	3.41495	2.65013	2.67725	2.32788	2.27063
Cs2g03020	15.7822	11.9918	13.887	4.53478	4.26339	3.992	2.69106	5.6135	4.15228	4.61251	5.38643	7.3187
Cs2g03030	49.0158	54.8135	51.9147	118.925	122.633	126.342	187.45	92.1411	139.796	57.4079	66.4145	56.5402
Cs2g03050	5.25084	4.47851	4.86468	3.91887	4.63997	5.36107	3.42172	4.5205	3.97111	6.9295	6.22905	5.40767
Cs2g03060	1.30062	1.74703	1.52382	2.32749	2.11461	1.90172	0	0	0	0.091999	0	0
Cs2g03070	12.6354	11.4243	12.0298	9.42883	10.8383	12.2477	18.6881	19.8128	19.2505	47.4179	34.7914	45.0074
Cs2g03080	9.41417	9.93532	9.67474	14.6813	10.5022	6.32305	6.1071	5.89794	6.00252	11.1203	11.9897	9.40056
Cs2g03090	3.46701	5.14764	4.30732	4.57931	5.0783	5.57729	4.20536	4.93238	4.56887	3.18478	5.32935	3.17423
Cs2g03100	3.98106	5.811	4.89603	2.11935	3.18648	4.25361	3.24804	2.6777	2.96287	11.2645	12.2926	11.9291
Cs2g03110	2959.44	3969.7	3464.57	5427.27	3985.02	2542.77	2038.97	3028.34	2533.66	894.782	1143.94	759.958
Cs2g03130	13.7899	17.4906	15.6402	13.4846	14.5295	15.5743	19.1859	21.6946	20.4402	18.7924	21.3618	16.9937
Cs2g03140	14.509	16.604	15.5565	34.9569	27.9592	20.9615	11.8159	9.82838	10.8221	6.0265	9.57359	8.68136
Cs2g03160	2.80737	3.65487	3.23112	5.33118	3.97055	2.60992	3.42395	3.54054	3.48224	5.76196	4.97153	9.21486
Cs2g03180	0	0	0	2.0369	1.01845	0	0.436261	5.92688	3.18157	1.49698	0.772291	6.40946
Cs2g03190	29.6873	23.8078	26.7476	18.0298	20.6064	23.1831	10.9711	18.1029	14.537	22.2385	18.5999	19.2973
Cs2g03210	8.11989	8.22808	8.17399	17.926	14.7037	11.4814	9.45696	7.41284	8.4349	2.82461	5.39974	4.3635
Cs2g03230	13.857	16.0862	14.9716	27.2191	30.2047	33.1903	89.4809	66.1845	77.8327	144.053	95.6185	138.201
Cs2g03240	5.33967	5.34098	5.34032	18.7271	13.6321	8.53703	20.9961	21.1564	21.0763	13.6943	13.4931	15.5141
Cs2g03245	3.70862	1.36642	2.53752	0	1.88544	3.77088	2.48554	2.07789	2.28172	4.11383	1.1994	2.15905
Cs2g03250	2.41058	3.39409	2.90233	2.35715	2.24465	2.13216	0.986412	1.54851	1.26746	1.75844	3.23506	1.85209
Cs2g03260	15.5837	20.2749	17.9293	18.3272	15.863	13.3988	16.2197	18.3965	17.3081	44.8931	39.9525	47.7819
Cs2g03270	19.2879	22.6764	20.9822	66.3338	57.0759	47.8181	66.3432	18.2934	42.3183	106.15	75.24	53.5255
Cs2g03280	2.619	2.51416	2.56658	4.88095	5.66376	6.44658	18.6942	31.4607	25.0774	11.2593	5.37577	6.96049
Cs2g03290	12.0351	11.3234	11.6792	25.7304	27.2199	28.7094	27.676	17.9889	22.8325	22.8211	23.5985	23.0253
Cs2g03300	52.5826	74.4139	63.4982	161.756	118.198	74.6405	76.8121	76.5628	76.6874	69.022	72.463	64.9041
Cs2g03310	523.835	832.013	677.924	1417.48	986.317	555.155	606.773	575.952	591.362	772.945	980.021	512.822
Cs2g03360	192.558	310.157	251.357	419.776	327.365	234.954	200.773	177.739	189.256	264.148	257.709	212.604
Cs2g03370	6.60539	5.53097	6.06818	3.37454	4.54087	5.7072	4.73691	6.57943	5.65817	4.43307	4.4753	6.04678
Cs2g03420	9.96515	11.0405	10.5028	8.03341	7.56504	7.09668	2.63054	6.5267	4.57862	5.46839	3.1211	4.10712
Cs2g03430	16.967	26.1548	21.5609	40.9647	36.057	31.1492	105.747	73.4859	89.6165	31.5178	30.8099	40.8842
Cs2g03440	1.90427	2.35712	2.13069	1.19743	1.52658	1.85572	1.29151	1.97758	1.63454	3.13199	3.87777	3.61368
Cs2g03460	16.5454	14.8625	15.704	11.4163	13.7795	16.1427	14.0585	20.306	17.1822	18.5423	19.9262	19.7627
Cs2g03480	187.704	167.155	177.429	361.821	362.12	362.42	424.2	168.52	296.36	139.643	163.229	126.302
Cs2g03490	164.482	204.667	184.575	59.5001	53.7375	47.9749	27.7809	31.5097	29.6453	7.11766	13.5863	8.26246
Cs2g03500	164.309	228.582	196.446	297.633	324.276	350.918	441.983	151.838	296.911	409.558	425.147	420.489
Cs2g03510	242.691	299.231	270.961	354.908	369.33	383.753	614.626	316.031	465.329	259.489	273.504	209.361
Cs2g03520	1.79967	2.56827	2.18397	4.04454	2.65075	1.25695	0.795282	1.78205	1.28867	0.510104	1.08363	1.73008
Cs2g03530	53.7647	56.6199	55.1923	50.5751	46.9723	43.3695	43.519	43.2289	43.374	46.6433	61.0677	48.6189
Cs2g03540	340.631	374.784	357.707	513.201	497.32	481.438	758.925	327.822	543.374	330.036	329.636	276.679
Cs2g03550	5.20038	4.04415	4.62226	11.9069	10.5214	9.13583	0	1.5723	0.78615	0.571311	0.611254	0
Cs2g03560	51.049	54.8468	52.9479	58.2739	55.6662	53.0586	35.1347	47.0782	41.1065	34.5702	32.4726	29.1983
Cs2g03580	14.8835	12.0835	13.4835	19.2577	16.9886	14.7196	18.3187	18.6066	18.4627	19.3842	19.6607	16.0596
Cs2g03590	0	0	0	0	0	0	0	0	0	0	0	0
Cs2g03600	20.0681	15.3759	17.722	17.2833	15.4085	13.5337	23.6204	34.6333	29.1269	28.4551	25.38	26.108
Cs2g03610	1.12347	0.378158	0.750814	0	0.068133	0.136265	0.179004	0.308422	0.243713	0.201502	0.09313	0.066143
Cs2g03620	13.2439	14.1312	13.6875	5.47991	5.24416	5.00841	6.71758	6.31325	6.51541	19.7387	17.2905	17.2709
Cs2g03630	4.90894	3.70162	4.30528	4.57962	4.85858	5.13754	6.05949	3.74254	4.90102	1.39097	1.62184	1.85714
Cs2g03650	2.75498	2.45179	2.60338	1.34768	2.32043	3.29318	1.11713	2.43927	1.7782	1.34205	2.76636	1.86256
Cs2g03660	8.19183	4.45707	6.32445	6.78309	5.91983	5.05657	7.31959	3.46026	5.38992	6.71793	4.81041	4.85481
Cs2g03700	51.3704	41.7115	46.541	33.1696	34.2382	35.3068	49.2035	28.7272	38.9654	19.029	24.1877	25.6458
Cs2g03770	1.0912	0	0.5456	1.30546	1.19359	1.08173	4.2333	0	2.11665	4.66782	2.66049	1.78514
Cs2g03780	2.79231	1.70529	2.2488	2.05406	1.02703	0	4.15852	1.454	2.80626	0.493299	0.689575	0
Cs2g03790	0.532655	0.262871	0.397763	0	0	0	0.099412	0.353326	0.226369	1.27638	1.67289	1.48925
Cs2g03800	30.3119	31.4932	30.9026	41.2885	37.6028	33.9172	29.6323	26.763	28.1976	19.3242	23.8867	17.4723
Cs2g03810	0.153292	0.880651	0.516972	7.35538	5.47384	3.59229	3.25931	5.84139	4.55035	6.57457	7.51223	5.59442
Cs2g03820	4.23036	5.44687	4.83861	11.2671	7.99934	4.73159	10.7901	13.5604	12.1753	22.6028	20.5117	23.2098
Cs2g03830	15.6459	10.8949	13.2704	6.4559	8.15445	9.853	7.54518	18.3095	12.9273	8.77525	10.3304	10.4291
Cs2g03860	11.6928	17.084	14.3884	13.7302	12.3871	11.044	7.22624	10.3303	8.77827	9.03694	8.98307	8.43107
Cs2g03870	140.513	143.678	142.095	229.178	216.731	204.283	213.248	172.36	192.804	147.016	156.469	124.826
Cs2g03890	31.4388	38.1945	34.8167	17.9931	16.7739	15.5548	17.682	12.7351	15.2086	11.8592	10.9675	13.4131
Cs2g03900	23.063	25.2964	24.1797	33.2644	34.7856	36.3067	85.9789	56.5315	71.2552	42.9993	45.8856	37.3337
Cs2g03910	101.804	94.5206	98.1623	84.8258	89.3911	93.9564	126.398	69.5051	97.9515	54.4098	54.7405	48.9521
Cs2g03920	17.4899	17.4829	17.4864	20.657	20.6359	20.6148	1.61428	1.88633	1.7503	20.1416	18.7925	18.5672
Cs2g03930	21.0391	27.8917	24.4654	16.6851	15.5915	14.498	13.4819	21.4563	17.4691	41.739	41.4431	38.4797
Cs2g03940	15.5286	9.05954	12.2941	7.85015	12.4409	17.0317	11.9976	15.5077	13.7526	13.2815	11.4842	15.557
Cs2g03960	13.1948	19.2553	16.225	23.6438	22.0617	20.4797	68.1423	70.1852	69.1637	67.4945	65.1724	73.6704
Cs2g03970	2.90957	2.77191	2.84074	1.14134	0.891224	0.641107	0.637584	2.34632	1.49195	3.12935	2.84255	3.27825
Cs2g03980	18.3086	13.9512	16.1299	17.4204	17.6839	17.9474	23.2092	28.9954	26.1023	33.0827	31.2046	32.4534
Cs2g03990	1.3801	1.09475	1.23742	0.287375	0.31054	0.333705	0.747257	0.86693	0.807094	2.42689	2.40781	2.64802
Cs2g04000	11.2577	9.44709	10.3524	4.60671	8.08891	11.5711	6.06027	6.13479	6.09753	16.6007	15.6343	16.8
Cs2g04010	6.32747	6.18315	6.25531	4.50294	4.97319	5.44344	6.07476	8.24124	7.158	10.7363	8.5736	10.2099
Cs2g04015	302.001	220.547	261.274	157.486	211.365	265.244	480.034	96.3178	288.176	197.845	247.584	190.501
Cs2g04030	100.063	104.749	102.406	63.0681	64.2719	65.4757	96.7762	113.912	105.344	43.5522	51.1244	53.388
Cs2g04050	43.9375	45.2489	44.5932	53.9338	51.9058	49.8778	60.7262	54.8782	57.8022	23.0957	22.2447	21.1612
Cs2g04080	0.092751	0.052586	0.072668	0.570384	0.664666	0.758947	2.85693	5.10264	3.97979	13.7559	15.7286	16.4475
Cs2g04085	20.9195	9.00596	14.9627	15.5212	20.6619	25.8025	13.6976	9.33901	11.5183	8.62137	5.41968	4.49459
Cs2g04090	18.4736	12.1259	15.2997	2.18066	2.56433	2.94799	2.56505	2.60565	2.58535	1.33374	1.73015	1.9049
Cs2g04110	28.2161	44.1571	36.1866	62.0859	51.0253	39.9647	11.7719	7.54309	9.6575	9.60317	12.804	7.46632
Cs2g04120	87.0163	85.6847	86.3505	93.2445	84.296	75.3474	88.0518	73.4374	80.7446	73.1612	79.7232	65.8308
Cs2g04130	34.8956	23.2267	29.0612	18.6083	26.1787	33.7491	31.5635	23.3813	27.4724	24.5882	25.0037	32.1423
Cs2g04170	6.1136	6.80523	6.45941	45.3028	31.3485	17.3942	6.3064	8.11048	7.20844	0.715298	2.90666	0.828066
Cs2g04180	24.5446	23.7886	24.1666	26.7433	24.7676	22.7919	16.406	15.4415	15.9238	9.76004	9.87307	10.906
Cs2g04190	26.2721	28.8325	27.5523	22.7687	21.1932	19.6177	8.69276	10.8256	9.75918	13.3103	14.825	14.9999
Cs2g04200	3.68919	2.58015	3.13467	1.56847	1.83095	2.09343	2.05832	2.66758	2.36295	4.77581	2.84255	3.70549
Cs2g04210	17.0108	15.2277	16.1193	27.2839	26.5302	25.7765	16.7815	16.4523	16.6169	6.95671	6.75706	6.40343
Cs2g04220	38.3753	58.3444	48.3599	23.5897	16.0211	8.45247	8.3336	26.369	17.3513	5.66535	8.96945	5.25756
Cs2g04250	104.98	112.906	108.943	301.759	249.803	197.847	185.241	213.883	199.562	73.0054	68.8814	47.8702
Cs2g04260	17.2565	17.6886	17.4725	12.2672	13.2835	14.2998	23.2706	13.6678	18.4692	10.9094	14.5026	14.1206
Cs2g04270	51.2536	52.3814	51.8175	75.0437	59.1944	43.3451	63.8024	74.8449	69.3237	51.9469	69.3552	46.1329
Cs2g04300	9.71346	9.64752	9.68049	4.79648	4.80177	4.80706	5.63501	4.61663	5.12582	5.04278	6.4896	6.36186
Cs2g04310	7.09825	5.24767	6.17296	0.741733	1.41061	2.07949	1.09049	3.32974	2.21012	3.51821	3.343	3.27353
Cs2g04320	2.12175	1.43141	1.77658	0.425934	0.584707	0.743479	0.209235	1.11568	0.662458	5.81553	4.92407	6.54687
Cs2g04330	1.1582	0.795846	0.977023	0.466643	0.409177	0.35171	0.038639	0.557191	0.297915	2.31924	1.35814	1.8241
Cs2g04360	2.68601	2.45501	2.57051	5.86169	5.95848	6.05528	4.08522	6.0483	5.06676	4.91102	4.94842	5.48165
Cs2g04370	7.76954	17.2423	12.5059	133.403	107.186	80.9696	53.6038	65.9832	59.7935	21.5353	24.1234	12.1584
Cs2g04380	4.66656	7.79133	6.22895	5.90854	6.38342	6.8583	3.13842	3.83398	3.4862	7.07125	7.29031	8.13812
Cs2g04390	108.272	135.816	122.044	104.474	90.5342	76.5944	43.4375	69.6536	56.5455	43.8285	67.939	44.0419
Cs2g04400	26.6647	35.1651	30.9149	47.7073	40.1125	32.5177	23.5782	32.1676	27.8729	15.5663	18.2774	21.4081
Cs2g04430	14.8871	10.5763	12.7317	27.7991	19.2102	10.6214	4.92393	28.3208	16.6224	7.62502	35.4301	41.3885
Cs2g04440	5.15176	4.3815	4.76663	2.30087	2.60324	2.90561	1.14905	0.782897	0.965974	2.4827	3.44174	2.90173
Cs2g04450	123.756	146.709	135.232	156.252	128.633	101.014	98.7234	156.25	127.487	113.969	112.707	108.784
Cs2g04470	6.71487	10.8864	8.80063	5.07318	5.30018	5.52719	2.69704	9.71927	6.20815	9.71936	5.94707	8.18239
Cs2g04490	4.06056	7.05437	5.55746	18.687	10.3863	2.08559	8.63387	36.5972	22.6155	13.0386	17.0715	19.654
Cs2g04500	11.0656	9.50518	10.2854	4.69276	4.96711	5.24145	14.8497	12.685	13.7674	21.4976	22.4797	23.9048
Cs2g04510	92.7394	93.6031	93.1713	77.0399	78.6523	80.2647	90.6444	75.7124	83.1784	52.4528	58.1706	54.0239
Cs2g04520	2.17145	3.11614	2.64379	3.57699	2.57368	1.57038	1.52854	5.04074	3.28464	1.81278	2.14444	3.92002
Cs2g04540	22.9786	9.88481	16.4317	18.2805	12.9142	7.54787	1.85106	4.17276	3.01191	0.664392	2.23603	1.44748
Cs2g04550	7.90989	6.4017	7.1558	0.595673	0.662932	0.73019	0	0.229539	0.11477	0	0	0
Cs2g04580	61.9553	74.0726	68.0139	69.7148	61.038	52.3611	46.6983	54.3464	50.5224	29.2982	32.2491	26.2375
Cs2g04600	10.2573	14.9582	12.6077	19.085	17.0613	15.0375	7.19798	11.0735	9.13574	8.08286	11.93	9.59187
Cs2g04610	0.729325	2.05501	1.39217	1.31128	1.19585	1.08043	1.2611	0.89902	1.08006	1.27198	1.07559	1.51024
Cs2g04620	18.305	16.5805	17.4428	24.568	24.6648	24.7615	36.6967	16.4636	26.5801	11.9286	9.92567	9.97406
Cs2g04630	102.297	93.5331	97.915	96.7004	91.2377	85.7749	134.963	65.335	100.149	67.9274	65.0753	61.1423
Cs2g04640	7.05325	12.7541	9.90367	20.6332	23.4334	26.2335	74.0098	98.6652	86.3375	51.3503	52.0311	56.8845
Cs2g04650	2.08306	1.88363	1.98334	0.136801	0.351385	0.565969	0.577144	0.864354	0.720749	0.124328	0.178014	0.184919
Cs2g04660	138.972	157.99	148.481	162.692	165.31	167.928	200.87	125.806	163.338	174.009	156.531	163.015
Cs2g04680	5.14758	8.61438	6.88098	2.28706	1.7146	1.14213	0.750265	1.72694	1.2386	0.878292	0.586386	0.117452
Cs2g04690	14.6773	15.6843	15.1808	19.6461	22.2897	24.9332	29.6858	23.4764	26.5811	27.8865	32.1308	26.305
Cs2g04700	3.86627	5.11018	4.48822	0.869959	1.40636	1.94275	0	0	0	0.199714	0.18799	0.100546
Cs2g04710	167.513	203.998	185.756	164.207	170.56	176.913	210.896	95.3282	153.112	132.874	169.633	128.36
Cs2g04740	0.571784	1.16901	0.870397	0.281004	0.259301	0.237597	0.155745	0.74455	0.450148	0.171582	0.412471	0.057204
Cs2g04760	9.2939	10.0085	9.6512	11.6854	9.3174	6.9494	2.84286	5.09225	3.96755	4.75756	4.49933	7.21679
Cs2g04770	11.6339	95.8089	53.7214	179.717	149.857	119.998	216.783	344.554	280.668	747.358	374.628	751.146
Cs2g04790	20.6608	23.662	22.1614	44.9561	41.6157	38.2753	44.264	31.0946	37.6793	32.6239	28.9743	31.9139
Cs2g04800	34.7127	56.6936	45.7032	461.688	342.797	223.906	318.753	461.092	389.923	188.395	262.254	167.165
Cs2g04810	16.7954	18.3966	17.596	9.36109	10.5223	11.6835	14.7758	17.1228	15.9493	21.1098	23.3688	26.1859
Cs2g04820	214.87	241.727	228.298	605.514	448.469	291.425	285.285	436.176	360.731	319.712	386.548	284.624
Cs2g04830	11.5934	11.2562	11.4248	7.73975	8.21227	8.68479	6.40062	8.02756	7.21409	10.7075	10.5941	10.7979
Cs2g04840	5.42534	5.403	5.41417	17.5556	15.9793	14.4029	0.664942	0.713457	0.6892	1.73905	2.04184	1.34336
Cs2g04850	339.948	379.044	359.496	1194.62	959.996	725.372	447.91	424.13	436.02	235.101	263.116	194.795
Cs2g04860	18.2494	12.7749	15.5122	6.95492	8.73116	10.5074	9.9624	11.5577	10.76	7.74307	6.97585	6.13538
Cs2g04870	9.3524	16.758	13.0552	24.7603	21.8607	18.9612	0.987114	0.752154	0.869634	0	2.56001	0
Cs2g04880	19.946	19.122	19.534	19.1383	18.6232	18.1082	14.7559	20.0476	17.4017	10.8052	13.7743	11.3677
Cs2g04900	11.7565	13.6336	12.6951	7.72334	7.08364	6.44394	11.4284	16.2936	13.861	1.94824	2.08121	1.53913
Cs2g04910	12.3864	12.7392	12.5628	11.1424	11.3118	11.4813	8.27513	20.8446	14.5599	13.8948	11.6762	11.619
Cs2g04930	4.52196	3.91467	4.21831	0.655845	1.33947	2.02309	1.21313	3.04734	2.13023	5.04659	2.97156	4.07696
Cs2g04970	45.7464	36.3879	41.0671	42.8367	34.0523	25.2678	21.6215	32.2573	26.9394	8.24137	8.75283	10.5219
Cs2g04980	42.5813	43.9335	43.2574	51.8441	51.8485	51.8529	34.9438	57.0035	45.9736	3.00026	2.28091	1.89626
Cs2g04990	41.445	33.0507	37.2478	41.1902	44.1346	47.079	45.3737	50.7565	48.0651	17.4086	22.6444	19.0366
Cs2g05000	17.1839	16.8233	17.0036	7.3161	9.1414	10.9667	4.0724	2.96203	3.51722	0.63063	0.788435	0.554264
Cs2g05030	0.340005	0.57469	0.457348	0.806017	1.23815	1.67028	0	0	0	0	0	0
Cs2g05040	3.71524	2.54436	3.1298	0.873124	1.51964	2.16615	1.35315	0.824099	1.08862	1.12188	1.25469	1.27084
Cs2g05050	16.5061	18.7972	17.6517	27.2893	29.2142	31.1391	41.4857	41.8316	41.6587	33.0748	28.9053	30.7243
Cs2g05055	0	1.47223	0.736115	25.2275	21.9039	18.5803	22.2928	17.6441	19.9685	13.0888	8.4122	13.7365
Cs2g05060	1.10615	2.30269	1.70442	2.56457	1.96671	1.36885	2.28074	0.8145	1.54762	2.78406	3.2137	3.63421
Cs2g05090	8.5695	14.2618	11.4156	8.14993	7.24906	6.3482	7.84778	14.1365	10.9921	14.2735	6.12469	14.6704
Cs2g05100	56.1193	63.1468	59.633	43.2284	42.7987	42.3689	49.4285	27.5363	38.4824	33.6553	31.7683	32.6684
Cs2g05110	10.881	11.0142	10.9476	4.59864	5.11932	5.63999	2.12605	1.50614	1.8161	1.12532	0.257928	1.00847
Cs2g05120	7.43207	5.70627	6.56917	6.32777	6.96371	7.59965	14.6922	18.4732	16.5827	15.7929	12.715	12.4761
Cs2g05130	20.2724	23.5835	21.9279	81.4023	82.2559	83.1096	79.6805	56.2223	67.9514	15.4195	18.3292	15.3923
Cs2g05140	7.54366	9.88944	8.71655	22.8872	19.3668	15.8465	17.1846	18.935	18.0598	14.9923	12.8103	14.698
Cs2g05150	1.72581	1.70939	1.7176	0.644638	0.865854	1.08707	2.47189	1.09893	1.78541	0.076682	0.220393	0.267
Cs2g05160	9.36313	9.23495	9.29904	5.11428	6.35431	7.59435	6.42764	13.0187	9.72317	15.0263	12.7757	16.9992
Cs2g05200	24.8778	24.5587	24.7183	14.4298	14.3966	14.3635	13.947	19.9497	16.9484	24.0768	24.7726	23.2744
Cs2g05210	12.7573	13.5735	13.1654	18.5712	17.2089	15.8465	10.6247	7.97646	9.30058	10.4469	13.3832	12.6359
Cs2g05220	7.32452	7.35328	7.3389	6.28862	7.99101	9.69341	0	0.384979	0.19249	0.217824	1.54076	0.21856
Cs2g05230	13.9918	12.2684	13.1301	3.53278	7.00004	10.4673	12.6146	9.05654	10.8356	11.0215	10.4498	13.33
Cs2g05240	11.1165	6.92718	9.02184	4.78662	5.16754	5.54846	5.71249	4.83945	5.27597	3.56854	3.05879	3.1701
Cs2g05250	2.223	1.46266	1.84283	1.44895	0.724475	0	0	0	0	0	0	0
Cs2g05280	38.555	21.9156	30.2353	60.399	41.9587	23.5184	14.9111	32.5962	23.7537	5.78821	9.39111	6.85059
Cs2g05320	41.2557	42.933	42.0943	49.2606	42.7563	36.2521	31.1306	19.3213	25.226	11.6916	13.5683	10.7296
Cs2g05330	42.2774	39.9152	41.0963	48.239	47.9892	47.7395	51.7764	32.0522	41.9143	26.0949	23.0829	25.2092
Cs2g05340	32.0884	21.8619	26.9751	44.5669	59.6352	74.7034	88.1057	22.3707	55.2382	28.9482	29.7749	19.6748
Cs2g05350	9.06445	10.9451	10.0048	21.169	17.3721	13.5752	16.9863	15.4181	16.2022	10.562	9.17863	9.01165
Cs2g05370	6.87982	6.25278	6.5663	2.40652	4.54885	6.69117	6.2617	6.94002	6.60086	8.66296	11.0412	11.5575
Cs2g05380	299.695	320.406	310.05	373.026	369.592	366.158	394.728	195.088	294.908	212.48	229.416	133.041
Cs2g05390	22.9352	24.5989	23.7671	34.8103	31.402	27.9938	18.588	20.9381	19.763	26.526	22.1103	22.0313
Cs2g05395	9.12406	10.4022	9.76313	11.9189	10.5816	9.24437	7.17207	6.99617	7.08412	5.71724	6.71525	6.47988
Cs2g05440	7.30004	4.52926	5.91465	1.68844	4.27102	6.8536	1.64339	0.802384	1.22289	3.68002	5.00506	4.26884
Cs2g05460	3.59223	6.22556	4.9089	3.43301	3.03086	2.62871	2.69982	2.40687	2.55335	0.214223	1.07501	0.217012
Cs2g05470	8.41705	7.87249	8.14477	7.23034	7.40733	7.58432	9.02444	7.55267	8.28856	11.5921	9.68058	12.1585
Cs2g05510	29.0155	33.4209	31.2182	32.3065	33.0044	33.7023	25.3613	11.308	18.3346	35.9739	36.7144	34.8451
[truncated: 15,192 more rows]

## Sheet: Table S5
Table S5. The expressed genes were clustered into nine groups by Mfuzz.
geneID	cluster	geneID	cluster	geneID	cluster	geneID	cluster	geneID	cluster	geneID	cluster	geneID	cluster	geneID	cluster	geneID	cluster
Cs1g01015	1	Cs1g01050	2	Cs1g01190	3	Cs1g01100	4	Cs1g01040	5	Cs1g01020	6	Cs1g01090	7	Cs1g01010	8	Cs1g01030	9
Cs1g01070	1	Cs1g01160	2	Cs1g01200	3	Cs1g01290	4	Cs1g01390	5	Cs1g01250	6	Cs1g01570	7	Cs1g01060	8	Cs1g01140	9
Cs1g01165	1	Cs1g01650	2	Cs1g01220	3	Cs1g01560	4	Cs1g01840	5	Cs1g01320	6	Cs1g01600	7	Cs1g01620	8	Cs1g01410	9
Cs1g01205	1	Cs1g01760	2	Cs1g01370	3	Cs1g02840	4	Cs1g01850	5	Cs1g01420	6	Cs1g01660	7	Cs1g01930	8	Cs1g01505	9
Cs1g01240	1	Cs1g01940	2	Cs1g01460	3	Cs1g03040	4	Cs1g02150	5	Cs1g01530	6	Cs1g01990	7	Cs1g02000	8	Cs1g01510	9
Cs1g01310	1	Cs1g02295	2	Cs1g01580	3	Cs1g03080	4	Cs1g02300	5	Cs1g01540	6	Cs1g02280	7	Cs1g02010	8	Cs1g01630	9
Cs1g01500	1	Cs1g02320	2	Cs1g02290	3	Cs1g03240	4	Cs1g02420	5	Cs1g01550	6	Cs1g02675	7	Cs1g02860	8	Cs1g01640	9
Cs1g01700	1	Cs1g02330	2	Cs1g02580	3	Cs1g03500	4	Cs1g02530	5	Cs1g01610	6	Cs1g02740	7	Cs1g02910	8	Cs1g01880	9
Cs1g01860	1	Cs1g02370	2	Cs1g02610	3	Cs1g03780	4	Cs1g02660	5	Cs1g01770	6	Cs1g02770	7	Cs1g02940	8	Cs1g01920	9
Cs1g02520	1	Cs1g02650	2	Cs1g02830	3	Cs1g03800	4	Cs1g02680	5	Cs1g01790	6	Cs1g02790	7	Cs1g02970	8	Cs1g01950	9
Cs1g02670	1	Cs1g02730	2	Cs1g02980	3	Cs1g04370	4	Cs1g02760	5	Cs1g01910	6	Cs1g02960	7	Cs1g03550	8	Cs1g01960	9
Cs1g02750	1	Cs1g02800	2	Cs1g03110	3	Cs1g04650	4	Cs1g02870	5	Cs1g01980	6	Cs1g03000	7	Cs1g03560	8	Cs1g01970	9
Cs1g02820	1	Cs1g02900	2	Cs1g03140	3	Cs1g04690	4	Cs1g02920	5	Cs1g02080	6	Cs1g03130	7	Cs1g03610	8	Cs1g02065	9
Cs1g03070	1	Cs1g03050	2	Cs1g03380	3	Cs1g05000	4	Cs1g03060	5	Cs1g02700	6	Cs1g03160	7	Cs1g03860	8	Cs1g02310	9
Cs1g03320	1	Cs1g03230	2	Cs1g03620	3	Cs1g05170	4	Cs1g03090	5	Cs1g02780	6	Cs1g03180	7	Cs1g03980	8	Cs1g02590	9
Cs1g03370	1	Cs1g03350	2	Cs1g04130	3	Cs1g05480	4	Cs1g03260	5	Cs1g02850	6	Cs1g03360	7	Cs1g04060	8	Cs1g02600	9
Cs1g03390	1	Cs1g03410	2	Cs1g04780	3	Cs1g05490	4	Cs1g03290	5	Cs1g02880	6	Cs1g03600	7	Cs1g04070	8	Cs1g02710	9
Cs1g03570	1	Cs1g03530	2	Cs1g04860	3	Cs1g05650	4	Cs1g03300	5	Cs1g02890	6	Cs1g04030	7	Cs1g04080	8	Cs1g02810	9
Cs1g03630	1	Cs1g03900	2	Cs1g05180	3	Cs1g05940	4	Cs1g03330	5	Cs1g03120	6	Cs1g04220	7	Cs1g04360	8	Cs1g02930	9
Cs1g03640	1	Cs1g04100	2	Cs1g06045	3	Cs1g06220	4	Cs1g03420	5	Cs1g03210	6	Cs1g04235	7	Cs1g04800	8	Cs1g02950	9
Cs1g03840	1	Cs1g04115	2	Cs1g06050	3	Cs1g06240	4	Cs1g03430	5	Cs1g03250	6	Cs1g04540	7	Cs1g04850	8	Cs1g03030	9
Cs1g04390	1	Cs1g04485	2	Cs1g06210	3	Cs1g06690	4	Cs1g03450	5	Cs1g03280	6	Cs1g04560	7	Cs1g05100	8	Cs1g03170	9
Cs1g04620	1	Cs1g04705	2	Cs1g06380	3	Cs1g06880	4	Cs1g03480	5	Cs1g03440	6	Cs1g04970	7	Cs1g05430	8	Cs1g03200	9
Cs1g04790	1	Cs1g04820	2	Cs1g06390	3	Cs1g06950	4	Cs1g04230	5	Cs1g03670	6	Cs1g04980	7	Cs1g05530	8	Cs1g03220	9
Cs1g04910	1	Cs1g04870	2	Cs1g06680	3	Cs1g07120	4	Cs1g04340	5	Cs1g03680	6	Cs1g05110	7	Cs1g05730	8	Cs1g03340	9
Cs1g04920	1	Cs1g04900	2	Cs1g06830	3	Cs1g07430	4	Cs1g04350	5	Cs1g03690	6	Cs1g05950	7	Cs1g06370	8	Cs1g03460	9
Cs1g06650	1	Cs1g05210	2	Cs1g06920	3	Cs1g07980	4	Cs1g04380	5	Cs1g03700	6	Cs1g06080	7	Cs1g06620	8	Cs1g03520	9
Cs1g07110	1	Cs1g05760	2	Cs1g07030	3	Cs1g08170	4	Cs1g04400	5	Cs1g04590	6	Cs1g06090	7	Cs1g06700	8	Cs1g03590	9
Cs1g07370	1	Cs1g05770	2	Cs1g07245	3	Cs1g08290	4	Cs1g04570	5	Cs1g04750	6	Cs1g06360	7	Cs1g06730	8	Cs1g04120	9
Cs1g07400	1	Cs1g06230	2	Cs1g07340	3	Cs1g08410	4	Cs1g04640	5	Cs1g04760	6	Cs1g06460	7	Cs1g06810	8	Cs1g04430	9
Cs1g07460	1	Cs1g06300	2	Cs1g07390	3	Cs1g08650	4	Cs1g04700	5	Cs1g04810	6	Cs1g06470	7	Cs1g06840	8	Cs1g04600	9
Cs1g07520	1	Cs1g06330	2	Cs1g07510	3	Cs1g08720	4	Cs1g04990	5	Cs1g05090	6	Cs1g06490	7	Cs1g06940	8	Cs1g04610	9
Cs1g07600	1	Cs1g06400	2	Cs1g08020	3	Cs1g08820	4	Cs1g05070	5	Cs1g05190	6	Cs1g06590	7	Cs1g06960	8	Cs1g05590	9
Cs1g07670	1	Cs1g06420	2	Cs1g08030	3	Cs1g08840	4	Cs1g05200	5	Cs1g05410	6	Cs1g06970	7	Cs1g07090	8	Cs1g05690	9
Cs1g07740	1	Cs1g06480	2	Cs1g08230	3	Cs1g09252	4	Cs1g05420	5	Cs1g05510	6	Cs1g06980	7	Cs1g07160	8	Cs1g05750	9
Cs1g08150	1	Cs1g06530	2	Cs1g08250	3	Cs1g09360	4	Cs1g05440	5	Cs1g05600	6	Cs1g07020	7	Cs1g07190	8	Cs1g05810	9
Cs1g08535	1	Cs1g06740	2	Cs1g08320	3	Cs1g09460	4	Cs1g05470	5	Cs1g05780	6	Cs1g07240	7	Cs1g07210	8	Cs1g05910	9
Cs1g08740	1	Cs1g06750	2	Cs1g08620	3	Cs1g09550	4	Cs1g05570	5	Cs1g05850	6	Cs1g07650	7	Cs1g07320	8	Cs1g06095	9
Cs1g08890	1	Cs1g06790	2	Cs1g08920	3	Cs1g10270	4	Cs1g05700	5	Cs1g05900	6	Cs1g07940	7	Cs1g07360	8	Cs1g06130	9
Cs1g08930	1	Cs1g07080	2	Cs1g09070	3	Cs1g10530	4	Cs1g06010	5	Cs1g06060	6	Cs1g08210	7	Cs1g07480	8	Cs1g06990	9
Cs1g09060	1	Cs1g07410	2	Cs1g09090	3	Cs1g10570	4	Cs1g06020	5	Cs1g06290	6	Cs1g08400	7	Cs1g07680	8	Cs1g07010	9
Cs1g09140	1	Cs1g07500	2	Cs1g09280	3	Cs1g10630	4	Cs1g06040	5	Cs1g06320	6	Cs1g08510	7	Cs1g07690	8	Cs1g07040	9
Cs1g09150	1	Cs1g07590	2	Cs1g09290	3	Cs1g10700	4	Cs1g06150	5	Cs1g06440	6	Cs1g08810	7	Cs1g07750	8	Cs1g07130	9
Cs1g09256	1	Cs1g07920	2	Cs1g09310	3	Cs1g10900	4	Cs1g06340	5	Cs1g06770	6	Cs1g09230	7	Cs1g08060	8	Cs1g07140	9
Cs1g09830	1	Cs1g07960	2	Cs1g09530	3	Cs1g11225	4	Cs1g06525	5	Cs1g06870	6	Cs1g09254	7	Cs1g08260	8	Cs1g07310	9
Cs1g09840	1	Cs1g07990	2	Cs1g09610	3	Cs1g11400	4	Cs1g06580	5	Cs1g06915	6	Cs1g09363	7	Cs1g08360	8	Cs1g07330	9
Cs1g10100	1	Cs1g08010	2	Cs1g09650	3	Cs1g11430	4	Cs1g06660	5	Cs1g06930	6	Cs1g09366	7	Cs1g08430	8	Cs1g07540	9
Cs1g10240	1	Cs1g08080	2	Cs1g09660	3	Cs1g11450	4	Cs1g06710	5	Cs1g07000	6	Cs1g09408	7	Cs1g08870	8	Cs1g07930	9
Cs1g10300	1	Cs1g08130	2	Cs1g09700	3	Cs1g11590	4	Cs1g06760	5	Cs1g07150	6	Cs1g09570	7	Cs1g08880	8	Cs1g08070	9
Cs1g10380	1	Cs1g08370	2	Cs1g10115	3	Cs1g11800	4	Cs1g06850	5	Cs1g07420	6	Cs1g10040	7	Cs1g09120	8	Cs1g08190	9
Cs1g10760	1	Cs1g08500	2	Cs1g10220	3	Cs1g11840	4	Cs1g06860	5	Cs1g07620	6	Cs1g10260	7	Cs1g09420	8	Cs1g08205	9
Cs1g10850	1	Cs1g08900	2	Cs1g10440	3	Cs1g11850	4	Cs1g06910	5	Cs1g07630	6	Cs1g10389	7	Cs1g09520	8	Cs1g08330	9
Cs1g11140	1	Cs1g09030	2	Cs1g10450	3	Cs1g11860	4	Cs1g07170	5	Cs1g07830	6	Cs1g10425	7	Cs1g09670	8	Cs1g08485	9
Cs1g11160	1	Cs1g09630	2	Cs1g10460	3	Cs1g11880	4	Cs1g07350	5	Cs1g07950	6	Cs1g10550	7	Cs1g09910	8	Cs1g08550	9
Cs1g11190	1	Cs1g09640	2	Cs1g10470	3	Cs1g11940	4	Cs1g07450	5	Cs1g08110	6	Cs1g10610	7	Cs1g10010	8	Cs1g08560	9
Cs1g11210	1	Cs1g09690	2	Cs1g10590	3	Cs1g12030	4	Cs1g07550	5	Cs1g08240	6	Cs1g10875	7	Cs1g10140	8	Cs1g08640	9
Cs1g11410	1	Cs1g09920	2	Cs1g10620	3	Cs1g12060	4	Cs1g07850	5	Cs1g08280	6	Cs1g10925	7	Cs1g10150	8	Cs1g08770	9
Cs1g11670	1	Cs1g10130	2	Cs1g10670	3	Cs1g12410	4	Cs1g08050	5	Cs1g08300	6	Cs1g11020	7	Cs1g10160	8	Cs1g09250	9
Cs1g11740	1	Cs1g10660	2	Cs1g10860	3	Cs1g12530	4	Cs1g08140	5	Cs1g08390	6	Cs1g11100	7	Cs1g10170	8	Cs1g09406	9
Cs1g12245	1	Cs1g10745	2	Cs1g11180	3	Cs1g12580	4	Cs1g08160	5	Cs1g08580	6	Cs1g11320	7	Cs1g10640	8	Cs1g09540	9
Cs1g12320	1	Cs1g11170	2	Cs1g11240	3	Cs1g12810	4	Cs1g08180	5	Cs1g08940	6	Cs1g11340	7	Cs1g11580	8	Cs1g09580	9
Cs1g12360	1	Cs1g11360	2	Cs1g11350	3	Cs1g12860	4	Cs1g08380	5	Cs1g09080	6	Cs1g11595	7	Cs1g12280	8	Cs1g09990	9
Cs1g12790	1	Cs1g12150	2	Cs1g11420	3	Cs1g13060	4	Cs1g08440	5	Cs1g09110	6	Cs1g11780	7	Cs1g12600	8	Cs1g10230	9
Cs1g12830	1	Cs1g12420	2	Cs1g11700	3	Cs1g13070	4	Cs1g08450	5	Cs1g09260	6	Cs1g12090	7	Cs1g12770	8	Cs1g10400	9
Cs1g12870	1	Cs1g12430	2	Cs1g11760	3	Cs1g13190	4	Cs1g08480	5	Cs1g09300	6	Cs1g12505	7	Cs1g12840	8	Cs1g10405	9
Cs1g12890	1	Cs1g12520	2	Cs1g12070	3	Cs1g13240	4	Cs1g08490	5	Cs1g09350	6	Cs1g12570	7	Cs1g13200	8	Cs1g10600	9
Cs1g13220	1	Cs1g12560	2	Cs1g12240	3	Cs1g13960	4	Cs1g08540	5	Cs1g09605	6	Cs1g12650	7	Cs1g13530	8	Cs1g10690	9
Cs1g13300	1	Cs1g12750	2	Cs1g12340	3	Cs1g14010	4	Cs1g08600	5	Cs1g10070	6	Cs1g12670	7	Cs1g13580	8	Cs1g10710	9
Cs1g13610	1	Cs1g12880	2	Cs1g12630	3	Cs1g14030	4	Cs1g08950	5	Cs1g10245	6	Cs1g12710	7	Cs1g13600	8	Cs1g10970	9
Cs1g13990	1	Cs1g12975	2	Cs1g12910	3	Cs1g14060	4	Cs1g09020	5	Cs1g10540	6	Cs1g12915	7	Cs1g13640	8	Cs1g11230	9
Cs1g14350	1	Cs1g13010	2	Cs1g12920	3	Cs1g14130	4	Cs1g09130	5	Cs1g11110	6	Cs1g13180	7	Cs1g13870	8	Cs1g11440	9
Cs1g14360	1	Cs1g13033	2	Cs1g12980	3	Cs1g14160	4	Cs1g09380	5	Cs1g11200	6	Cs1g13330	7	Cs1g14400	8	Cs1g11690	9
Cs1g14450	1	Cs1g13080	2	Cs1g13030	3	Cs1g14183	4	Cs1g09402	5	Cs1g11220	6	Cs1g13340	7	Cs1g14490	8	Cs1g12080	9
Cs1g14500	1	Cs1g13440	2	Cs1g13050	3	Cs1g14186	4	Cs1g09490	5	Cs1g11330	6	Cs1g13930	7	Cs1g14860	8	Cs1g12100	9
Cs1g14720	1	Cs1g13690	2	Cs1g13160	3	Cs1g15030	4	Cs1g09500	5	Cs1g11380	6	Cs1g14540	7	Cs1g14950	8	Cs1g12170	9
Cs1g14820	1	Cs1g13700	2	Cs1g13520	3	Cs1g15070	4	Cs1g09510	5	Cs1g11390	6	Cs1g14640	7	Cs1g15060	8	Cs1g12210	9
Cs1g14870	1	Cs1g13720	2	Cs1g13540	3	Cs1g15200	4	Cs1g09600	5	Cs1g12250	6	Cs1g14805	7	Cs1g15110	8	Cs1g12330	9
Cs1g14893	1	Cs1g13980	2	Cs1g14310	3	Cs1g15210	4	Cs1g09635	5	Cs1g12260	6	Cs1g14890	7	Cs1g15250	8	Cs1g12370	9
Cs1g15260	1	Cs1g14240	2	Cs1g14550	3	Cs1g15820	4	Cs1g09665	5	Cs1g12270	6	Cs1g15150	7	Cs1g15470	8	Cs1g12380	9
Cs1g15480	1	Cs1g14330	2	Cs1g14610	3	Cs1g15890	4	Cs1g10030	5	Cs1g12290	6	Cs1g15350	7	Cs1g15540	8	Cs1g12780	9
Cs1g15490	1	Cs1g14410	2	Cs1g14620	3	Cs1g15960	4	Cs1g10180	5	Cs1g12390	6	Cs1g15410	7	Cs1g15650	8	Cs1g12850	9
Cs1g15570	1	Cs1g14480	2	Cs1g14650	3	Cs1g16220	4	Cs1g10310	5	Cs1g12400	6	Cs1g15430	7	Cs1g15680	8	Cs1g13170	9
Cs1g15590	1	Cs1g14600	2	Cs1g14690	3	Cs1g16390	4	Cs1g10370	5	Cs1g12550	6	Cs1g15440	7	Cs1g15730	8	Cs1g13260	9
Cs1g15690	1	Cs1g14680	2	Cs1g14710	3	Cs1g16420	4	Cs1g10500	5	Cs1g12940	6	Cs1g15720	7	Cs1g15770	8	Cs1g13660	9
Cs1g15790	1	Cs1g14700	2	Cs1g14750	3	Cs1g16570	4	Cs1g10560	5	Cs1g12960	6	Cs1g15980	7	Cs1g15950	8	Cs1g13950	9
Cs1g15830	1	Cs1g14830	2	Cs1g14760	3	Cs1g16730	4	Cs1g10650	5	Cs1g13290	6	Cs1g16170	7	Cs1g16320	8	Cs1g14000	9
Cs1g15940	1	Cs1g14970	2	Cs1g14980	3	Cs1g16750	4	Cs1g10770	5	Cs1g13350	6	Cs1g16276	7	Cs1g16480	8	Cs1g14015	9
Cs1g16030	1	Cs1g15040	2	Cs1g15270	3	Cs1g16880	4	Cs1g10950	5	Cs1g13485	6	Cs1g16325	7	Cs1g16770	8	Cs1g14020	9
Cs1g16273	1	Cs1g15400	2	Cs1g15600	3	Cs1g16990	4	Cs1g11120	5	Cs1g13850	6	Cs1g16340	7	Cs1g16840	8	Cs1g14140	9
Cs1g16290	1	Cs1g15850	2	Cs1g15810	3	Cs1g17090	4	Cs1g11150	5	Cs1g13860	6	Cs1g16580	7	Cs1g16870	8	Cs1g14320	9
Cs1g16310	1	Cs1g16150	2	Cs1g15900	3	Cs1g17210	4	Cs1g11750	5	Cs1g14100	6	Cs1g16690	7	Cs1g16930	8	Cs1g14390	9
Cs1g16425	1	Cs1g16230	2	Cs1g15920	3	Cs1g17510	4	Cs1g11890	5	Cs1g14520	6	Cs1g16790	7	Cs1g17020	8	Cs1g14930	9
Cs1g16670	1	Cs1g16240	2	Cs1g16010	3	Cs1g17665	4	Cs1g12160	5	Cs1g15120	6	Cs1g16810	7	Cs1g17160	8	Cs1g15050	9
Cs1g16680	1	Cs1g16300	2	Cs1g16186	3	Cs1g17850	4	Cs1g12230	5	Cs1g15140	6	Cs1g17123	7	Cs1g17180	8	Cs1g15240	9
Cs1g16940	1	Cs1g16380	2	Cs1g16335	3	Cs1g17890	4	Cs1g12440	5	Cs1g15170	6	Cs1g17220	7	Cs1g17200	8	Cs1g15370	9
Cs1g16970	1	Cs1g16540	2	Cs1g16370	3	Cs1g18170	4	Cs1g12460	5	Cs1g15320	6	Cs1g17250	7	Cs1g17240	8	Cs1g15380	9
Cs1g17290	1	Cs1g16560	2	Cs1g16500	3	Cs1g18350	4	Cs1g12500	5	Cs1g15390	6	Cs1g17300	7	Cs1g17310	8	Cs1g15450	9
Cs1g17350	1	Cs1g16760	2	Cs1g16520	3	Cs1g18400	4	Cs1g12660	5	Cs1g15550	6	Cs1g17450	7	Cs1g17340	8	Cs1g15460	9
Cs1g17390	1	Cs1g16950	2	Cs1g16590	3	Cs1g18500	4	Cs1g12760	5	Cs1g15560	6	Cs1g17520	7	Cs1g17480	8	Cs1g15500	9
Cs1g17490	1	Cs1g16980	2	Cs1g17260	3	Cs1g18570	4	Cs1g12820	5	Cs1g15990	6	Cs1g17600	7	Cs1g17680	8	Cs1g15520	9
Cs1g17660	1	Cs1g17100	2	Cs1g17320	3	Cs1g18620	4	Cs1g13120	5	Cs1g16000	6	Cs1g17870	7	Cs1g17800	8	Cs1g15640	9
Cs1g17710	1	Cs1g17126	2	Cs1g17570	3	Cs1g18870	4	Cs1g13150	5	Cs1g16180	6	Cs1g17880	7	Cs1g17840	8	Cs1g15780	9
Cs1g17790	1	Cs1g17330	2	Cs1g17640	3	Cs1g19190	4	Cs1g13430	5	Cs1g16183	6	Cs1g17960	7	Cs1g17860	8	Cs1g16210	9
Cs1g17940	1	Cs1g17420	2	Cs1g17650	3	Cs1g19280	4	Cs1g13590	5	Cs1g16200	6	Cs1g18040	7	Cs1g18130	8	Cs1g16270	9
Cs1g17980	1	Cs1g17530	2	Cs1g18010	3	Cs1g19290	4	Cs1g13710	5	Cs1g16250	6	Cs1g18490	7	Cs1g18200	8	Cs1g16350	9
Cs1g18050	1	Cs1g17760	2	Cs1g18080	3	Cs1g19530	4	Cs1g14275	5	Cs1g16440	6	Cs1g18520	7	Cs1g18270	8	Cs1g16430	9
Cs1g18110	1	Cs1g17920	2	Cs1g18420	3	Cs1g19590	4	Cs1g14300	5	Cs1g16450	6	Cs1g18650	7	Cs1g18340	8	Cs1g16600	9
Cs1g18150	1	Cs1g17930	2	Cs1g18675	3	Cs1g19680	4	Cs1g14470	5	Cs1g16470	6	Cs1g18660	7	Cs1g18380	8	Cs1g16620	9
Cs1g18190	1	Cs1g17970	2	Cs1g18740	3	Cs1g19740	4	Cs1g14630	5	Cs1g16550	6	Cs1g18720	7	Cs1g18390	8	Cs1g16830	9
Cs1g18300	1	Cs1g18280	2	Cs1g18820	3	Cs1g19810	4	Cs1g14730	5	Cs1g16630	6	Cs1g18750	7	Cs1g18550	8	Cs1g17000	9
Cs1g18900	1	Cs1g18310	2	Cs1g18980	3	Cs1g19910	4	Cs1g14910	5	Cs1g17780	6	Cs1g19010	7	Cs1g18670	8	Cs1g17010	9
Cs1g18965	1	Cs1g18330	2	Cs1g19160	3	Cs1g19920	4	Cs1g14960	5	Cs1g17950	6	Cs1g19310	7	Cs1g18780	8	Cs1g17150	9
Cs1g19000	1	Cs1g18460	2	Cs1g19400	3	Cs1g19930	4	Cs1g15010	5	Cs1g18180	6	Cs1g19425	7	Cs1g18840	8	Cs1g17360	9
Cs1g19130	1	Cs1g18480	2	Cs1g19580	3	Cs1g20080	4	Cs1g15130	5	Cs1g18360	6	Cs1g19470	7	Cs1g18850	8	Cs1g17380	9
Cs1g19140	1	Cs1g18510	2	Cs1g19620	3	Cs1g20130	4	Cs1g15180	5	Cs1g18700	6	Cs1g19560	7	Cs1g18860	8	Cs1g17470	9
Cs1g19440	1	Cs1g19055	2	Cs1g19630	3	Cs1g20430	4	Cs1g15190	5	Cs1g18825	6	Cs1g19805	7	Cs1g19230	8	Cs1g17610	9
Cs1g19450	1	Cs1g19200	2	Cs1g19750	3	Cs1g20530	4	Cs1g15310	5	Cs1g18830	6	Cs1g19870	7	Cs1g19360	8	Cs1g17615	9
Cs1g19610	1	Cs1g19210	2	Cs1g19900	3	Cs1g20590	4	Cs1g15420	5	Cs1g18940	6	Cs1g19880	7	Cs1g19370	8	Cs1g17620	9
Cs1g19650	1	Cs1g19220	2	Cs1g20050	3	Cs1g20910	4	Cs1g15670	5	Cs1g19300	6	Cs1g19990	7	Cs1g19540	8	Cs1g17670	9
Cs1g19660	1	Cs1g19320	2	Cs1g20360	3	Cs1g21080	4	Cs1g15750	5	Cs1g19550	6	Cs1g20120	7	Cs1g19780	8	Cs1g17720	9
Cs1g19830	1	Cs1g19340	2	Cs1g20450	3	Cs1g21210	4	Cs1g15800	5	Cs1g19790	6	Cs1g20250	7	Cs1g20200	8	Cs1g17740	9
Cs1g19950	1	Cs1g19380	2	Cs1g20620	3	Cs1g21440	4	Cs1g15870	5	Cs1g19820	6	Cs1g20400	7	Cs1g20240	8	Cs1g17750	9
Cs1g20000	1	Cs1g19460	2	Cs1g20870	3	Cs1g21480	4	Cs1g15880	5	Cs1g19890	6	Cs1g20600	7	Cs1g20280	8	Cs1g17810	9
Cs1g20090	1	Cs1g19490	2	Cs1g20900	3	Cs1g21740	4	Cs1g16190	5	Cs1g20100	6	Cs1g20713	7	Cs1g20350	8	Cs1g17830	9
Cs1g20180	1	Cs1g19500	2	Cs1g20980	3	Cs1g21800	4	Cs1g16410	5	Cs1g20220	6	Cs1g20930	7	Cs1g20440	8	Cs1g17990	9
Cs1g20230	1	Cs1g19670	2	Cs1g21035	3	Cs1g21880	4	Cs1g16460	5	Cs1g20370	6	Cs1g21150	7	Cs1g20460	8	Cs1g18000	9
Cs1g20270	1	Cs1g19730	2	Cs1g21090	3	Cs1g21930	4	Cs1g16490	5	Cs1g20380	6	Cs1g21470	7	Cs1g20520	8	Cs1g18100	9
Cs1g20420	1	Cs1g19760	2	Cs1g21390	3	Cs1g21940	4	Cs1g16510	5	Cs1g20750	6	Cs1g21530	7	Cs1g20550	8	Cs1g18140	9
Cs1g20490	1	Cs1g19840	2	Cs1g21395	3	Cs1g21950	4	Cs1g16710	5	Cs1g20780	6	Cs1g21550	7	Cs1g20860	8	Cs1g18210	9
Cs1g20730	1	Cs1g19960	2	Cs1g21570	3	Cs1g22230	4	Cs1g16780	5	Cs1g20790	6	Cs1g21680	7	Cs1g20890	8	Cs1g18560	9
Cs1g20740	1	Cs1g20020	2	Cs1g21585	3	Cs1g22240	4	Cs1g16820	5	Cs1g20840	6	Cs1g22140	7	Cs1g21130	8	Cs1g18580	9
Cs1g20880	1	Cs1g20150	2	Cs1g21600	3	Cs1g22470	4	Cs1g17190	5	Cs1g21020	6	Cs1g22170	7	Cs1g21160	8	Cs1g18630	9
Cs1g21400	1	Cs1g20170	2	Cs1g21630	3	Cs1g22620	4	Cs1g17280	5	Cs1g21720	6	Cs1g22270	7	Cs1g21220	8	Cs1g18640	9
Cs1g21560	1	Cs1g20820	2	Cs1g21660	3	Cs1g22740	4	Cs1g17345	5	Cs1g21780	6	Cs1g22970	7	Cs1g21290	8	Cs1g18760	9
Cs1g21640	1	Cs1g20830	2	Cs1g21700	3	Cs1g22790	4	Cs1g17550	5	Cs1g21830	6	Cs1g23380	7	Cs1g21540	8	Cs1g18930	9
Cs1g21650	1	Cs1g20940	2	Cs1g21850	3	Cs1g22930	4	Cs1g17580	5	Cs1g21870	6	Cs1g23420	7	Cs1g21580	8	Cs1g19250	9
Cs1g21670	1	Cs1g21030	2	Cs1g21910	3	Cs1g23070	4	Cs1g17590	5	Cs1g21920	6	Cs1g24010	7	Cs1g21890	8	Cs1g19720	9
Cs1g22050	1	Cs1g21100	2	Cs1g22080	3	Cs1g23370	4	Cs1g17910	5	Cs1g21970	6	Cs1g24170	7	Cs1g21900	8	Cs1g19970	9
Cs1g22060	1	Cs1g21170	2	Cs1g22415	3	Cs1g23480	4	Cs1g18090	5	Cs1g22360	6	Cs1g24190	7	Cs1g21960	8	Cs1g19980	9
Cs1g22070	1	Cs1g21230	2	Cs1g22440	3	Cs1g23620	4	Cs1g18120	5	Cs1g22500	6	Cs1g24230	7	Cs1g22100	8	Cs1g20260	9
Cs1g22310	1	Cs1g21260	2	Cs1g22650	3	Cs1g23780	4	Cs1g18160	5	Cs1g22520	6	Cs1g24310	7	Cs1g22110	8	Cs1g20340	9
Cs1g22330	1	Cs1g21450	2	Cs1g22710	3	Cs1g24140	4	Cs1g18260	5	Cs1g22940	6	Cs1g24330	7	Cs1g22180	8	Cs1g20720	9
Cs1g22450	1	Cs1g21820	2	Cs1g22760	3	Cs1g24300	4	Cs1g18430	5	Cs1g23060	6	Cs1g24760	7	Cs1g22280	8	Cs1g20760	9
Cs1g22550	1	Cs1g22030	2	Cs1g22780	3	Cs1g24320	4	Cs1g18440	5	Cs1g23230	6	Cs1g24840	7	Cs1g22600	8	Cs1g20800	9
Cs1g22630	1	Cs1g22190	2	Cs1g22965	3	Cs1g24410	4	Cs1g18470	5	Cs1g23270	6	Cs1g24850	7	Cs1g22880	8	Cs1g20920	9
Cs1g22830	1	Cs1g22380	2	Cs1g23120	3	Cs1g24830	4	Cs1g18540	5	Cs1g23430	6	Cs1g25030	7	Cs1g23050	8	Cs1g20950	9
Cs1g23040	1	Cs1g22480	2	Cs1g23470	3	Cs1g25050	4	Cs1g18680	5	Cs1g23440	6	Cs1g25120	7	Cs1g23330	8	Cs1g20960	9
Cs1g23410	1	Cs1g22640	2	Cs1g23590	3	Cs1g25375	4	Cs1g18690	5	Cs1g23570	6	Cs1g25200	7	Cs1g23400	8	Cs1g21070	9
Cs1g23500	1	Cs1g22670	2	Cs1g23630	3	Cs1g25630	4	Cs1g19240	5	Cs1g23660	6	Cs1g25600	7	Cs1g23730	8	Cs1g21110	9
Cs1g23530	1	Cs1g22770	2	Cs1g23700	3	Cs1g26030	4	Cs1g19390	5	Cs1g23680	6	Cs1g25620	7	Cs1g23930	8	Cs1g21180	9
Cs1g23610	1	Cs1g23000	2	Cs1g23870	3	Cs1g26070	4	Cs1g19393	5	Cs1g24005	6	Cs1g25700	7	Cs1g24120	8	Cs1g21190	9
Cs1g23640	1	Cs1g23320	2	Cs1g23910	3	Cs1g26170	4	Cs1g19410	5	Cs1g24090	6	Cs1g25860	7	Cs1g24220	8	Cs1g21240	9
Cs1g23670	1	Cs1g23360	2	Cs1g23920	3	Cs1g26250	4	Cs1g19640	5	Cs1g24280	6	Cs1g25920	7	Cs1g24370	8	Cs1g21280	9
Cs1g23770	1	Cs1g23460	2	Cs1g23950	3	Cs1g26340	4	Cs1g19700	5	Cs1g24390	6	Cs1g26510	7	Cs1g24520	8	Cs1g21370	9
Cs1g23850	1	Cs1g23550	2	Cs1g24060	3	Cs1g26550	4	Cs1g19770	5	Cs1g24430	6	Cs1g26520	7	Cs1g24610	8	Cs1g21490	9
Cs1g24110	1	Cs1g23600	2	Cs1g24070	3	Cs1g26570	4	Cs1g19800	5	Cs1g24580	6	Cs2g01040	7	Cs1g24790	8	Cs1g21510	9
Cs1g24240	1	Cs1g23710	2	Cs1g24420	3	Cs1g26630	4	Cs1g19860	5	Cs1g24680	6	Cs2g01330	7	Cs1g24800	8	Cs1g21610	9
Cs1g24290	1	Cs1g23750	2	Cs1g24530	3	Cs1g26660	4	Cs1g20070	5	Cs1g24860	6	Cs2g01640	7	Cs1g24870	8	Cs1g21690	9
Cs1g24500	1	Cs1g23840	2	Cs1g24600	3	Cs2g01030	4	Cs1g20160	5	Cs1g24880	6	Cs2g01750	7	Cs1g24970	8	Cs1g22010	9
Cs1g24630	1	Cs1g23980	2	Cs1g24720	3	Cs2g01060	4	Cs1g20310	5	Cs1g25230	6	Cs2g01980	7	Cs1g25220	8	Cs1g22020	9
Cs1g24710	1	Cs1g24000	2	Cs1g24930	3	Cs2g01760	4	Cs1g20390	5	Cs1g25660	6	Cs2g02000	7	Cs1g25510	8	Cs1g22090	9
Cs1g25040	1	Cs1g24040	2	Cs1g24980	3	Cs2g01840	4	Cs1g20470	5	Cs1g25690	6	Cs2g02090	7	Cs1g25520	8	Cs1g22120	9
Cs1g25140	1	Cs1g24340	2	Cs1g25020	3	Cs2g01930	4	Cs1g20480	5	Cs1g25750	6	Cs2g02330	7	Cs1g25650	8	Cs1g22290	9
Cs1g25250	1	Cs1g24550	2	Cs1g25180	3	Cs2g02630	4	Cs1g20500	5	Cs1g25780	6	Cs2g02400	7	Cs1g25760	8	Cs1g22510	9
Cs1g25730	1	Cs1g24620	2	Cs1g25190	3	Cs2g02740	4	Cs1g20540	5	Cs1g25830	6	Cs2g02580	7	Cs1g25870	8	Cs1g22660	9
Cs1g25840	1	Cs1g24660	2	Cs1g25210	3	Cs2g02890	4	Cs1g20560	5	Cs1g25850	6	Cs2g02600	7	Cs1g26050	8	Cs1g22680	9
Cs1g25980	1	Cs1g24740	2	Cs1g25280	3	Cs2g03130	4	Cs1g20580	5	Cs1g26400	6	Cs2g02910	7	Cs1g26140	8	Cs1g22730	9
Cs1g26260	1	Cs1g25420	2	Cs1g25480	3	Cs2g03240	4	Cs1g20970	5	Cs1g26560	6	Cs2g03030	7	Cs1g26200	8	Cs1g22800	9
Cs1g26490	1	Cs1g25590	2	Cs1g25500	3	Cs2g03280	4	Cs1g21050	5	Cs1g26700	6	Cs2g03090	7	Cs1g26480	8	Cs1g22890	9
Cs1g26720	1	Cs1g25800	2	Cs1g25880	3	Cs2g03430	4	Cs1g21300	5	Cs1g26740	6	Cs2g03510	7	Cs1g26540	8	Cs1g22900	9
Cs1g26850	1	Cs1g25910	2	Cs1g26000	3	Cs2g03900	4	Cs1g21310	5	Cs1g26820	6	Cs2g03540	7	Cs1g26610	8	Cs1g23030	9
Cs2g01280	1	Cs1g25950	2	Cs1g26130	3	Cs2g04270	4	Cs1g21340	5	Cs1g26840	6	Cs2g03630	7	Cs1g26620	8	Cs1g23210	9
Cs2g01300	1	Cs1g26040	2	Cs1g26190	3	Cs2g04490	4	Cs1g21350	5	Cs2g01260	6	Cs2g03780	7	Cs1g26650	8	Cs1g23280	9
Cs2g01320	1	Cs1g26060	2	Cs1g26280	3	Cs2g04640	4	Cs1g21460	5	Cs2g01340	6	Cs2g03910	7	Cs1g26730	8	Cs1g23350	9
Cs2g01460	1	Cs1g26180	2	Cs1g26350	3	Cs2g04800	4	Cs1g21590	5	Cs2g01350	6	Cs2g04030	7	Cs1g26830	8	Cs1g23540	9
Cs2g01630	1	Cs1g26210	2	Cs1g26360	3	Cs2g04910	4	Cs1g21750	5	Cs2g01470	6	Cs2g04050	7	Cs1g26860	8	Cs1g23650	9
Cs2g01670	1	Cs1g26330	2	Cs1g26370	3	Cs2g05050	4	Cs1g21760	5	Cs2g01480	6	Cs2g04260	7	Cs2g01150	8	Cs1g23690	9
Cs2g01680	1	Cs1g26390	2	Cs1g26710	3	Cs2g05055	4	Cs1g21770	5	Cs2g01490	6	Cs2g04450	7	Cs2g01210	8	Cs1g23830	9
Cs2g01690	1	Cs1g26450	2	Cs2g01050	3	Cs2g05610	4	Cs1g21860	5	Cs2g01600	6	Cs2g04900	7	Cs2g01290	8	Cs1g23860	9
Cs2g01730	1	Cs1g26470	2	Cs2g01220	3	Cs2g06115	4	Cs1g22160	5	Cs2g01710	6	Cs2g04990	7	Cs2g01450	8	Cs1g24020	9
Cs2g01740	1	Cs1g26500	2	Cs2g01360	3	Cs2g06220	4	Cs1g22300	5	Cs2g01920	6	Cs2g05130	7	Cs2g01580	8	Cs1g24030	9
Cs2g01880	1	Cs1g26530	2	Cs2g01550	3	Cs2g06320	4	Cs1g22320	5	Cs2g01940	6	Cs2g05350	7	Cs2g01870	8	Cs1g24080	9
Cs2g02040	1	Cs1g26750	2	Cs2g01820	3	Cs2g06490	4	Cs1g22400	5	Cs2g02070	6	Cs2g05530	7	Cs2g01900	8	Cs1g24100	9
Cs2g02190	1	Cs1g26780	2	Cs2g02100	3	Cs2g06520	4	Cs1g22430	5	Cs2g02180	6	Cs2g05820	7	Cs2g02020	8	Cs1g24150	9
Cs2g02230	1	Cs1g26790	2	Cs2g02130	3	Cs2g06610	4	Cs1g22540	5	Cs2g02210	6	Cs2g06380	7	Cs2g02150	8	Cs1g24180	9
Cs2g02280	1	Cs1g26870	2	Cs2g02250	3	Cs2g06630	4	Cs1g22610	5	Cs2g02220	6	Cs2g06410	7	Cs2g03050	8	Cs1g24350	9
Cs2g02310	1	Cs2g01400	2	Cs2g02270	3	Cs2g06690	4	Cs1g22920	5	Cs2g02240	6	Cs2g06440	7	Cs2g03080	8	Cs1g24360	9
Cs2g02410	1	Cs2g01520	2	Cs2g02350	3	Cs2g06710	4	Cs1g23090	5	Cs2g02340	6	Cs2g07060	7	Cs2g03440	8	Cs1g24470	9
Cs2g02420	1	Cs2g01530	2	Cs2g02440	3	Cs2g06820	4	Cs1g23170	5	Cs2g02360	6	Cs2g07160	7	Cs2g03530	8	Cs1g24690	9
Cs2g02500	1	Cs2g01560	2	Cs2g02480	3	Cs2g06830	4	Cs1g23200	5	Cs2g02560	6	Cs2g07200	7	Cs2g03620	8	Cs1g24700	9
Cs2g02550	1	Cs2g01700	2	Cs2g02570	3	Cs2g06960	4	Cs1g23220	5	Cs2g02830	6	Cs2g07320	7	Cs2g03920	8	Cs1g24960	9
Cs2g02620	1	Cs2g02120	2	Cs2g03290	3	Cs2g07190	4	Cs1g23260	5	Cs2g02860	6	Cs2g07330	7	Cs2g03930	8	Cs1g24990	9
Cs2g02700	1	Cs2g02260	2	Cs2g03300	3	Cs2g07230	4	Cs1g23300	5	Cs2g02980	6	Cs2g07530	7	Cs2g03970	8	Cs1g25080	9
Cs2g02940	1	Cs2g02290	2	Cs2g03310	3	Cs2g07550	4	Cs1g23390	5	Cs2g02990	6	Cs2g07820	7	Cs2g03990	8	Cs1g25130	9
Cs2g02970	1	Cs2g02370	2	Cs2g03360	3	Cs2g07860	4	Cs1g23450	5	Cs2g03000	6	Cs2g07920	7	Cs2g04000	8	Cs1g25260	9
Cs2g03190	1	Cs2g02450	2	Cs2g03480	3	Cs2g08140	4	Cs1g23535	5	Cs2g03060	6	Cs2g07950	7	Cs2g04010	8	Cs1g25300	9
Cs2g03250	1	Cs2g02460	2	Cs2g03520	3	Cs2g08170	4	Cs1g23760	5	Cs2g03110	6	Cs2g08240	7	Cs2g04200	8	Cs1g25540	9
Cs2g03560	1	Cs2g02470	2	Cs2g03550	3	Cs2g08330	4	Cs1g23810	5	Cs2g03140	6	Cs2g09490	7	Cs2g04380	8	Cs1g25640	9
Cs2g03660	1	Cs2g02520	2	Cs2g03870	3	Cs2g08420	4	Cs1g23820	5	Cs2g03210	6	Cs2g09540	7	Cs2g04470	8	Cs1g25670	9
Cs2g03700	1	Cs2g02650	2	Cs2g04170	3	Cs2g08850	4	Cs1g23990	5	Cs2g03420	6	Cs2g09640	7	Cs2g04810	8	Cs1g25810	9
Cs2g03860	1	Cs2g02710	2	Cs2g04210	3	Cs2g09030	4	Cs1g24200	5	Cs2g03650	6	Cs2g09730	7	Cs2g04930	8	Cs1g25820	9
Cs2g03890	1	Cs2g02790	2	Cs2g04250	3	Cs2g09235	4	Cs1g24225	5	Cs2g03800	6	Cs2g09780	7	Cs2g05090	8	Cs1g25900	9
Cs2g04180	1	Cs2g02810	2	Cs2g04360	3	Cs2g09720	4	Cs1g24260	5	Cs2g04085	6	Cs2g09800	7	Cs2g05200	8	Cs1g25940	9
Cs2g04190	1	Cs2g03070	2	Cs2g04370	3	Cs2g09750	4	Cs1g24380	5	Cs2g04110	6	Cs2g09910	7	Cs2g05370	8	Cs1g25990	9
Cs2g04390	1	Cs2g03180	2	Cs2g04600	3	Cs2g09810	4	Cs1g24640	5	Cs2g04400	6	Cs2g10120	7	Cs2g05670	8	Cs1g26080	9
Cs2g04510	1	Cs2g03230	2	Cs2g04790	3	Cs2g09880	4	Cs1g24650	5	Cs2g04620	6	Cs2g10540	7	Cs2g05710	8	Cs1g26100	9
Cs2g04540	1	Cs2g03270	2	Cs2g04820	3	Cs2g10330	4	Cs1g24730	5	Cs2g04710	6	Cs2g11160	7	Cs2g05790	8	Cs1g26150	9
Cs2g04580	1	Cs2g03460	2	Cs2g04840	3	Cs2g10350	4	Cs1g24810	5	Cs2g04760	6	Cs2g11200	7	Cs2g05800	8	Cs1g26380	9
Cs2g04700	1	Cs2g03500	2	Cs2g04850	3	Cs2g10530	4	Cs1g24950	5	Cs2g04870	6	Cs2g11740	7	Cs2g05950	8	Cs1g26420	9
Cs2g04830	1	Cs2g03580	2	Cs2g05140	3	Cs2g10620	4	Cs1g25010	5	Cs2g04880	6	Cs2g11920	7	Cs2g05980	8	Cs1g26430	9
Cs2g04970	1	Cs2g03600	2	Cs2g05340	3	Cs2g10690	4	Cs1g25070	5	Cs2g04980	6	Cs2g12120	7	Cs2g06030	8	Cs1g26580	9
Cs2g05000	1	Cs2g03810	2	Cs2g05390	3	Cs2g10810	4	Cs1g25110	5	Cs2g05210	6	Cs2g12230	7	Cs2g06190	8	Cs1g26590	9
Cs2g05110	1	Cs2g03960	2	Cs2g05550	3	Cs2g10840	4	Cs1g25115	5	Cs2g05220	6	Cs2g12330	7	Cs2g06260	8	Cs1g26600	9
Cs2g05250	1	Cs2g03980	2	Cs2g05620	3	Cs2g11070	4	Cs1g25150	5	Cs2g05280	6	Cs2g12540	7	Cs2g06580	8	Cs1g26670	9
Cs2g05320	1	Cs2g04660	2	Cs2g05690	3	Cs2g11250	4	Cs1g25240	5	Cs2g05330	6	Cs2g12660	7	Cs2g06810	8	Cs1g26680	9
Cs2g05395	1	Cs2g04690	2	Cs2g05830	3	Cs2g11530	4	Cs1g25290	5	Cs2g05380	6	Cs2g12755	7	Cs2g06940	8	Cs1g26690	9
Cs2g05460	1	Cs2g05120	2	Cs2g05990	3	Cs2g11590	4	Cs1g25380	5	Cs2g05440	6	Cs2g12760	7	Cs2g07220	8	Cs1g26760	9
Cs2g05580	1	Cs2g05605	2	Cs2g06100	3	Cs2g11730	4	Cs1g25430	5	Cs2g05590	6	Cs2g12960	7	Cs2g07600	8	Cs1g26810	9
Cs2g05640	1	Cs2g06080	2	Cs2g06250	3	Cs2g11750	4	Cs1g25550	5	Cs2g05630	6	Cs2g12970	7	Cs2g07620	8	Cs2g01270	9
Cs2g05730	1	Cs2g06300	2	Cs2g06370	3	Cs2g11760	4	Cs1g25580	5	Cs2g05650	6	Cs2g13050	7	Cs2g07710	8	Cs2g01370	9
Cs2g05810	1	Cs2g06390	2	Cs2g06870	3	Cs2g11850	4	Cs1g25680	5	Cs2g05840	6	Cs2g13180	7	Cs2g07720	8	Cs2g01410	9
Cs2g05910	1	Cs2g06680	2	Cs2g06890	3	Cs2g12020	4	Cs1g25720	5	Cs2g06090	6	Cs2g13630	7	Cs2g07800	8	Cs2g01430	9
Cs2g05920	1	Cs2g06770	2	Cs2g07070	3	Cs2g12210	4	Cs1g25740	5	Cs2g06130	6	Cs2g13640	7	Cs2g07840	8	Cs2g01510	9
Cs2g06180	1	Cs2g06780	2	Cs2g07170	3	Cs2g12220	4	Cs1g26320	5	Cs2g06140	6	Cs2g13670	7	Cs2g07990	8	Cs2g01620	9
Cs2g06240	1	Cs2g06970	2	Cs2g07350	3	Cs2g12450	4	Cs1g26410	5	Cs2g06290	6	Cs2g13680	7	Cs2g08200	8	Cs2g01650	9
Cs2g06270	1	Cs2g07010	2	Cs2g08210	3	Cs2g12570	4	Cs1g26770	5	Cs2g06360	6	Cs2g13790	7	Cs2g08800	8	Cs2g01990	9
Cs2g06470	1	Cs2g07069	2	Cs2g08250	3	Cs2g13570	4	Cs1g26800	5	Cs2g06400	6	Cs2g14523	7	Cs2g09020	8	Cs2g02030	9
Cs2g06570	1	Cs2g07100	2	Cs2g08610	3	Cs2g13710	4	Cs2g01020	5	Cs2g06500	6	Cs2g14565	7	Cs2g09120	8	Cs2g02170	9
Cs2g06590	1	Cs2g07120	2	Cs2g08770	3	Cs2g14240	4	Cs2g01310	5	Cs2g06530	6	Cs2g14660	7	Cs2g09220	8	Cs2g02390	9
Cs2g06600	1	Cs2g07150	2	Cs2g08790	3	Cs2g14470	4	Cs2g01345	5	Cs2g06750	6	Cs2g14725	7	Cs2g09420	8	Cs2g02490	9
Cs2g06790	1	Cs2g07270	2	Cs2g09350	3	Cs2g14630	4	Cs2g01500	5	Cs2g06840	6	Cs2g14750	7	Cs2g09470	8	Cs2g02640	9
Cs2g06880	1	Cs2g07390	2	Cs2g09355	3	Cs2g14910	4	Cs2g01590	5	Cs2g06920	6	Cs2g14755	7	Cs2g09620	8	Cs2g02720	9
Cs2g07090	1	Cs2g07430	2	Cs2g09400	3	Cs2g15230	4	Cs2g01780	5	Cs2g07050	6	Cs2g14860	7	Cs2g09690	8	Cs2g02730	9
Cs2g07340	1	Cs2g07540	2	Cs2g09450	3	Cs2g15450	4	Cs2g01830	5	Cs2g07370	6	Cs2g15250	7	Cs2g09700	8	Cs2g02900	9
Cs2g07490	1	Cs2g07560	2	Cs2g09870	3	Cs2g15490	4	Cs2g01860	5	Cs2g07440	6	Cs2g16080	7	Cs2g09710	8	Cs2g02920	9
Cs2g07570	1	Cs2g07850	2	Cs2g10070	3	Cs2g15600	4	Cs2g01910	5	Cs2g07590	6	Cs2g16140	7	Cs2g09860	8	Cs2g03100	9
Cs2g07640	1	Cs2g08020	2	Cs2g10100	3	Cs2g15700	4	Cs2g02050	5	Cs2g07610	6	Cs2g16160	7	Cs2g10050	8	Cs2g03160	9
Cs2g07690	1	Cs2g08060	2	Cs2g10290	3	Cs2g15735	4	Cs2g02300	5	Cs2g07740	6	Cs2g16180	7	Cs2g10080	8	Cs2g03260	9
Cs2g07780	1	Cs2g08190	2	Cs2g10420	3	Cs2g16000	4	Cs2g02320	5	Cs2g08000	6	Cs2g16720	7	Cs2g10340	8	Cs2g03770	9
Cs2g07930	1	Cs2g08220	2	Cs2g10440	3	Cs2g16010	4	Cs2g02540	5	Cs2g08290	6	Cs2g16930	7	Cs2g10375	8	Cs2g03790	9
Cs2g07980	1	Cs2g08230	2	Cs2g11150	3	Cs2g16135	4	Cs2g02610	5	Cs2g08500	6	Cs2g17060	7	Cs2g10510	8	Cs2g03820	9
Cs2g08040	1	Cs2g08320	2	Cs2g11330	3	Cs2g16410	4	Cs2g02660	5	Cs2g09040	6	Cs2g17420	7	Cs2g10570	8	Cs2g04080	9
Cs2g08090	1	Cs2g08380	2	Cs2g11430	3	Cs2g16530	4	Cs2g02690	5	Cs2g09160	6	Cs2g17515	7	Cs2g10700	8	Cs2g04320	9
Cs2g08110	1	Cs2g08430	2	Cs2g11490	3	Cs2g16535	4	Cs2g02840	5	Cs2g09340	6	Cs2g18110	7	Cs2g10760	8	Cs2g04330	9
Cs2g08280	1	Cs2g09130	2	Cs2g11670	3	Cs2g16630	4	Cs2g03010	5	Cs2g09480	6	Cs2g18170	7	Cs2g10940	8	Cs2g04430	9
Cs2g08340	1	Cs2g09360	2	Cs2g11820	3	Cs2g16690	4	Cs2g03020	5	Cs2g09580	6	Cs2g18180	7	Cs2g11120	8	Cs2g04500	9
Cs2g08495	1	Cs2g09430	2	Cs2g12060	3	Cs2g16730	4	Cs2g03245	5	Cs2g09760	6	Cs2g18190	7	Cs2g11170	8	Cs2g04770	9
Cs2g08600	1	Cs2g09790	2	Cs2g12320	3	Cs2g16760	4	Cs2g03370	5	Cs2g10380	6	Cs2g18420	7	Cs2g11240	8	Cs2g05060	9
Cs2g08765	1	Cs2g09890	2	Cs2g12410	3	Cs2g16950	4	Cs2g03490	5	Cs2g10780	6	Cs2g18440	7	Cs2g11280	8	Cs2g05160	9
Cs2g08810	1	Cs2g09970	2	Cs2g12490	3	Cs2g16960	4	Cs2g03830	5	Cs2g10890	6	Cs2g18450	7	Cs2g11580	8	Cs2g05470	9
Cs2g09140	1	Cs2g10390	2	Cs2g12520	3	Cs2g17010	4	Cs2g03940	5	Cs2g11110	6	Cs2g18455	7	Cs2g11700	8	Cs2g05510	9
Cs2g09260	1	Cs2g10525	2	Cs2g12640	3	Cs2g17110	4	Cs2g04015	5	Cs2g11600	6	Cs2g18600	7	Cs2g11780	8	Cs2g05540	9
Cs2g09500	1	Cs2g10580	2	Cs2g12670	3	Cs2g17125	4	Cs2g04090	5	Cs2g11790	6	Cs2g18830	7	Cs2g11810	8	Cs2g06010	9
Cs2g09770	1	Cs2g10610	2	Cs2g12740	3	Cs2g17160	4	Cs2g04120	5	Cs2g12050	6	Cs2g18990	7	Cs2g11870	8	Cs2g06050	9
Cs2g09820	1	Cs2g10630	2	Cs2g12775	3	Cs2g17760	4	Cs2g04130	5	Cs2g12080	6	Cs2g19380	7	Cs2g11950	8	Cs2g06070	9
Cs2g09900	1	Cs2g10680	2	Cs2g13120	3	Cs2g17790	4	Cs2g04140	5	Cs2g12095	6	Cs2g19630	7	Cs2g12340	8	Cs2g06150	9
Cs2g10090	1	Cs2g10710	2	Cs2g13190	3	Cs2g17920	4	Cs2g04220	5	Cs2g12590	6	Cs2g19770	7	Cs2g12380	8	Cs2g06200	9
Cs2g10320	1	Cs2g10730	2	Cs2g13250	3	Cs2g17950	4	Cs2g04300	5	Cs2g12730	6	Cs2g19890	7	Cs2g12530	8	Cs2g06280	9
Cs2g10360	1	Cs2g10740	2	Cs2g13450	3	Cs2g17960	4	Cs2g04310	5	Cs2g13060	6	Cs2g20010	7	Cs2g12600	8	Cs2g06310	9
Cs2g10400	1	Cs2g10790	2	Cs2g13480	3	Cs2g17980	4	Cs2g04440	5	Cs2g13220	6	Cs2g20030	7	Cs2g12770	8	Cs2g06340	9
Cs2g10450	1	Cs2g10960	2	Cs2g13530	3	Cs2g18160	4	Cs2g04520	5	Cs2g13285	6	Cs2g20100	7	Cs2g12830	8	Cs2g06350	9
Cs2g10480	1	Cs2g10990	2	Cs2g13610	3	Cs2g18250	4	Cs2g04550	5	Cs2g13490	6	Cs2g20340	7	Cs2g12920	8	Cs2g06460	9
Cs2g10520	1	Cs2g11060	2	Cs2g13720	3	Cs2g18395	4	Cs2g04630	5	Cs2g13590	6	Cs2g20430	7	Cs2g13080	8	Cs2g06510	9
Cs2g10670	1	Cs2g11350	2	Cs2g14250	3	Cs2g19350	4	Cs2g04650	5	Cs2g13690	6	Cs2g20570	7	Cs2g13440	8	Cs2g06720	9
Cs2g11130	1	Cs2g11370	2	Cs2g14260	3	Cs2g19440	4	Cs2g04680	5	Cs2g13890	6	Cs2g20650	7	Cs2g13770	8	Cs2g06730	9
Cs2g11290	1	Cs2g11450	2	Cs2g14270	3	Cs2g19600	4	Cs2g04860	5	Cs2g13900	6	Cs2g20660	7	Cs2g13830	8	Cs2g06740	9
Cs2g11320	1	Cs2g11470	2	Cs2g14400	3	Cs2g19920	4	Cs2g05040	5	Cs2g14380	6	Cs2g21160	7	Cs2g13860	8	Cs2g06800	9
Cs2g11420	1	Cs2g11800	2	Cs2g14575	3	Cs2g19930	4	Cs2g05100	5	Cs2g14390	6	Cs2g21170	7	Cs2g13960	8	Cs2g06850	9
Cs2g11570	1	Cs2g12010	2	Cs2g14760	3	Cs2g20185	4	Cs2g05150	5	Cs2g14540	6	Cs2g21180	7	Cs2g14060	8	Cs2g06860	9
Cs2g11690	1	Cs2g12070	2	Cs2g15030	3	Cs2g20490	4	Cs2g05230	5	Cs2g14680	6	Cs2g21340	7	Cs2g14230	8	Cs2g07110	9
Cs2g11890	1	Cs2g12100	2	Cs2g15210	3	Cs2g21700	4	Cs2g05240	5	Cs2g14880	6	Cs2g21350	7	Cs2g14360	8	Cs2g07300	9
Cs2g12030	1	Cs2g12110	2	Cs2g15220	3	Cs2g21740	4	Cs2g05450	5	Cs2g14970	6	Cs2g21420	7	Cs2g14370	8	Cs2g07580	9
Cs2g12130	1	Cs2g12370	2	Cs2g15360	3	Cs2g21910	4	Cs2g05560	5	Cs2g15000	6	Cs2g21440	7	Cs2g14520	8	Cs2g07630	9
Cs2g12150	1	Cs2g12460	2	Cs2g15550	3	Cs2g22050	4	Cs2g05570	5	Cs2g15190	6	Cs2g21580	7	Cs2g14700	8	Cs2g07750	9
Cs2g12170	1	Cs2g12710	2	Cs2g15560	3	Cs2g22185	4	Cs2g05660	5	Cs2g16260	6	Cs2g21595	7	Cs2g14710	8	Cs2g07790	9
Cs2g12270	1	Cs2g13090	2	Cs2g15670	3	Cs2g22365	4	Cs2g05680	5	Cs2g16500	6	Cs2g21760	7	Cs2g14810	8	Cs2g07830	9
Cs2g12290	1	Cs2g13100	2	Cs2g15680	3	Cs2g22400	4	Cs2g05700	5	Cs2g16775	6	Cs2g21840	7	Cs2g14900	8	Cs2g07940	9
Cs2g12390	1	Cs2g13410	2	Cs2g16030	3	Cs2g22810	4	Cs2g05720	5	Cs2g16860	6	Cs2g22300	7	Cs2g15070	8	Cs2g07970	9
Cs2g12420	1	Cs2g13750	2	Cs2g16150	3	Cs2g23010	4	Cs2g05750	5	Cs2g17080	6	Cs2g22790	7	Cs2g15130	8	Cs2g08050	9
Cs2g12510	1	Cs2g13980	2	Cs2g16390	3	Cs2g23350	4	Cs2g05860	5	Cs2g17190	6	Cs2g23060	7	Cs2g15140	8	Cs2g08080	9
Cs2g12580	1	Cs2g14110	2	Cs2g16680	3	Cs2g23560	4	Cs2g05930	5	Cs2g17200	6	Cs2g23125	7	Cs2g15150	8	Cs2g08150	9
Cs2g12680	1	Cs2g14140	2	Cs2g16780	3	Cs2g23750	4	Cs2g05940	5	Cs2g17250	6	Cs2g23170	7	Cs2g15330	8	Cs2g08310	9
Cs2g12860	1	Cs2g14290	2	Cs2g17100	3	Cs2g24080	4	Cs2g05970	5	Cs2g17410	6	Cs2g23190	7	Cs2g15380	8	Cs2g08350	9
Cs2g12990	1	Cs2g14300	2	Cs2g17260	3	Cs2g24470	4	Cs2g06000	5	Cs2g17700	6	Cs2g23270	7	Cs2g15510	8	Cs2g08370	9
Cs2g13040	1	Cs2g14330	2	Cs2g17280	3	Cs2g24750	4	Cs2g06020	5	Cs2g17870	6	Cs2g23310	7	Cs2g15520	8	Cs2g08400	9
Cs2g13510	1	Cs2g14510	2	Cs2g17370	3	Cs2g24784	4	Cs2g06210	5	Cs2g17890	6	Cs2g23590	7	Cs2g15640	8	Cs2g08410	9
Cs2g13760	1	Cs2g14570	2	Cs2g17480	3	Cs2g25340	4	Cs2g06230	5	Cs2g18340	6	Cs2g23640	7	Cs2g15740	8	Cs2g08580	9
Cs2g13920	1	Cs2g14610	2	Cs2g17550	3	Cs2g25420	4	Cs2g06330	5	Cs2g19060	6	Cs2g23660	7	Cs2g15980	8	Cs2g08585	9
Cs2g14170	1	Cs2g14830	2	Cs2g18010	3	Cs2g25870	4	Cs2g06480	5	Cs2g19100	6	Cs2g24090	7	Cs2g16400	8	Cs2g09190	9
Cs2g14280	1	Cs2g15280	2	Cs2g18240	3	Cs2g26110	4	Cs2g06550	5	Cs2g19800	6	Cs2g24370	7	Cs2g16540	8	Cs2g09270	9
Cs2g14440	1	Cs2g15390	2	Cs2g18380	3	Cs2g26220	4	Cs2g06560	5	Cs2g19850	6	Cs2g24710	7	Cs2g16620	8	Cs2g09390	9
Cs2g14460	1	Cs2g15500	2	Cs2g19110	3	Cs2g26290	4	Cs2g06620	5	Cs2g20000	6	Cs2g24740	7	Cs2g16640	8	Cs2g09440	9
Cs2g14640	1	Cs2g15710	2	Cs2g19170	3	Cs2g26830	4	Cs2g06640	5	Cs2g20230	6	Cs2g24820	7	Cs2g16820	8	Cs2g09530	9
Cs2g14715	1	Cs2g16560	2	Cs2g19180	3	Cs2g27080	4	Cs2g06650	5	Cs2g20260	6	Cs2g24830	7	Cs2g17030	8	Cs2g09545	9
Cs2g14730	1	Cs2g16570	2	Cs2g19650	3	Cs2g27180	4	Cs2g06660	5	Cs2g20400	6	Cs2g24840	7	Cs2g17450	8	Cs2g09550	9
Cs2g14890	1	Cs2g16990	2	Cs2g19780	3	Cs2g27360	4	Cs2g06900	5	Cs2g20680	6	Cs2g24970	7	Cs2g17490	8	Cs2g09590	9
Cs2g14990	1	Cs2g17300	2	Cs2g19840	3	Cs2g27980	4	Cs2g06980	5	Cs2g20880	6	Cs2g25190	7	Cs2g17510	8	Cs2g09600	9
Cs2g15060	1	Cs2g17350	2	Cs2g19880	3	Cs2g28150	4	Cs2g07080	5	Cs2g20930	6	Cs2g25285	7	Cs2g17560	8	Cs2g09630	9
Cs2g15300	1	Cs2g17380	2	Cs2g19990	3	Cs2g28240	4	Cs2g07360	5	Cs2g21040	6	Cs2g25430	7	Cs2g17710	8	Cs2g09980	9
Cs2g15320	1	Cs2g17460	2	Cs2g20280	3	Cs2g28300	4	Cs2g07420	5	Cs2g21590	6	Cs2g25600	7	Cs2g17800	8	Cs2g10250	9
Cs2g15430	1	Cs2g17640	2	Cs2g20350	3	Cs2g28570	4	Cs2g07660	5	Cs2g21960	6	Cs2g25670	7	Cs2g18200	8	Cs2g10370	9
Cs2g15630	1	Cs2g17670	2	Cs2g20500	3	Cs2g28575	4	Cs2g07670	5	Cs2g21965	6	Cs2g25710	7	Cs2g18470	8	Cs2g10590	9
Cs2g15840	1	Cs2g18220	2	Cs2g20860	3	Cs2g28730	4	Cs2g07770	5	Cs2g22040	6	Cs2g25850	7	Cs2g18610	8	Cs2g10600	9
Cs2g15930	1	Cs2g18400	2	Cs2g20870	3	Cs2g28750	4	Cs2g07960	5	Cs2g22070	6	Cs2g26075	7	Cs2g18675	8	Cs2g10640	9
Cs2g15950	1	Cs2g18430	2	Cs2g21010	3	Cs2g28760	4	Cs2g08030	5	Cs2g22100	6	Cs2g26210	7	Cs2g18950	8	Cs2g10720	9
Cs2g15970	1	Cs2g18570	2	Cs2g21100	3	Cs2g28980	4	Cs2g08070	5	Cs2g22105	6	Cs2g27000	7	Cs2g19030	8	Cs2g10860	9
Cs2g15990	1	Cs2g18670	2	Cs2g21750	3	Cs2g28990	4	Cs2g08100	5	Cs2g22140	6	Cs2g27010	7	Cs2g19050	8	Cs2g10980	9
Cs2g16020	1	Cs2g18800	2	Cs2g21850	3	Cs2g29040	4	Cs2g08130	5	Cs2g22460	6	Cs2g27380	7	Cs2g19080	8	Cs2g11190	9
Cs2g16490	1	Cs2g19120	2	Cs2g22320	3	Cs2g29060	4	Cs2g08160	5	Cs2g22670	6	Cs2g27790	7	Cs2g19360	8	Cs2g11390	9
Cs2g16670	1	Cs2g19130	2	Cs2g22770	3	Cs2g29140	4	Cs2g08345	5	Cs2g22680	6	Cs2g27930	7	Cs2g19540	8	Cs2g11400	9
Cs2g16710	1	Cs2g19140	2	Cs2g22800	3	Cs2g29150	4	Cs2g08390	5	Cs2g22830	6	Cs2g28010	7	Cs2g19810	8	Cs2g11440	9
Cs2g16800	1	Cs2g19190	2	Cs2g22820	3	Cs2g29270	4	Cs2g08760	5	Cs2g23080	6	Cs2g28180	7	Cs2g20050	8	Cs2g11510	9
Cs2g16810	1	Cs2g19200	2	Cs2g22840	3	Cs2g29370	4	Cs2g08780	5	Cs2g23586	6	Cs2g28202	7	Cs2g20320	8	Cs2g11540	9
Cs2g16900	1	Cs2g19230	2	Cs2g22915	3	Cs2g29610	4	Cs2g08830	5	Cs2g23760	6	Cs2g28206	7	Cs2g20330	8	Cs2g11680	9
Cs2g17090	1	Cs2g19300	2	Cs2g23260	3	Cs2g29965	4	Cs2g08945	5	Cs2g23890	6	Cs2g28620	7	Cs2g20610	8	Cs2g11720	9
Cs2g17230	1	Cs2g19320	2	Cs2g23520	3	Cs2g30220	4	Cs2g09150	5	Cs2g23910	6	Cs2g28690	7	Cs2g21240	8	Cs2g11840	9
Cs2g17530	1	Cs2g19390	2	Cs2g23583	3	Cs2g30330	4	Cs2g09180	5	Cs2g24170	6	Cs2g29000	7	Cs2g21380	8	Cs2g12160	9
Cs2g17540	1	Cs2g19400	2	Cs2g24290	3	Cs2g30490	4	Cs2g09410	5	Cs2g24420	6	Cs2g29220	7	Cs2g21430	8	Cs2g12250	9
Cs2g18020	1	Cs2g19530	2	Cs2g24540	3	Cs2g30790	4	Cs2g09460	5	Cs2g24782	6	Cs2g29360	7	Cs2g21470	8	Cs2g12280	9
Cs2g18150	1	Cs2g19740	2	Cs2g24630	3	Cs2g30810	4	Cs2g09520	5	Cs2g25210	6	Cs2g29380	7	Cs2g21570	8	Cs2g12360	9
Cs2g18320	1	Cs2g19940	2	Cs2g24640	3	Cs2g30870	4	Cs2g09570	5	Cs2g25500	6	Cs2g29690	7	Cs2g21770	8	Cs2g12400	9
Cs2g18410	1	Cs2g19960	2	Cs2g24890	3	Cs2g30985	4	Cs2g09740	5	Cs2g25530	6	Cs2g29740	7	Cs2g22500	8	Cs2g12440	9
Cs2g18475	1	Cs2g19970	2	Cs2g24910	3	Cs2g31080	4	Cs2g09920	5	Cs2g25640	6	Cs2g30400	7	Cs2g23440	8	Cs2g12780	9
Cs2g18550	1	Cs2g20420	2	Cs2g24940	3	Cs2g31090	4	Cs2g09940	5	Cs2g25730	6	Cs2g30420	7	Cs2g23860	8	Cs2g12800	9
Cs2g18810	1	Cs2g20710	2	Cs2g25020	3	Cs2g31270	4	Cs2g10040	5	Cs2g26050	6	Cs2g30650	7	Cs2g23920	8	Cs2g12850	9
Cs2g19010	1	Cs2g20780	2	Cs2g25320	3	Cs3g01580	4	Cs2g10060	5	Cs2g26090	6	Cs2g30900	7	Cs2g23945	8	Cs2g13230	9
Cs2g19020	1	Cs2g21120	2	Cs2g25330	3	Cs3g01756	4	Cs2g10140	5	Cs2g26240	6	Cs2g31320	7	Cs2g24140	8	Cs2g13390	9
Cs2g19040	1	Cs2g21190	2	Cs2g25550	3	Cs3g01760	4	Cs2g10240	5	Cs2g26640	6	Cs3g01035	7	Cs2g24320	8	Cs2g13400	9
Cs2g19370	1	Cs2g21460	2	Cs2g26730	3	Cs3g01835	4	Cs2g10260	5	Cs2g26850	6	Cs3g01270	7	Cs2g24430	8	Cs2g13420	9
Cs2g19420	1	Cs2g21870	2	Cs2g26750	3	Cs3g02130	4	Cs2g10460	5	Cs2g27200	6	Cs3g01340	7	Cs2g24440	8	Cs2g13460	9
Cs2g19430	1	Cs2g22030	2	Cs2g26800	3	Cs3g02435	4	Cs2g10560	5	Cs2g27230	6	Cs3g01600	7	Cs2g24520	8	Cs2g13500	9
Cs2g19620	1	Cs2g22360	2	Cs2g27040	3	Cs3g02680	4	Cs2g10870	5	Cs2g27300	6	Cs3g01946	7	Cs2g24560	8	Cs2g13550	9
Cs2g19720	1	Cs2g22380	2	Cs2g27170	3	Cs3g02890	4	Cs2g10880	5	Cs2g27680	6	Cs3g02520	7	Cs2g24620	8	Cs2g13560	9
Cs2g20080	1	Cs2g22420	2	Cs2g27210	3	Cs3g02980	4	Cs2g10970	5	Cs2g27730	6	Cs3g02615	7	Cs2g24730	8	Cs2g13580	9
Cs2g20090	1	Cs2g22890	2	Cs2g27240	3	Cs3g03050	4	Cs2g11080	5	Cs2g27750	6	Cs3g03060	7	Cs2g25120	8	Cs2g13940	9
Cs2g20270	1	Cs2g22935	2	Cs2g27270	3	Cs3g03100	4	Cs2g11140	5	Cs2g28000	6	Cs3g03230	7	Cs2g25450	8	Cs2g14070	9
Cs2g20290	1	Cs2g23430	2	Cs2g27320	3	Cs3g03110	4	Cs2g11210	5	Cs2g28140	6	Cs3g03290	7	Cs2g25660	8	Cs2g14120	9
Cs2g20300	1	Cs2g24020	2	Cs2g27550	3	Cs3g03610	4	Cs2g11360	5	Cs2g28220	6	Cs3g03310	7	Cs2g25750	8	Cs2g14526	9
Cs2g20510	1	Cs2g24060	2	Cs2g27610	3	Cs3g03720	4	Cs2g11480	5	Cs2g28250	6	Cs3g04755	7	Cs2g25790	8	Cs2g14530	9
Cs2g20580	1	Cs2g24350	2	Cs2g27950	3	Cs3g04125	4	Cs2g11560	5	Cs2g28350	6	Cs3g05300	7	Cs2g26230	8	Cs2g14550	9
Cs2g20620	1	Cs2g24360	2	Cs2g27990	3	Cs3g04355	4	Cs2g11770	5	Cs2g28380	6	Cs3g05320	7	Cs2g26326	8	Cs2g14600	9
Cs2g20635	1	Cs2g24590	2	Cs2g28040	3	Cs3g04410	4	Cs2g11830	5	Cs2g28640	6	Cs3g06340	7	Cs2g26400	8	Cs2g14620	9
Cs2g20670	1	Cs2g25030	2	Cs2g28210	3	Cs3g04540	4	Cs2g11860	5	Cs2g28700	6	Cs3g06440	7	Cs2g26760	8	Cs2g14780	9
Cs2g20730	1	Cs2g25280	2	Cs2g28370	3	Cs3g04570	4	Cs2g11980	5	Cs2g28720	6	Cs3g06595	7	Cs2g26780	8	Cs2g14790	9
Cs2g20750	1	Cs2g25290	2	Cs2g28510	3	Cs3g04670	4	Cs2g12090	5	Cs2g28960	6	Cs3g07080	7	Cs2g27190	8	Cs2g14840	9
Cs2g20940	1	Cs2g25310	2	Cs2g28610	3	Cs3g04930	4	Cs2g12190	5	Cs2g29030	6	Cs3g07480	7	Cs2g27330	8	Cs2g14870	9
Cs2g20970	1	Cs2g25520	2	Cs2g28995	3	Cs3g05125	4	Cs2g12240	5	Cs2g29230	6	Cs3g07500	7	Cs2g27350	8	Cs2g15020	9
Cs2g21085	1	Cs2g25580	2	Cs2g29080	3	Cs3g05240	4	Cs2g12260	5	Cs2g29290	6	Cs3g07660	7	Cs2g27590	8	Cs2g15040	9
Cs2g21150	1	Cs2g25590	2	Cs2g29100	3	Cs3g05500	4	Cs2g12310	5	Cs2g29390	6	Cs3g07775	7	Cs2g27620	8	Cs2g15050	9
Cs2g21235	1	Cs2g26370	2	Cs2g29120	3	Cs3g05770	4	Cs2g12470	5	Cs2g29500	6	Cs3g08160	7	Cs2g27640	8	Cs2g15180	9
Cs2g21360	1	Cs2g26630	2	Cs2g29410	3	Cs3g06180	4	Cs2g12480	5	Cs2g29550	6	Cs3g08320	7	Cs2g27700	8	Cs2g15340	9
Cs2g21390	1	Cs2g27050	2	Cs2g29640	3	Cs3g06360	4	Cs2g12550	5	Cs2g29630	6	Cs3g08840	7	Cs2g27960	8	Cs2g15455	9
Cs2g21400	1	Cs2g27250	2	Cs2g29930	3	Cs3g06405	4	Cs2g12700	5	Cs2g29750	6	Cs3g08915	7	Cs2g28050	8	Cs2g15470	9
Cs2g21450	1	Cs2g27570	2	Cs2g30350	3	Cs3g06520	4	Cs2g12820	5	Cs2g29850	6	Cs3g08960	7	Cs2g28390	8	Cs2g15750	9
Cs2g21530	1	Cs2g27600	2	Cs2g30370	3	Cs3g06610	4	Cs2g12870	5	Cs2g29880	6	Cs3g09150	7	Cs2g28420	8	Cs2g15870	9
Cs2g21640	1	Cs2g27650	2	Cs2g30730	3	Cs3g06740	4	Cs2g12910	5	Cs2g29980	6	Cs3g09240	7	Cs2g28850	8	Cs2g16200	9
Cs2g21660	1	Cs2g27920	2	Cs2g30770	3	Cs3g06830	4	Cs2g13110	5	Cs2g30000	6	Cs3g09325	7	Cs2g28860	8	Cs2g16220	9
Cs2g21940	1	Cs2g28020	2	Cs2g30920	3	Cs3g07120	4	Cs2g13430	5	Cs2g30150	6	Cs3g09445	7	Cs2g28930	8	Cs2g16240	9
Cs2g21970	1	Cs2g28190	2	Cs2g31060	3	Cs3g07650	4	Cs2g13470	5	Cs2g30240	6	Cs3g09495	7	Cs2g28970	8	Cs2g16270	9
Cs2g22200	1	Cs2g28360	2	Cs2g31230	3	Cs3g07850	4	Cs2g13520	5	Cs2g30280	6	Cs3g09650	7	Cs2g29070	8	Cs2g16470	9
Cs2g22220	1	Cs2g28450	2	Cs2g31250	3	Cs3g08330	4	Cs2g13540	5	Cs2g30360	6	Cs3g09720	7	Cs2g29310	8	Cs2g16550	9
Cs2g22240	1	Cs2g28590	2	Cs2g31260	3	Cs3g08470	4	Cs2g13700	5	Cs2g30390	6	Cs3g09890	7	Cs2g29450	8	Cs2g16580	9
Cs2g22410	1	Cs2g28780	2	Cs3g01070	3	Cs3g08550	4	Cs2g13730	5	Cs2g30620	6	Cs3g10790	7	Cs2g29470	8	Cs2g16770	9
Cs2g22730	1	Cs2g28830	2	Cs3g01110	3	Cs3g08560	4	Cs2g13910	5	Cs2g30660	6	Cs3g10850	7	Cs2g29480	8	Cs2g16980	9
Cs2g22850	1	Cs2g29200	2	Cs3g01150	3	Cs3g08570	4	Cs2g14130	5	Cs2g31040	6	Cs3g10870	7	Cs2g29540	8	Cs2g17020	9
Cs2g23160	1	Cs2g29530	2	Cs3g01190	3	Cs3g08940	4	Cs2g14350	5	Cs2g31200	6	Cs3g11090	7	Cs2g29600	8	Cs2g17050	9
Cs2g23280	1	Cs2g29580	2	Cs3g01390	3	Cs3g08950	4	Cs2g14490	5	Cs2g31350	6	Cs3g11280	7	Cs2g29660	8	Cs2g17220	9
Cs2g23410	1	Cs2g29620	2	Cs3g01400	3	Cs3g09250	4	Cs2g14500	5	Cs3g01130	6	Cs3g11410	7	Cs2g29680	8	Cs2g17360	9
Cs2g23540	1	Cs2g29940	2	Cs3g01430	3	Cs3g09330	4	Cs2g14560	5	Cs3g01250	6	Cs3g11650	7	Cs2g29770	8	Cs2g17430	9
Cs2g23550	1	Cs2g29960	2	Cs3g01440	3	Cs3g09470	4	Cs2g14690	5	Cs3g01485	6	Cs3g11660	7	Cs2g30170	8	Cs2g17440	9
Cs2g23570	1	Cs2g30380	2	Cs3g01470	3	Cs3g09920	4	Cs2g14720	5	Cs3g02030	6	Cs3g12160	7	Cs2g30300	8	Cs2g17470	9
Cs2g23600	1	Cs2g30410	2	Cs3g01480	3	Cs3g10290	4	Cs2g14740	5	Cs3g02050	6	Cs3g12285	7	Cs2g30910	8	Cs2g17570	9
Cs2g23900	1	Cs2g30470	2	Cs3g01490	3	Cs3g10320	4	Cs2g14920	5	Cs3g02180	6	Cs3g12740	7	Cs2g30980	8	Cs2g17780	9
Cs2g24030	1	Cs2g30560	2	Cs3g01500	3	Cs3g10410	4	Cs2g14930	5	Cs3g02330	6	Cs3g13040	7	Cs2g30990	8	Cs2g17930	9
Cs2g24110	1	Cs2g30570	2	Cs3g01753	3	Cs3g10500	4	Cs2g14940	5	Cs3g02580	6	Cs3g13460	7	Cs2g31000	8	Cs2g18040	9
Cs2g24280	1	Cs2g30590	2	Cs3g01790	3	Cs3g10615	4	Cs2g15010	5	Cs3g02610	6	Cs3g13530	7	Cs2g31020	8	Cs2g18230	9
Cs2g24330	1	Cs2g30930	2	Cs3g01900	3	Cs3g10670	4	Cs2g15200	5	Cs3g02665	6	Cs3g13570	7	Cs2g31300	8	Cs2g18540	9
Cs2g24500	1	Cs2g31290	2	Cs3g02129	3	Cs3g10840	4	Cs2g15240	5	Cs3g03030	6	Cs3g13660	7	Cs3g01120	8	Cs2g18560	9
Cs2g24880	1	Cs3g01060	2	Cs3g02570	3	Cs3g11060	4	Cs2g15260	5	Cs3g03820	6	Cs3g13840	7	Cs3g01200	8	Cs2g18720	9
Cs2g24950	1	Cs3g01240	2	Cs3g02720	3	Cs3g11270	4	Cs2g15270	5	Cs3g04110	6	Cs3g14035	7	Cs3g01410	8	Cs2g19070	9
Cs2g24960	1	Cs3g01380	2	Cs3g02820	3	Cs3g11380	4	Cs2g15460	5	Cs3g04610	6	Cs3g14090	7	Cs3g01840	8	Cs2g19210	9
Cs2g25350	1	Cs3g01450	2	Cs3g02950	3	Cs3g11420	4	Cs2g15530	5	Cs3g04730	6	Cs3g14210	7	Cs3g01960	8	Cs2g19240	9
Cs2g25650	1	Cs3g01690	2	Cs3g03320	3	Cs3g11470	4	Cs2g15570	5	Cs3g04735	6	Cs3g14260	7	Cs3g02620	8	Cs2g19640	9
Cs2g26080	1	Cs3g01820	2	Cs3g03360	3	Cs3g11480	4	Cs2g15590	5	Cs3g05120	6	Cs3g14470	7	Cs3g02630	8	Cs2g19660	9
Cs2g26650	1	Cs3g01980	2	Cs3g03790	3	Cs3g11500	4	Cs2g15660	5	Cs3g05180	6	Cs3g14560	7	Cs3g02690	8	Cs2g19710	9
Cs2g26810	1	Cs3g03000	2	Cs3g04350	3	Cs3g11590	4	Cs2g15810	5	Cs3g05440	6	Cs3g14605	7	Cs3g02880	8	Cs2g19730	9
Cs2g26840	1	Cs3g03020	2	Cs3g04940	3	Cs3g11760	4	Cs2g15820	5	Cs3g05820	6	Cs3g14870	7	Cs3g03045	8	Cs2g19760	9
Cs2g26900	1	Cs3g03140	2	Cs3g05160	3	Cs3g11790	4	Cs2g15850	5	Cs3g06040	6	Cs3g14980	7	Cs3g03160	8	Cs2g19820	9
Cs2g27090	1	Cs3g03450	2	Cs3g05465	3	Cs3g12130	4	Cs2g16040	5	Cs3g06460	6	Cs3g15030	7	Cs3g03170	8	Cs2g19860	9
Cs2g27130	1	Cs3g03540	2	Cs3g05785	3	Cs3g12230	4	Cs2g16070	5	Cs3g07070	6	Cs3g15440	7	Cs3g03190	8	Cs2g20310	9
Cs2g27160	1	Cs3g03730	2	Cs3g06130	3	Cs3g12280	4	Cs2g16170	5	Cs3g07640	6	Cs3g15560	7	Cs3g03430	8	Cs2g20720	9
Cs2g28090	1	Cs3g03750	2	Cs3g07060	3	Cs3g12380	4	Cs2g16450	5	Cs3g08685	6	Cs3g15760	7	Cs3g03470	8	Cs2g20840	9
Cs2g28500	1	Cs3g04000	2	Cs3g07240	3	Cs3g12490	4	Cs2g16590	5	Cs3g08810	6	Cs3g15780	7	Cs3g03570	8	Cs2g20910	9
Cs2g28630	1	Cs3g04040	2	Cs3g07260	3	Cs3g12510	4	Cs2g16650	5	Cs3g08830	6	Cs3g15790	7	Cs3g04070	8	Cs2g21110	9
Cs2g28710	1	Cs3g04050	2	Cs3g07510	3	Cs3g12520	4	Cs2g16660	5	Cs3g08880	6	Cs3g15830	7	Cs3g04115	8	Cs2g21140	9
Cs2g29110	1	Cs3g04120	2	Cs3g07740	3	Cs3g12610	4	Cs2g16790	5	Cs3g09083	6	Cs3g15860	7	Cs3g04160	8	Cs2g21880	9
Cs2g29160	1	Cs3g04170	2	Cs3g08220	3	Cs3g12770	4	Cs2g16850	5	Cs3g09200	6	Cs3g16070	7	Cs3g04740	8	Cs2g21950	9
Cs2g29700	1	Cs3g04190	2	Cs3g08530	3	Cs3g12810	4	Cs2g16940	5	Cs3g09490	6	Cs3g16190	7	Cs3g04960	8	Cs2g22080	9
Cs2g30750	1	Cs3g04340	2	Cs3g09500	3	Cs3g12990	4	Cs2g17000	5	Cs3g09670	6	Cs3g16280	7	Cs3g05360	8	Cs2g22110	9
Cs2g31360	1	Cs3g04360	2	Cs3g09740	3	Cs3g13770	4	Cs2g17040	5	Cs3g09880	6	Cs3g16340	7	Cs3g05430	8	Cs2g22170	9
Cs2g31435	1	Cs3g04550	2	Cs3g09790	3	Cs3g13780	4	Cs2g17130	5	Cs3g09900	6	Cs3g16660	7	Cs3g05960	8	Cs2g22330	9
Cs3g01170	1	Cs3g04720	2	Cs3g09820	3	Cs3g14080	4	Cs2g17210	5	Cs3g10170	6	Cs3g16690	7	Cs3g06120	8	Cs2g22350	9
Cs3g01295	1	Cs3g04910	2	Cs3g10390	3	Cs3g14390	4	Cs2g17240	5	Cs3g10180	6	Cs3g16840	7	Cs3g07350	8	Cs2g22440	9
Cs3g01420	1	Cs3g05330	2	Cs3g10490	3	Cs3g14420	4	Cs2g17390	5	Cs3g10560	6	Cs3g16900	7	Cs3g07370	8	Cs2g23050	9
Cs3g01720	1	Cs3g05350	2	Cs3g10510	3	Cs3g14440	4	Cs2g17660	5	Cs3g10580	6	Cs3g17210	7	Cs3g07760	8	Cs2g23200	9
Cs3g01940	1	Cs3g05470	2	Cs3g10540	3	Cs3g14550	4	Cs2g17730	5	Cs3g10590	6	Cs3g17320	7	Cs3g08125	8	Cs2g23210	9
Cs3g02120	1	Cs3g05740	2	Cs3g11350	3	Cs3g14800	4	Cs2g17840	5	Cs3g10760	6	Cs3g17480	7	Cs3g08130	8	Cs2g23500	9
Cs3g02185	1	Cs3g06350	2	Cs3g11630	3	Cs3g15180	4	Cs2g17860	5	Cs3g10860	6	Cs3g18060	7	Cs3g08260	8	Cs2g23530	9
Cs3g02730	1	Cs3g06680	2	Cs3g11700	3	Cs3g15530	4	Cs2g18330	5	Cs3g10970	6	Cs3g18070	7	Cs3g08630	8	Cs2g23620	9
Cs3g02970	1	Cs3g06940	2	Cs3g11715	3	Cs3g15640	4	Cs2g18460	5	Cs3g11285	6	Cs3g18190	7	Cs3g09100	8	Cs2g23630	9
Cs3g03090	1	Cs3g06950	2	Cs3g11840	3	Cs3g15690	4	Cs2g18580	5	Cs3g11400	6	Cs3g18380	7	Cs3g09140	8	Cs2g23650	9
Cs3g03120	1	Cs3g07290	2	Cs3g11930	3	Cs3g15750	4	Cs2g18590	5	Cs3g11710	6	Cs3g18490	7	Cs3g09390	8	Cs2g23820	9
Cs3g03135	1	Cs3g07520	2	Cs3g11960	3	Cs3g15900	4	Cs2g18620	5	Cs3g13100	6	Cs3g18550	7	Cs3g09660	8	Cs2g23840	9
Cs3g03210	1	Cs3g07530	2	Cs3g12000	3	Cs3g15910	4	Cs2g18820	5	Cs3g13110	6	Cs3g18590	7	Cs3g09780	8	Cs2g23850	9
Cs3g03240	1	Cs3g07550	2	Cs3g12250	3	Cs3g16090	4	Cs2g18980	5	Cs3g14400	6	Cs3g18670	7	Cs3g09800	8	Cs2g23870	9
Cs3g03280	1	Cs3g07610	2	Cs3g12650	3	Cs3g16160	4	Cs2g19150	5	Cs3g15380	6	Cs3g18730	7	Cs3g10020	8	Cs2g24040	9
Cs3g03440	1	Cs3g07820	2	Cs3g13210	3	Cs3g16220	4	Cs2g19220	5	Cs3g15390	6	Cs3g19330	7	Cs3g10130	8	Cs2g24100	9
Cs3g03670	1	Cs3g07930	2	Cs3g13420	3	Cs3g16395	4	Cs2g19590	5	Cs3g15430	6	Cs3g19440	7	Cs3g10260	8	Cs2g24300	9
Cs3g03910	1	Cs3g07960	2	Cs3g13490	3	Cs3g16420	4	Cs2g19680	5	Cs3g15770	6	Cs3g19450	7	Cs3g10400	8	Cs2g24340	9
Cs3g03960	1	Cs3g08110	2	Cs3g13540	3	Cs3g16470	4	Cs2g19790	5	Cs3g16030	6	Cs3g19600	7	Cs3g10630	8	Cs2g24400	9
Cs3g04060	1	Cs3g08540	2	Cs3g13580	3	Cs3g17030	4	Cs2g20020	5	Cs3g16270	6	Cs3g19680	7	Cs3g10910	8	Cs2g24460	9
Cs3g04090	1	Cs3g08620	2	Cs3g13690	3	Cs3g17120	4	Cs2g20140	5	Cs3g16520	6	Cs3g19690	7	Cs3g11140	8	Cs2g24480	9
Cs3g04100	1	Cs3g08640	2	Cs3g14050	3	Cs3g17200	4	Cs2g20170	5	Cs3g16540	6	Cs3g19740	7	Cs3g11460	8	Cs2g24550	9
Cs3g05370	1	Cs3g08820	2	Cs3g14330	3	Cs3g17300	4	Cs2g20370	5	Cs3g16590	6	Cs3g19870	7	Cs3g11620	8	Cs2g24690	9
Cs3g05380	1	Cs3g08870	2	Cs3g14460	3	Cs3g17310	4	Cs2g20520	5	Cs3g16630	6	Cs3g20050	7	Cs3g11640	8	Cs2g24700	9
Cs3g05720	1	Cs3g09090	2	Cs3g14780	3	Cs3g17410	4	Cs2g20590	5	Cs3g16750	6	Cs3g20080	7	Cs3g11850	8	Cs2g24810	9
Cs3g05800	1	Cs3g09190	2	Cs3g14850	3	Cs3g17470	4	Cs2g20600	5	Cs3g16970	6	Cs3g20110	7	Cs3g12030	8	Cs2g25040	9
Cs3g05810	1	Cs3g09690	2	Cs3g14880	3	Cs3g17520	4	Cs2g20640	5	Cs3g17010	6	Cs3g20390	7	Cs3g12110	8	Cs2g25070	9
Cs3g06080	1	Cs3g09840	2	Cs3g15130	3	Cs3g17610	4	Cs2g20700	5	Cs3g17050	6	Cs3g20490	7	Cs3g12150	8	Cs2g25250	9
Cs3g06110	1	Cs3g10080	2	Cs3g15145	3	Cs3g17620	4	Cs2g20890	5	Cs3g17190	6	Cs3g20550	7	Cs3g12270	8	Cs2g25630	9
Cs3g06150	1	Cs3g10690	2	Cs3g15340	3	Cs3g17630	4	Cs2g20900	5	Cs3g17290	6	Cs3g20960	7	Cs3g12540	8	Cs2g25680	9
Cs3g06390	1	Cs3g10900	2	Cs3g16110	3	Cs3g17900	4	Cs2g20960	5	Cs3g17450	6	Cs3g21620	7	Cs3g12720	8	Cs2g26460	9
Cs3g06450	1	Cs3g11010	2	Cs3g16150	3	Cs3g18110	4	Cs2g20980	5	Cs3g17650	6	Cs3g21950	7	Cs3g12830	8	Cs2g26580	9
Cs3g06840	1	Cs3g11690	2	Cs3g16200	3	Cs3g18120	4	Cs2g21000	5	Cs3g17810	6	Cs3g22040	7	Cs3g13010	8	Cs2g26660	9
Cs3g07140	1	Cs3g11880	2	Cs3g16360	3	Cs3g18140	4	Cs2g21200	5	Cs3g17830	6	Cs3g22070	7	Cs3g13300	8	Cs2g26740	9
Cs3g07190	1	Cs3g11940	2	Cs3g16770	3	Cs3g18160	4	Cs2g21220	5	Cs3g17970	6	Cs3g22180	7	Cs3g13440	8	Cs2g26770	9
Cs3g07620	1	Cs3g11950	2	Cs3g17220	3	Cs3g18180	4	Cs2g21560	5	Cs3g18240	6	Cs3g22310	7	Cs3g13860	8	Cs2g27020	9
Cs3g07770	1	Cs3g12080	2	Cs3g17280	3	Cs3g18200	4	Cs2g21600	5	Cs3g18260	6	Cs3g22650	7	Cs3g13880	8	Cs2g27060	9
Cs3g07780	1	Cs3g12170	2	Cs3g17390	3	Cs3g18310	4	Cs2g21820	5	Cs3g18270	6	Cs3g22860	7	Cs3g13900	8	Cs2g27150	9
Cs3g07790	1	Cs3g12180	2	Cs3g17490	3	Cs3g18420	4	Cs2g21830	5	Cs3g18320	6	Cs3g23020	7	Cs3g13910	8	Cs2g27340	9
Cs3g08340	1	Cs3g12220	2	Cs3g17590	3	Cs3g18450	4	Cs2g21900	5	Cs3g18435	6	Cs3g23210	7	Cs3g13950	8	Cs2g27470	9
Cs3g08400	1	Cs3g12290	2	Cs3g17800	3	Cs3g18740	4	Cs2g22095	5	Cs3g18440	6	Cs3g23230	7	Cs3g13960	8	Cs2g27500	9
Cs3g08450	1	Cs3g12530	2	Cs3g17870	3	Cs3g18760	4	Cs2g22160	5	Cs3g18650	6	Cs3g23360	7	Cs3g14110	8	Cs2g27510	9
Cs3g08510	1	Cs3g12670	2	Cs3g17890	3	Cs3g18810	4	Cs2g22260	5	Cs3g18840	6	Cs3g23640	7	Cs3g14120	8	Cs2g27630	9
Cs3g08660	1	Cs3g13130	2	Cs3g18040	3	Cs3g18980	4	Cs2g22430	5	Cs3g19560	6	Cs3g23710	7	Cs3g14150	8	Cs2g27720	9
Cs3g09086	1	Cs3g13140	2	Cs3g18080	3	Cs3g19060	4	Cs2g22650	5	Cs3g19570	6	Cs3g23740	7	Cs3g14270	8	Cs2g27870	9
Cs3g09130	1	Cs3g13710	2	Cs3g18090	3	Cs3g19290	4	Cs2g22660	5	Cs3g19670	6	Cs3g24060	7	Cs3g14300	8	Cs2g27970	9
Cs3g10160	1	Cs3g14000	2	Cs3g18220	3	Cs3g19350	4	Cs2g22710	5	Cs3g19790	6	Cs3g24150	7	Cs3g15090	8	Cs2g28030	9
Cs3g10220	1	Cs3g14140	2	Cs3g18330	3	Cs3g19360	4	Cs2g22720	5	Cs3g19910	6	Cs3g25640	7	Cs3g15120	8	Cs2g28080	9
Cs3g10550	1	Cs3g14170	2	Cs3g18360	3	Cs3g19370	4	Cs2g22860	5	Cs3g20070	6	Cs3g25970	7	Cs3g15160	8	Cs2g28200	9
Cs3g10600	1	Cs3g14220	2	Cs3g18460	3	Cs3g19380	4	Cs2g22900	5	Cs3g20230	6	Cs3g26060	7	Cs3g15170	8	Cs2g28305	9
Cs3g10780	1	Cs3g14360	2	Cs3g18600	3	Cs3g19410	4	Cs2g22920	5	Cs3g20300	6	Cs3g26110	7	Cs3g15200	8	Cs2g28340	9
Cs3g10930	1	Cs3g14410	2	Cs3g18610	3	Cs3g19420	4	Cs2g22990	5	Cs3g20310	6	Cs3g26280	7	Cs3g15220	8	Cs2g28440	9
Cs3g11110	1	Cs3g14450	2	Cs3g18660	3	Cs3g19470	4	Cs2g23070	5	Cs3g20940	6	Cs3g26370	7	Cs3g15240	8	Cs2g28540	9
Cs3g11330	1	Cs3g14590	2	Cs3g18920	3	Cs3g19700	4	Cs2g23290	5	Cs3g20990	6	Cs3g26510	7	Cs3g15370	8	Cs2g28550	9
Cs3g12100	1	Cs3g14610	2	Cs3g19010	3	Cs3g19890	4	Cs2g23880	5	Cs3g21190	6	Cs3g26560	7	Cs3g15980	8	Cs2g28840	9
Cs3g12630	1	Cs3g14615	2	Cs3g19090	3	Cs3g20440	4	Cs2g24050	5	Cs3g21200	6	Cs3g26570	7	Cs3g16020	8	Cs2g29050	9
Cs3g12680	1	Cs3g14820	2	Cs3g19340	3	Cs3g20650	4	Cs2g24410	5	Cs3g21300	6	Cs3g26930	7	Cs3g16080	8	Cs2g29130	9
Cs3g12715	1	Cs3g14920	2	Cs3g19490	3	Cs3g20830	4	Cs2g24670	5	Cs3g21310	6	Cs3g27080	7	Cs3g16170	8	Cs2g29170	9
Cs3g12930	1	Cs3g15040	2	Cs3g19640	3	Cs3g20840	4	Cs2g24680	5	Cs3g21530	6	Cs3g27090	7	Cs3g16560	8	Cs2g29180	9
Cs3g13030	1	Cs3g15070	2	Cs3g19660	3	Cs3g21020	4	Cs2g24760	5	Cs3g21710	6	Cs3g27150	7	Cs3g16580	8	Cs2g29205	9
Cs3g13120	1	Cs3g15540	2	Cs3g19730	3	Cs3g21255	4	Cs2g24850	5	Cs3g21810	6	Cs3g27250	7	Cs3g16730	8	Cs2g29250	9
Cs3g13480	1	Cs3g15620	2	Cs3g19750	3	Cs3g21370	4	Cs2g24930	5	Cs3g22190	6	Cs3g27380	7	Cs3g16740	8	Cs2g29430	9
Cs3g13560	1	Cs3g15630	2	Cs3g20220	3	Cs3g21570	4	Cs2g25050	5	Cs3g22260	6	Cs3g27520	7	Cs3g17170	8	Cs2g29490	9
Cs3g13600	1	Cs3g15800	2	Cs3g20290	3	Cs3g21590	4	Cs2g25140	5	Cs3g22560	6	Cs3g27720	7	Cs3g17350	8	Cs2g29570	9
Cs3g13610	1	Cs3g15840	2	Cs3g20380	3	Cs3g21770	4	Cs2g25150	5	Cs3g22790	6	Cs3g27730	7	Cs3g17420	8	Cs2g29590	9
Cs3g13790	1	Cs3g16000	2	Cs3g20570	3	Cs3g21800	4	Cs2g25220	5	Cs3g22920	6	Cs3g27770	7	Cs3g17430	8	Cs2g29670	9
Cs3g13800	1	Cs3g16130	2	Cs3g20580	3	Cs3g21860	4	Cs2g25300	5	Cs3g23200	6	Cs3g27840	7	Cs3g17500	8	Cs2g30140	9
Cs3g13820	1	Cs3g16260	2	Cs3g20620	3	Cs3g22130	4	Cs2g25360	5	Cs3g23280	6	Cs3g27850	7	Cs3g17530	8	Cs2g30210	9
Cs3g13885	1	Cs3g16320	2	Cs3g20695	3	Cs3g22320	4	Cs2g25380	5	Cs3g23410	6	Cs3g27880	7	Cs3g17640	8	Cs2g30270	9
Cs3g13890	1	Cs3g16410	2	Cs3g20720	3	Cs3g22370	4	Cs2g25440	5	Cs3g23650	6	Cs4g01190	7	Cs3g17660	8	Cs2g30310	9
Cs3g13930	1	Cs3g16700	2	Cs3g20790	3	Cs3g22380	4	Cs2g25470	5	Cs3g23730	6	Cs4g01310	7	Cs3g17850	8	Cs2g30460	9
Cs3g14320	1	Cs3g16960	2	Cs3g20880	3	Cs3g22450	4	Cs2g25690	5	Cs3g24040	6	Cs4g01360	7	Cs3g17910	8	Cs2g30710	9
Cs3g14380	1	Cs3g17035	2	Cs3g21010	3	Cs3g22810	4	Cs2g26323	5	Cs3g24140	6	Cs4g01380	7	Cs3g17920	8	Cs2g30865	9
Cs3g14430	1	Cs3g17570	2	Cs3g21130	3	Cs3g22820	4	Cs2g26340	5	Cs3g24340	6	Cs4g01470	7	Cs3g17940	8	Cs2g30880	9
Cs3g14660	1	Cs3g17770	2	Cs3g21380	3	Cs3g23130	4	Cs2g26550	5	Cs3g24530	6	Cs4g01560	7	Cs3g18170	8	Cs2g31210	9
Cs3g14750	1	Cs3g17840	2	Cs3g21510	3	Cs3g23400	4	Cs2g26590	5	Cs3g25030	6	Cs4g01750	7	Cs3g18280	8	Cs2g31240	9
Cs3g14830	1	Cs3g17930	2	Cs3g21780	3	Cs3g23530	4	Cs2g26610	5	Cs3g25060	6	Cs4g01870	7	Cs3g18640	8	Cs2g31370	9
Cs3g14940	1	Cs3g18000	2	Cs3g21820	3	Cs3g23700	4	Cs2g26765	5	Cs3g25100	6	Cs4g02110	7	Cs3g18910	8	Cs2g31450	9
Cs3g15060	1	Cs3g18010	2	Cs3g21920	3	Cs3g23870	4	Cs2g26790	5	Cs3g25110	6	Cs4g02320	7	Cs3g18940	8	Cs3g01040	9
Cs3g15080	1	Cs3g18210	2	Cs3g21990	3	Cs3g23880	4	Cs2g26860	5	Cs3g25130	6	Cs4g02400	7	Cs3g19020	8	Cs3g01180	9
Cs3g15100	1	Cs3g18350	2	Cs3g22030	3	Cs3g24010	4	Cs2g26930	5	Cs3g25160	6	Cs4g02550	7	Cs3g19030	8	Cs3g01275	9
Cs3g15140	1	Cs3g18390	2	Cs3g22220	3	Cs3g24130	4	Cs2g27100	5	Cs3g25280	6	Cs4g02580	7	Cs3g19040	8	Cs3g01280	9
Cs3g15150	1	Cs3g18480	2	Cs3g22250	3	Cs3g24285	4	Cs2g27220	5	Cs3g25410	6	Cs4g02590	7	Cs3g19150	8	Cs3g01320	9
Cs3g15330	1	Cs3g18720	2	Cs3g22280	3	Cs3g24290	4	Cs2g27310	5	Cs3g25600	6	Cs4g02855	7	Cs3g19180	8	Cs3g01540	9
Cs3g15410	1	Cs3g18830	2	Cs3g22330	3	Cs3g24380	4	Cs2g27440	5	Cs3g25746	6	Cs4g02995	7	Cs3g19210	8	Cs3g01570	9
Cs3g15420	1	Cs3g18880	2	Cs3g22500	3	Cs3g24460	4	Cs2g27450	5	Cs3g25755	6	Cs4g03200	7	Cs3g19220	8	Cs3g01610	9
Cs3g15460	1	Cs3g18930	2	Cs3g22580	3	Cs3g24510	4	Cs2g27460	5	Cs3g25790	6	Cs4g03340	7	Cs3g19260	8	Cs3g01620	9
Cs3g15580	1	Cs3g18950	2	Cs3g22660	3	Cs3g24570	4	Cs2g27560	5	Cs3g25890	6	Cs4g03410	7	Cs3g19300	8	Cs3g01630	9
Cs3g15590	1	Cs3g18960	2	Cs3g22700	3	Cs3g24610	4	Cs2g27710	5	Cs3g25960	6	Cs4g03480	7	Cs3g19390	8	Cs3g01650	9
Cs3g15600	1	Cs3g19085	2	Cs3g22830	3	Cs3g24730	4	Cs2g27760	5	Cs3g25990	6	Cs4g03560	7	Cs3g19550	8	Cs3g01670	9
Cs3g15710	1	Cs3g19170	2	Cs3g22840	3	Cs3g24790	4	Cs2g27880	5	Cs3g26080	6	Cs4g03590	7	Cs3g19810	8	Cs3g01680	9
Cs3g16050	1	Cs3g19230	2	Cs3g22880	3	Cs3g24820	4	Cs2g27900	5	Cs3g26130	6	Cs4g03680	7	Cs3g19850	8	Cs3g01800	9
Cs3g16240	1	Cs3g19480	2	Cs3g22900	3	Cs3g24900	4	Cs2g28260	5	Cs3g26140	6	Cs4g03900	7	Cs3g19970	8	Cs3g02070	9
Cs3g16330	1	Cs3g19720	2	Cs3g22940	3	Cs3g25000	4	Cs2g28430	5	Cs3g26150	6	Cs4g04090	7	Cs3g20180	8	Cs3g02090	9
Cs3g16350	1	Cs3g19770	2	Cs3g23040	3	Cs3g25120	4	Cs2g28460	5	Cs3g26160	6	Cs4g04180	7	Cs3g20250	8	Cs3g02125	9
Cs3g16530	1	Cs3g19820	2	Cs3g23250	3	Cs3g25350	4	Cs2g28560	5	Cs3g26270	6	Cs4g04270	7	Cs3g20260	8	Cs3g02540	9
Cs3g16600	1	Cs3g19990	2	Cs3g23490	3	Cs3g25370	4	Cs2g29090	5	Cs3g26390	6	Cs4g04390	7	Cs3g20480	8	Cs3g02590	9
Cs3g16820	1	Cs3g20150	2	Cs3g23550	3	Cs3g25620	4	Cs2g29240	5	Cs3g26675	6	Cs4g04440	7	Cs3g20690	8	Cs3g02660	9
Cs3g17100	1	Cs3g20280	2	Cs3g23720	3	Cs3g25645	4	Cs2g29260	5	Cs3g26830	6	Cs4g04500	7	Cs3g20730	8	Cs3g02740	9
Cs3g17140	1	Cs3g20510	2	Cs3g23750	3	Cs3g25820	4	Cs2g29280	5	Cs3g26865	6	Cs4g04530	7	Cs3g20920	8	Cs3g02780	9
Cs3g17270	1	Cs3g20520	2	Cs3g23940	3	Cs3g25840	4	Cs2g29300	5	Cs3g26910	6	Cs4g04610	7	Cs3g21140	8	Cs3g02960	9
Cs3g17370	1	Cs3g20740	2	Cs3g24190	3	Cs3g26190	4	Cs2g29400	5	Cs3g27010	6	Cs4g04750	7	Cs3g21150	8	Cs3g03070	9
Cs3g17440	1	Cs3g20900	2	Cs3g24210	3	Cs3g26970	4	Cs2g29970	5	Cs3g27050	6	Cs4g04850	7	Cs3g21720	8	Cs3g03255	9
Cs3g17560	1	Cs3g21170	2	Cs3g24220	3	Cs3g27110	4	Cs2g30160	5	Cs3g27210	6	Cs4g05010	7	Cs3g21900	8	Cs3g03420	9
Cs3g17600	1	Cs3g21280	2	Cs3g24390	3	Cs3g27240	4	Cs2g30260	5	Cs3g27410	6	Cs4g05260	7	Cs3g21930	8	Cs3g03550	9
Cs3g18030	1	Cs3g21290	2	Cs3g24400	3	Cs3g27690	4	Cs2g30320	5	Cs3g27600	6	Cs4g05350	7	Cs3g21970	8	Cs3g03690	9
Cs3g18130	1	Cs3g21440	2	Cs3g24450	3	Cs3g27700	4	Cs2g30340	5	Cs3g27870	6	Cs4g05610	7	Cs3g21980	8	Cs3g03840	9
Cs3g18150	1	Cs3g21500	2	Cs3g24470	3	Cs4g01040	4	Cs2g30670	5	Cs4g01170	6	Cs4g05670	7	Cs3g22010	8	Cs3g03980	9
Cs3g18290	1	Cs3g21850	2	Cs3g24500	3	Cs4g01060	4	Cs2g30700	5	Cs4g01330	6	Cs4g05930	7	Cs3g22090	8	Cs3g04790	9
Cs3g18300	1	Cs3g21870	2	Cs3g24540	3	Cs4g01120	4	Cs2g30760	5	Cs4g01390	6	Cs4g06300	7	Cs3g22110	8	Cs3g04900	9
Cs3g18410	1	Cs3g21960	2	Cs3g24620	3	Cs4g01460	4	Cs2g30940	5	Cs4g01500	6	Cs4g06570	7	Cs3g22200	8	Cs3g04950	9
Cs3g18520	1	Cs3g22020	2	Cs3g24640	3	Cs4g02150	4	Cs2g30950	5	Cs4g01510	6	Cs4g06770	7	Cs3g22480	8	Cs3g05390	9
Cs3g18540	1	Cs3g22080	2	Cs3g24750	3	Cs4g02260	4	Cs2g31050	5	Cs4g01640	6	Cs4g07210	7	Cs3g22530	8	Cs3g05400	9
Cs3g18700	1	Cs3g22140	2	Cs3g24760	3	Cs4g02420	4	Cs2g31150	5	Cs4g01700	6	Cs4g07360	7	Cs3g22590	8	Cs3g05410	9
Cs3g18790	1	Cs3g22150	2	Cs3g24890	3	Cs4g02570	4	Cs2g31160	5	Cs4g01780	6	Cs4g07530	7	Cs3g22680	8	Cs3g05420	9
Cs3g18800	1	Cs3g22240	2	Cs3g24980	3	Cs4g02585	4	Cs2g31340	5	Cs4g01890	6	Cs4g07680	7	Cs3g22750	8	Cs3g05450	9
Cs3g18850	1	Cs3g22410	2	Cs3g25020	3	Cs4g02910	4	Cs3g01140	5	Cs4g01950	6	Cs4g07810	7	Cs3g22770	8	Cs3g06090	9
Cs3g19500	1	Cs3g22470	2	Cs3g25320	3	Cs4g03140	4	Cs3g01230	5	Cs4g02040	6	Cs4g08210	7	Cs3g23000	8	Cs3g06140	9
Cs3g19610	1	Cs3g22510	2	Cs3g25430	3	Cs4g03210	4	Cs3g01290	5	Cs4g02170	6	Cs4g08280	7	Cs3g23090	8	Cs3g06410	9
Cs3g19630	1	Cs3g22850	2	Cs3g25450	3	Cs4g03220	4	Cs3g01460	5	Cs4g02180	6	Cs4g08320	7	Cs3g23310	8	Cs3g06930	9
Cs3g19780	1	Cs3g23010	2	Cs3g25520	3	Cs4g03370	4	Cs3g01530	5	Cs4g02280	6	Cs4g08500	7	Cs3g23420	8	Cs3g07165	9
Cs3g19860	1	Cs3g23060	2	Cs3g25850	3	Cs4g03710	4	Cs3g01660	5	Cs4g02290	6	Cs4g08565	7	Cs3g23470	8	Cs3g07300	9
Cs3g20000	1	Cs3g23070	2	Cs3g26090	3	Cs4g03750	4	Cs3g01870	5	Cs4g02310	6	Cs4g08570	7	Cs3g23560	8	Cs3g07600	9
Cs3g20320	1	Cs3g23150	2	Cs3g26180	3	Cs4g03840	4	Cs3g01943	5	Cs4g02380	6	Cs4g08670	7	Cs3g23620	8	Cs3g07800	9
Cs3g20340	1	Cs3g23270	2	Cs3g26380	3	Cs4g03940	4	Cs3g02020	5	Cs4g02450	6	Cs4g08700	7	Cs3g23670	8	Cs3g07810	9
Cs3g20410	1	Cs3g23290	2	Cs3g26430	3	Cs4g04050	4	Cs3g02040	5	Cs4g02620	6	Cs4g09555	7	Cs3g23820	8	Cs3g07940	9
Cs3g20610	1	Cs3g23580	2	Cs3g26470	3	Cs4g04200	4	Cs3g02080	5	Cs4g02640	6	Cs4g09820	7	Cs3g24160	8	Cs3g07950	9
Cs3g20890	1	Cs3g23590	2	Cs3g26630	3	Cs4g04220	4	Cs3g02510	5	Cs4g02810	6	Cs4g09900	7	Cs3g24230	8	Cs3g08060	9
Cs3g21040	1	Cs3g23610	2	Cs3g26660	3	Cs4g04260	4	Cs3g02530	5	Cs4g03430	6	Cs4g09910	7	Cs3g24250	8	Cs3g08080	9
Cs3g21260	1	Cs3g23660	2	Cs3g26800	3	Cs4g04290	4	Cs3g02600	5	Cs4g03500	6	Cs4g10620	7	Cs3g24310	8	Cs3g08170	9
Cs3g21630	1	Cs3g23890	2	Cs3g27360	3	Cs4g04400	4	Cs3g02640	5	Cs4g03630	6	Cs4g10740	7	Cs3g24320	8	Cs3g08210	9
Cs3g21730	1	Cs3g24030	2	Cs3g27430	3	Cs4g04420	4	Cs3g03010	5	Cs4g03790	6	Cs4g10750	7	Cs3g24420	8	Cs3g08370	9
Cs3g21760	1	Cs3g24170	2	Cs3g27500	3	Cs4g04600	4	Cs3g03040	5	Cs4g03860	6	Cs4g10760	7	Cs3g24550	8	Cs3g08390	9
Cs3g22100	1	Cs3g24180	2	Cs3g27530	3	Cs4g04920	4	Cs3g03139	5	Cs4g03990	6	Cs4g10815	7	Cs3g24670	8	Cs3g08500	9
Cs3g22210	1	Cs3g24270	2	Cs3g27620	3	Cs4g04980	4	Cs3g03220	5	Cs4g04240	6	Cs4g10900	7	Cs3g24840	8	Cs3g08580	9
Cs3g22230	1	Cs3g24700	2	Cs3g27625	3	Cs4g05250	4	Cs3g03300	5	Cs4g04350	6	Cs4g11160	7	Cs3g24950	8	Cs3g08600	9
Cs3g22270	1	Cs3g24740	2	Cs4g01010	3	Cs4g05320	4	Cs3g03335	5	Cs4g04360	6	Cs4g11190	7	Cs3g25080	8	Cs3g08850	9
Cs3g22550	1	Cs3g24835	2	Cs4g01125	3	Cs4g05450	4	Cs3g03340	5	Cs4g04410	6	Cs4g11200	7	Cs3g25220	8	Cs3g09000	9
Cs3g22610	1	Cs3g25070	2	Cs4g01520	3	Cs4g06320	4	Cs3g03350	5	Cs4g04770	6	Cs4g11300	7	Cs3g25250	8	Cs3g09310	9
Cs3g22720	1	Cs3g25170	2	Cs4g01570	3	Cs4g06860	4	Cs3g03460	5	Cs4g04950	6	Cs4g11600	7	Cs3g25290	8	Cs3g09320	9
Cs3g22730	1	Cs3g25180	2	Cs4g01590	3	Cs4g06870	4	Cs3g03500	5	Cs4g05080	6	Cs4g11740	7	Cs3g25460	8	Cs3g09520	9
Cs3g22740	1	Cs3g25380	2	Cs4g01620	3	Cs4g06915	4	Cs3g03680	5	Cs4g05160	6	Cs4g11990	7	Cs3g25770	8	Cs3g09630	9
Cs3g22930	1	Cs3g25420	2	Cs4g01650	3	Cs4g07000	4	Cs3g04013	5	Cs4g05470	6	Cs4g12170	7	Cs3g25800	8	Cs3g09680	9
Cs3g23120	1	Cs3g25540	2	Cs4g01730	3	Cs4g07220	4	Cs3g04016	5	Cs4g05510	6	Cs4g12930	7	Cs3g25810	8	Cs3g09730	9
Cs3g23140	1	Cs3g25560	2	Cs4g01800	3	Cs4g07240	4	Cs3g04140	5	Cs4g05530	6	Cs4g13260	7	Cs3g26000	8	Cs3g09770	9
Cs3g23320	1	Cs3g25700	2	Cs4g01900	3	Cs4g07440	4	Cs3g04515	5	Cs4g05740	6	Cs4g13270	7	Cs3g26050	8	Cs3g09980	9
Cs3g23340	1	Cs3g25710	2	Cs4g02060	3	Cs4g07450	4	Cs3g04530	5	Cs4g06020	6	Cs4g13300	7	Cs3g26300	8	Cs3g10060	9
Cs3g23440	1	Cs3g26100	2	Cs4g02300	3	Cs4g07460	4	Cs3g04920	5	Cs4g06140	6	Cs4g13380	7	Cs3g26550	8	Cs3g10200	9
Cs3g23460	1	Cs3g26210	2	Cs4g02500	3	Cs4g07480	4	Cs3g04970	5	Cs4g06260	6	Cs4g13410	7	Cs3g26650	8	Cs3g10250	9
Cs3g23500	1	Cs3g26290	2	Cs4g02530	3	Cs4g07520	4	Cs3g05115	5	Cs4g06430	6	Cs4g13413	7	Cs3g26690	8	Cs3g10430	9
Cs3g23520	1	Cs3g26410	2	Cs4g02740	3	Cs4g07670	4	Cs3g05880	5	Cs4g06520	6	Cs4g13430	7	Cs3g26750	8	Cs3g10470	9
Cs3g23540	1	Cs3g26620	2	Cs4g02800	3	Cs4g07690	4	Cs3g06430	5	Cs4g06540	6	Cs4g13440	7	Cs3g26940	8	Cs3g10480	9
Cs3g23570	1	Cs3g26740	2	Cs4g02870	3	Cs4g07890	4	Cs3g06480	5	Cs4g06580	6	Cs4g13470	7	Cs3g26980	8	Cs3g10570	9
Cs3g23910	1	Cs3g26880	2	Cs4g02970	3	Cs4g08130	4	Cs3g06850	5	Cs4g06585	6	Cs4g13600	7	Cs3g27100	8	Cs3g10740	9
Cs3g23920	1	Cs3g27030	2	Cs4g02980	3	Cs4g08250	4	Cs3g06870	5	Cs4g06630	6	Cs4g13960	7	Cs3g27220	8	Cs3g10845	9
Cs3g23950	1	Cs3g27040	2	Cs4g03320	3	Cs4g08260	4	Cs3g06880	5	Cs4g06640	6	Cs4g14045	7	Cs3g27280	8	Cs3g11120	9
Cs3g23960	1	Cs3g27290	2	Cs4g03330	3	Cs4g08430	4	Cs3g06900	5	Cs4g06830	6	Cs4g14060	7	Cs3g27300	8	Cs3g11180	9
Cs3g23970	1	Cs3g27510	2	Cs4g03360	3	Cs4g08450	4	Cs3g07230	5	Cs4g06910	6	Cs4g14200	7	Cs3g27350	8	Cs3g11310	9
Cs3g24100	1	Cs3g27740	2	Cs4g03390	3	Cs4g08480	4	Cs3g07250	5	Cs4g07060	6	Cs4g14535	7	Cs3g27370	8	Cs3g11320	9
Cs3g24120	1	Cs3g27760	2	Cs4g03570	3	Cs4g08790	4	Cs3g07280	5	Cs4g07190	6	Cs4g14845	7	Cs3g27460	8	Cs3g11370	9
Cs3g24240	1	Cs3g27780	2	Cs4g03810	3	Cs4g09160	4	Cs3g07395	5	Cs4g07230	6	Cs4g14870	7	Cs3g27550	8	Cs3g11430	9
Cs3g24360	1	Cs4g01030	2	Cs4g03950	3	Cs4g09550	4	Cs3g07435	5	Cs4g07250	6	Cs4g14960	7	Cs3g27790	8	Cs3g11440	9
Cs3g24440	1	Cs4g01080	2	Cs4g04130	3	Cs4g09640	4	Cs3g07455	5	Cs4g07470	6	Cs4g14980	7	Cs4g01140	8	Cs3g11510	9
Cs3g24480	1	Cs4g01130	2	Cs4g04280	3	Cs4g09680	4	Cs3g07460	5	Cs4g07490	6	Cs4g15100	7	Cs4g01160	8	Cs3g11520	9
Cs3g24520	1	Cs4g01220	2	Cs4g04760	3	Cs4g09720	4	Cs3g07540	5	Cs4g07640	6	Cs4g15220	7	Cs4g01340	8	Cs3g11530	9
Cs3g24600	1	Cs4g01280	2	Cs4g04810	3	Cs4g09730	4	Cs3g07670	5	Cs4g07800	6	Cs4g15310	7	Cs4g01440	8	Cs3g11540	9
Cs3g24780	1	Cs4g01300	2	Cs4g04960	3	Cs4g09829	4	Cs3g07720	5	Cs4g07880	6	Cs4g15430	7	Cs4g02010	8	Cs3g11570	9
Cs3g24850	1	Cs4g01320	2	Cs4g05240	3	Cs4g10060	4	Cs3g07750	5	Cs4g08310	6	Cs4g15510	7	Cs4g02130	8	Cs3g11580	9
Cs3g24880	1	Cs4g01410	2	Cs4g05390	3	Cs4g10140	4	Cs3g07990	5	Cs4g08520	6	Cs4g15590	7	Cs4g02490	8	Cs3g11680	9
Cs3g25150	1	Cs4g01450	2	Cs4g05440	3	Cs4g10310	4	Cs3g08430	5	Cs4g08610	6	Cs4g15735	7	Cs4g02750	8	Cs3g11890	9
Cs3g25165	1	Cs4g01600	2	Cs4g05580	3	Cs4g10590	4	Cs3g08480	5	Cs4g08780	6	Cs4g15880	7	Cs4g03400	8	Cs3g11990	9
Cs3g25260	1	Cs4g01690	2	Cs4g05680	3	Cs4g10730	4	Cs3g08520	5	Cs4g08850	6	Cs4g16010	7	Cs4g03440	8	Cs3g12210	9
Cs3g25610	1	Cs4g01760	2	Cs4g05690	3	Cs4g10800	4	Cs3g08650	5	Cs4g08890	6	Cs4g16240	7	Cs4g03460	8	Cs3g12240	9
Cs3g25715	1	Cs4g01980	2	Cs4g05760	3	Cs4g10940	4	Cs3g08670	5	Cs4g08940	6	Cs4g16250	7	Cs4g03610	8	Cs3g12260	9
Cs3g25740	1	Cs4g02520	2	Cs4g06310	3	Cs4g11150	4	Cs3g08720	5	Cs4g08960	6	Cs4g16320	7	Cs4g03650	8	Cs3g12350	9
Cs3g25860	1	Cs4g02630	2	Cs4g06330	3	Cs4g12290	4	Cs3g09120	5	Cs4g09200	6	Cs4g16910	7	Cs4g03660	8	Cs3g12500	9
Cs3g25870	1	Cs4g02930	2	Cs4g06410	3	Cs4g12310	4	Cs3g09180	5	Cs4g09370	6	Cs4g16980	7	Cs4g04040	8	Cs3g12750	9
Cs3g25900	1	Cs4g02960	2	Cs4g06510	3	Cs4g12345	4	Cs3g09210	5	Cs4g09410	6	Cs4g17270	7	Cs4g04070	8	Cs3g12760	9
Cs3g26010	1	Cs4g03050	2	Cs4g06590	3	Cs4g12455	4	Cs3g09230	5	Cs4g09570	6	Cs4g17360	7	Cs4g04380	8	Cs3g12850	9
Cs3g26020	1	Cs4g03060	2	Cs4g06710	3	Cs4g12610	4	Cs3g09260	5	Cs4g09670	6	Cs4g17650	7	Cs4g04480	8	Cs3g12940	9
Cs3g26070	1	Cs4g03130	2	Cs4g06800	3	Cs4g12660	4	Cs3g09300	5	Cs4g09690	6	Cs4g17930	7	Cs4g04490	8	Cs3g13060	9
Cs3g26220	1	Cs4g03510	2	Cs4g06930	3	Cs4g12980	4	Cs3g09430	5	Cs4g09750	6	Cs4g18020	7	Cs4g04540	8	Cs3g13150	9
Cs3g26320	1	Cs4g03580	2	Cs4g07040	3	Cs4g12990	4	Cs3g09480	5	Cs4g09800	6	Cs4g18060	7	Cs4g04620	8	Cs3g13320	9
Cs3g26420	1	Cs4g03760	2	Cs4g07180	3	Cs4g13000	4	Cs3g09530	5	Cs4g09890	6	Cs4g18070	7	Cs4g04830	8	Cs3g13340	9
Cs3g26500	1	Cs4g03800	2	Cs4g07430	3	Cs4g13220	4	Cs3g09610	5	Cs4g10030	6	Cs4g18140	7	Cs4g04840	8	Cs3g13370	9
Cs3g26700	1	Cs4g03880	2	Cs4g07710	3	Cs4g13230	4	Cs3g10085	5	Cs4g10110	6	Cs4g18390	7	Cs4g04930	8	Cs3g13390	9
Cs3g26760	1	Cs4g03960	2	Cs4g07850	3	Cs4g13250	4	Cs3g10440	5	Cs4g10600	6	Cs4g18590	7	Cs4g04990	8	Cs3g13470	9
Cs3g26810	1	Cs4g03970	2	Cs4g07860	3	Cs4g13420	4	Cs3g10520	5	Cs4g10680	6	Cs4g18770	7	Cs4g05030	8	Cs3g13650	9
Cs3g26840	1	Cs4g04120	2	Cs4g08050	3	Cs4g13680	4	Cs3g10750	5	Cs4g10700	6	Cs4g18820	7	Cs4g05420	8	Cs3g13680	9
Cs3g26900	1	Cs4g04250	2	Cs4g08090	3	Cs4g13690	4	Cs3g10770	5	Cs4g10770	6	Cs4g18980	7	Cs4g05500	8	Cs3g13730	9
Cs3g26905	1	Cs4g04310	2	Cs4g08180	3	Cs4g13870	4	Cs3g10920	5	Cs4g10960	6	Cs4g19000	7	Cs4g05560	8	Cs3g13740	9
Cs3g27070	1	Cs4g04430	2	Cs4g08400	3	Cs4g14020	4	Cs3g10940	5	Cs4g11260	6	Cs4g19320	7	Cs4g05920	8	Cs3g13760	9
Cs3g27200	1	Cs4g04520	2	Cs4g08420	3	Cs4g14850	4	Cs3g10950	5	Cs4g11610	6	Cs4g19605	7	Cs4g05940	8	Cs3g13850	9
Cs3g27230	1	Cs4g04550	2	Cs4g08510	3	Cs4g14880	4	Cs3g11290	5	Cs4g11620	6	Cs4g19820	7	Cs4g06080	8	Cs3g13870	9
Cs3g27440	1	Cs4g04560	2	Cs4g08530	3	Cs4g14900	4	Cs3g11360	5	Cs4g11920	6	Cs4g19950	7	Cs4g06160	8	Cs3g13970	9
Cs3g27470	1	Cs4g04590	2	Cs4g08560	3	Cs4g15000	4	Cs3g11560	5	Cs4g11930	6	Cs4g20100	7	Cs4g06370	8	Cs3g14290	9
Cs3g27490	1	Cs4g04900	2	Cs4g08580	3	Cs4g15120	4	Cs3g11670	5	Cs4g12200	6	Cs4g20410	7	Cs4g06480	8	Cs3g14770	9
Cs3g27570	1	Cs4g04970	2	Cs4g09080	3	Cs4g15450	4	Cs3g12010	5	Cs4g12750	6	Cs4g20550	7	Cs4g06740	8	Cs3g14790	9
Cs3g27580	1	Cs4g05050	2	Cs4g09090	3	Cs4g15690	4	Cs3g12190	5	Cs4g12800	6	Cs4g20580	7	Cs4g06750	8	Cs3g14990	9
Cs3g27630	1	Cs4g05170	2	Cs4g09420	3	Cs4g15750	4	Cs3g12310	5	Cs4g12810	6	Cs4g20590	7	Cs4g06990	8	Cs3g15190	9
Cs3g27670	1	Cs4g05300	2	Cs4g09425	3	Cs4g15830	4	Cs3g12570	5	Cs4g12830	6	Cs5g01070	7	Cs4g07050	8	Cs3g15350	9
Cs3g27750	1	Cs4g05310	2	Cs4g09530	3	Cs4g15860	4	Cs3g12580	5	Cs4g13210	6	Cs5g01160	7	Cs4g07150	8	Cs3g15670	9
Cs4g01020	1	Cs4g05380	2	Cs4g09590	3	Cs4g15950	4	Cs3g12590	5	Cs4g13240	6	Cs5g01450	7	Cs4g07170	8	Cs3g15680	9
Cs4g01150	1	Cs4g05430	2	Cs4g09710	3	Cs4g16360	4	Cs3g12640	5	Cs4g13290	6	Cs5g01670	7	Cs4g07420	8	Cs3g15850	9
Cs4g01490	1	Cs4g05620	2	Cs4g09770	3	Cs4g17260	4	Cs3g12730	5	Cs4g13550	6	Cs5g01930	7	Cs4g07560	8	Cs3g15990	9
Cs4g01580	1	Cs4g05750	2	Cs4g09930	3	Cs4g17320	4	Cs3g12910	5	Cs4g13570	6	Cs5g02190	7	Cs4g07580	8	Cs3g16180	9
Cs4g01710	1	Cs4g06220	2	Cs4g10210	3	Cs4g17505	4	Cs3g12935	5	Cs4g13780	6	Cs5g02210	7	Cs4g07600	8	Cs3g16230	9
Cs4g01720	1	Cs4g06245	2	Cs4g10930	3	Cs4g17520	4	Cs3g12970	5	Cs4g13880	6	Cs5g02500	7	Cs4g07700	8	Cs3g16310	9
Cs4g01880	1	Cs4g06340	2	Cs4g10970	3	Cs4g17730	4	Cs3g13080	5	Cs4g13940	6	Cs5g02610	7	Cs4g08340	8	Cs3g16380	9
Cs4g01910	1	Cs4g06350	2	Cs4g11080	3	Cs4g17780	4	Cs3g13160	5	Cs4g14050	6	Cs5g02780	7	Cs4g08810	8	Cs3g16390	9
Cs4g02020	1	Cs4g06620	2	Cs4g11670	3	Cs4g17990	4	Cs3g13290	5	Cs4g14600	6	Cs5g03050	7	Cs4g08970	8	Cs3g16430	9
Cs4g02030	1	Cs4g06790	2	Cs4g11690	3	Cs4g18050	4	Cs3g13310	5	Cs4g14690	6	Cs5g03133	7	Cs4g09140	8	Cs3g16440	9
Cs4g02090	1	Cs4g06880	2	Cs4g11860	3	Cs4g18380	4	Cs3g13400	5	Cs4g15670	6	Cs5g03330	7	Cs4g09280	8	Cs3g16480	9
Cs4g02240	1	Cs4g07010	2	Cs4g12045	3	Cs4g18600	4	Cs3g14130	5	Cs4g15725	6	Cs5g03340	7	Cs4g09320	8	Cs3g16640	9
Cs4g02270	1	Cs4g07020	2	Cs4g12670	3	Cs4g18750	4	Cs3g14180	5	Cs4g15910	6	Cs5g03420	7	Cs4g09440	8	Cs3g16670	9
Cs4g02340	1	Cs4g07030	2	Cs4g12960	3	Cs4g18760	4	Cs3g14190	5	Cs4g15925	6	Cs5g03440	7	Cs4g09560	8	Cs3g16830	9
Cs4g02360	1	Cs4g07100	2	Cs4g13040	3	Cs4g19050	4	Cs3g14200	5	Cs4g16075	6	Cs5g03480	7	Cs4g09600	8	Cs3g16860	9
Cs4g02390	1	Cs4g07110	2	Cs4g13080	3	Cs4g19060	4	Cs3g14250	5	Cs4g16130	6	Cs5g04000	7	Cs4g09610	8	Cs3g16910	9
Cs4g02610	1	Cs4g07310	2	Cs4g13120	3	Cs4g19120	4	Cs3g14280	5	Cs4g16140	6	Cs5g04030	7	Cs4g09810	8	Cs3g16940	9
Cs4g02710	1	Cs4g07570	2	Cs4g13640	3	Cs4g19180	4	Cs3g14310	5	Cs4g16380	6	Cs5g04190	7	Cs4g09830	8	Cs3g16990	9
Cs4g02730	1	Cs4g07720	2	Cs4g13890	3	Cs4g19400	4	Cs3g14500	5	Cs4g16420	6	Cs5g04580	7	Cs4g09950	8	Cs3g17040	9
Cs4g02780	1	Cs4g07790	2	Cs4g14310	3	Cs4g19500	4	Cs3g14570	5	Cs4g16960	6	Cs5g04840	7	Cs4g10010	8	Cs3g17060	9
Cs4g02790	1	Cs4g07820	2	Cs4g15040	3	Cs4g19760	4	Cs3g14670	5	Cs4g17040	6	Cs5g04970	7	Cs4g10090	8	Cs3g17070	9
Cs4g03040	1	Cs4g07940	2	Cs4g15270	3	Cs4g19810	4	Cs3g14890	5	Cs4g17060	6	Cs5g05060	7	Cs4g10100	8	Cs3g17160	9
Cs4g03450	1	Cs4g08160	2	Cs4g15330	3	Cs4g20030	4	Cs3g14900	5	Cs4g17170	6	Cs5g05260	7	Cs4g10120	8	Cs3g17240	9
Cs4g03520	1	Cs4g08200	2	Cs4g15340	3	Cs4g20130	4	Cs3g14930	5	Cs4g17200	6	Cs5g05300	7	Cs4g10180	8	Cs3g17250	9
Cs4g03540	1	Cs4g08220	2	Cs4g15530	3	Cs4g20530	4	Cs3g14950	5	Cs4g17280	6	Cs5g05330	7	Cs4g10340	8	Cs3g17510	9
Cs4g03600	1	Cs4g08230	2	Cs4g15560	3	Cs5g01490	4	Cs3g14960	5	Cs4g17390	6	Cs5g05550	7	Cs4g10570	8	Cs3g17550	9
Cs4g03640	1	Cs4g08240	2	Cs4g15710	3	Cs5g01710	4	Cs3g14970	5	Cs4g17410	6	Cs5g06260	7	Cs4g10790	8	Cs3g17670	9
Cs4g03830	1	Cs4g08270	2	Cs4g15720	3	Cs5g02140	4	Cs3g15290	5	Cs4g17830	6	Cs5g06320	7	Cs4g10830	8	Cs3g17750	9
Cs4g03850	1	Cs4g08380	2	Cs4g15730	3	Cs5g02200	4	Cs3g15360	5	Cs4g17910	6	Cs5g06330	7	Cs4g10870	8	Cs3g17980	9
Cs4g04020	1	Cs4g08920	2	Cs4g15940	3	Cs5g02290	4	Cs3g15400	5	Cs4g17980	6	Cs5g06520	7	Cs4g10910	8	Cs3g18100	9
Cs4g04110	1	Cs4g09010	2	Cs4g16050	3	Cs5g02410	4	Cs3g15450	5	Cs4g18150	6	Cs5g06610	7	Cs4g10950	8	Cs3g18370	9
Cs4g04140	1	Cs4g09130	2	Cs4g16055	3	Cs5g02460	4	Cs3g15520	5	Cs4g18500	6	Cs5g06710	7	Cs4g10980	8	Cs3g18400	9
Cs4g04150	1	Cs4g09180	2	Cs4g16120	3	Cs5g02730	4	Cs3g15550	5	Cs4g18720	6	Cs5g06840	7	Cs4g11000	8	Cs3g18430	9
Cs4g04170	1	Cs4g09350	2	Cs4g16900	3	Cs5g03030	4	Cs3g15570	5	Cs4g18830	6	Cs5g07020	7	Cs4g11240	8	Cs3g18580	9
Cs4g04210	1	Cs4g09470	2	Cs4g16920	3	Cs5g03140	4	Cs3g15650	5	Cs4g18850	6	Cs5g07080	7	Cs4g11270	8	Cs3g18630	9
Cs4g04215	1	Cs4g09540	2	Cs4g17290	3	Cs5g03210	4	Cs3g15660	5	Cs4g19090	6	Cs5g07250	7	Cs4g11335	8	Cs3g18820	9
Cs4g04470	1	Cs4g09580	2	Cs4g17310	3	Cs5g03290	4	Cs3g15720	5	Cs4g19270	6	Cs5g07350	7	Cs4g11470	8	Cs3g18870	9
Cs4g04890	1	Cs4g09760	2	Cs4g17340	3	Cs5g03350	4	Cs3g15740	5	Cs4g19480	6	Cs5g07610	7	Cs4g11680	8	Cs3g18970	9
Cs4g05200	1	Cs4g09840	2	Cs4g17420	3	Cs5g03610	4	Cs3g15865	5	Cs4g19870	6	Cs5g07620	7	Cs4g12150	8	Cs3g19000	9
Cs4g05230	1	Cs4g09940	2	Cs4g17680	3	Cs5g03630	4	Cs3g15880	5	Cs4g19910	6	Cs5g07840	7	Cs4g12600	8	Cs3g19160	9
Cs4g05490	1	Cs4g10000	2	Cs4g17820	3	Cs5g03760	4	Cs3g15890	5	Cs4g19960	6	Cs5g09500	7	Cs4g12640	8	Cs3g19430	9
Cs4g05730	1	Cs4g10230	2	Cs4g17920	3	Cs5g03820	4	Cs3g16040	5	Cs4g19980	6	Cs5g09560	7	Cs4g12740	8	Cs3g19590	9
Cs4g05980	1	Cs4g10280	2	Cs4g18270	3	Cs5g03830	4	Cs3g16060	5	Cs4g20280	6	Cs5g09595	7	Cs4g12780	8	Cs3g19760	9
Cs4g06010	1	Cs4g10330	2	Cs4g18960	3	Cs5g03890	4	Cs3g16100	5	Cs5g01090	6	Cs5g09660	7	Cs4g12820	8	Cs3g19880	9
Cs4g06030	1	Cs4g10610	2	Cs4g19190	3	Cs5g03960	4	Cs3g16140	5	Cs5g01110	6	Cs5g09750	7	Cs4g12970	8	Cs3g19940	9
Cs4g06040	1	Cs4g10710	2	Cs4g19250	3	Cs5g04040	4	Cs3g16165	5	Cs5g01210	6	Cs5g10280	7	Cs4g13520	8	Cs3g20040	9
Cs4g06120	1	Cs4g10860	2	Cs4g19490	3	Cs5g04270	4	Cs3g16250	5	Cs5g01290	6	Cs5g10330	7	Cs4g13530	8	Cs3g20120	9
Cs4g06130	1	Cs4g10880	2	Cs4g19790	3	Cs5g04490	4	Cs3g16525	5	Cs5g01300	6	Cs5g10430	7	Cs4g13610	8	Cs3g20160	9
Cs4g06180	1	Cs4g10920	2	Cs4g19860	3	Cs5g04600	4	Cs3g16570	5	Cs5g01360	6	Cs5g10450	7	Cs4g13700	8	Cs3g20170	9
Cs4g06230	1	Cs4g11055	2	Cs4g19900	3	Cs5g04620	4	Cs3g16610	5	Cs5g01370	6	Cs5g10560	7	Cs4g13900	8	Cs3g20210	9
Cs4g06290	1	Cs4g11100	2	Cs4g19930	3	Cs5g04670	4	Cs3g16650	5	Cs5g01380	6	Cs5g10640	7	Cs4g13930	8	Cs3g20240	9
Cs4g06530	1	Cs4g11380	2	Cs4g20120	3	Cs5g04810	4	Cs3g16780	5	Cs5g01540	6	Cs5g11590	7	Cs4g14040	8	Cs3g20430	9
Cs4g06720	1	Cs4g11450	2	Cs4g20240	3	Cs5g04830	4	Cs3g16890	5	Cs5g01600	6	Cs5g11700	7	Cs4g14210	8	Cs3g20460	9
Cs4g06850	1	Cs4g11910	2	Cs4g20360	3	Cs5g04890	4	Cs3g16892	5	Cs5g01880	6	Cs5g11740	7	Cs4g14220	8	Cs3g20470	9
Cs4g06980	1	Cs4g12030	2	Cs5g01100	3	Cs5g05720	4	Cs3g16894	5	Cs5g02050	6	Cs5g12040	7	Cs4g14700	8	Cs3g20530	9
Cs4g07280	1	Cs4g12360	2	Cs5g01220	3	Cs5g05830	4	Cs3g16896	5	Cs5g02120	6	Cs5g12485	7	Cs4g14760	8	Cs3g20540	9
Cs4g07330	1	Cs4g12580	2	Cs5g01260	3	Cs5g05890	4	Cs3g17020	5	Cs5g02240	6	Cs5g12560	7	Cs4g14970	8	Cs3g20600	9
Cs4g07650	1	Cs4g12650	2	Cs5g01465	3	Cs5g05930	4	Cs3g17110	5	Cs5g02300	6	Cs5g12570	7	Cs4g15230	8	Cs3g20760	9
Cs4g07750	1	Cs4g13050	2	Cs5g01590	3	Cs5g06010	4	Cs3g17130	5	Cs5g02570	6	Cs5g12625	7	Cs4g15260	8	Cs3g20780	9
Cs4g07980	1	Cs4g13070	2	Cs5g01620	3	Cs5g06280	4	Cs3g17230	5	Cs5g02600	6	Cs5g12680	7	Cs4g15290	8	Cs3g20910	9
Cs4g08100	1	Cs4g13310	2	Cs5g01680	3	Cs5g06360	4	Cs3g17330	5	Cs5g03040	6	Cs5g12730	7	Cs4g15480	8	Cs3g21160	9
Cs4g08350	1	Cs4g13350	2	Cs5g01720	3	Cs5g06460	4	Cs3g17580	5	Cs5g03160	6	Cs5g12910	7	Cs4g15640	8	Cs3g21220	9
Cs4g08410	1	Cs4g13510	2	Cs5g01730	3	Cs5g06590	4	Cs3g17790	5	Cs5g03170	6	Cs5g12920	7	Cs4g15650	8	Cs3g21250	9
Cs4g08590	1	Cs4g14530	2	Cs5g01950	3	Cs5g06860	4	Cs3g17820	5	Cs5g03410	6	Cs5g13010	7	Cs4g15780	8	Cs3g21270	9
Cs4g08630	1	Cs4g14590	2	Cs5g01990	3	Cs5g06870	4	Cs3g17990	5	Cs5g03460	6	Cs5g13220	7	Cs4g15820	8	Cs3g21320	9
Cs4g08730	1	Cs4g15490	2	Cs5g02150	3	Cs5g07060	4	Cs3g18470	5	Cs5g03550	6	Cs5g13635	7	Cs4g15900	8	Cs3g21340	9
Cs4g08760	1	Cs4g15680	2	Cs5g02220	3	Cs5g07155	4	Cs3g18750	5	Cs5g03640	6	Cs5g13870	7	Cs4g15930	8	Cs3g21360	9
Cs4g08800	1	Cs4g15700	2	Cs5g02330	3	Cs5g07190	4	Cs3g18900	5	Cs5g03680	6	Cs5g14000	7	Cs4g16060	8	Cs3g21410	9
Cs4g08860	1	Cs4g15760	2	Cs5g02360	3	Cs5g07200	4	Cs3g18990	5	Cs5g03950	6	Cs5g14460	7	Cs4g16090	8	Cs3g21640	9
Cs4g09270	1	Cs4g15770	2	Cs5g02440	3	Cs5g07750	4	Cs3g19080	5	Cs5g04180	6	Cs5g14550	7	Cs4g16260	8	Cs3g21650	9
Cs4g09290	1	Cs4g15870	2	Cs5g02450	3	Cs5g07940	4	Cs3g19200	5	Cs5g04370	6	Cs5g15050	7	Cs4g16840	8	Cs3g21700	9
Cs4g09390	1	Cs4g16110	2	Cs5g02470	3	Cs5g08610	4	Cs3g19320	5	Cs5g04610	6	Cs5g15160	7	Cs4g16850	8	Cs3g22120	9
Cs4g09960	1	Cs4g16200	2	Cs5g02640	3	Cs5g08655	4	Cs3g19530	5	Cs5g04740	6	Cs5g15740	7	Cs4g17120	8	Cs3g22350	9
Cs4g10260	1	Cs4g16350	2	Cs5g02680	3	Cs5g08830	4	Cs3g19540	5	Cs5g05030	6	Cs5g15860	7	Cs4g17210	8	Cs3g22360	9
Cs4g10290	1	Cs4g16480	2	Cs5g02790	3	Cs5g08990	4	Cs3g19650	5	Cs5g05110	6	Cs5g15870	7	Cs4g17250	8	Cs3g22440	9
Cs4g10580	1	Cs4g16950	2	Cs5g02880	3	Cs5g09250	4	Cs3g19800	5	Cs5g05190	6	Cs5g16270	7	Cs4g17450	8	Cs3g22490	9
Cs4g11010	1	Cs4g17070	2	Cs5g02970	3	Cs5g09260	4	Cs3g19840	5	Cs5g05270	6	Cs5g16370	7	Cs4g17630	8	Cs3g22990	9
Cs4g11170	1	Cs4g17095	2	Cs5g03370	3	Cs5g09360	4	Cs3g19950	5	Cs5g05310	6	Cs5g16490	7	Cs4g17710	8	Cs3g23180	9
Cs4g11220	1	Cs4g17380	2	Cs5g03520	3	Cs5g09380	4	Cs3g20030	5	Cs5g05410	6	Cs5g17005	7	Cs4g18170	8	Cs3g23260	9
Cs4g11560	1	Cs4g17430	2	Cs5g03660	3	Cs5g09590	4	Cs3g20060	5	Cs5g05530	6	Cs5g17120	7	Cs4g18240	8	Cs3g23480	9
Cs4g11660	1	Cs4g17570	2	Cs5g03850	3	Cs5g09690	4	Cs3g20065	5	Cs5g05820	6	Cs5g17210	7	Cs4g18280	8	Cs3g23930	9
Cs4g11805	1	Cs4g17640	2	Cs5g03870	3	Cs5g09860	4	Cs3g20090	5	Cs5g05860	6	Cs5g17275	7	Cs4g18520	8	Cs3g23980	9
Cs4g11850	1	Cs4g17850	2	Cs5g03930	3	Cs5g09890	4	Cs3g20270	5	Cs5g06070	6	Cs5g17320	7	Cs4g18700	8	Cs3g23990	9
Cs4g11950	1	Cs4g17890	2	Cs5g04010	3	Cs5g10380	4	Cs3g20420	5	Cs5g06250	6	Cs5g17350	7	Cs4g18780	8	Cs3g24000	9
Cs4g11960	1	Cs4g18090	2	Cs5g04150	3	Cs5g10410	4	Cs3g20750	5	Cs5g06670	6	Cs5g17370	7	Cs4g18810	8	Cs3g24090	9
Cs4g12160	1	Cs4g18310	2	Cs5g04290	3	Cs5g10550	4	Cs3g21100	5	Cs5g06720	6	Cs5g17830	7	Cs4g18880	8	Cs3g24200	9
Cs4g12180	1	Cs4g18330	2	Cs5g04330	3	Cs5g10770	4	Cs3g21105	5	Cs5g06820	6	Cs5g17935	7	Cs4g19010	8	Cs3g24370	9
Cs4g12280	1	Cs4g18360	2	Cs5g04430	3	Cs5g10810	4	Cs3g21120	5	Cs5g07140	6	Cs5g18950	7	Cs4g19310	8	Cs3g24430	9
Cs4g12720	1	Cs4g18370	2	Cs5g04910	3	Cs5g10890	4	Cs3g21180	5	Cs5g07370	6	Cs5g19315	7	Cs4g19410	8	Cs3g24590	9
Cs4g13370	1	Cs4g18410	2	Cs5g05140	3	Cs5g10920	4	Cs3g21400	5	Cs5g07390	6	Cs5g19705	7	Cs4g19440	8	Cs3g24770	9
Cs4g13416	1	Cs4g18450	2	Cs5g05150	3	Cs5g11540	4	Cs3g21470	5	Cs5g07470	6	Cs5g19795	7	Cs4g19590	8	Cs3g25010	9
Cs4g13460	1	Cs4g18680	2	Cs5g05370	3	Cs5g11580	4	Cs3g21480	5	Cs5g07515	6	Cs5g20160	7	Cs4g19700	8	Cs3g25040	9
Cs4g13540	1	Cs4g18730	2	Cs5g05390	3	Cs5g11630	4	Cs3g21490	5	Cs5g07630	6	Cs5g20400	7	Cs4g19730	8	Cs3g25050	9
Cs4g13580	1	Cs4g18740	2	Cs5g05780	3	Cs5g11660	4	Cs3g21610	5	Cs5g07690	6	Cs5g20510	7	Cs4g19880	8	Cs3g25203	9
Cs4g14070	1	Cs4g18805	2	Cs5g05790	3	Cs5g11990	4	Cs3g21790	5	Cs5g07870	6	Cs5g20550	7	Cs4g20000	8	Cs3g25206	9
Cs4g14150	1	Cs4g18890	2	Cs5g05800	3	Cs5g12470	4	Cs3g21890	5	Cs5g07900	6	Cs5g20680	7	Cs4g20190	8	Cs3g25310	9
Cs4g14160	1	Cs4g18900	2	Cs5g05950	3	Cs5g12870	4	Cs3g21910	5	Cs5g08390	6	Cs5g20700	7	Cs4g20230	8	Cs3g25390	9
Cs4g14230	1	Cs4g19430	2	Cs5g06000	3	Cs5g12950	4	Cs3g22060	5	Cs5g08540	6	Cs5g20720	7	Cs4g20260	8	Cs3g25440	9
Cs4g14610	1	Cs4g19510	2	Cs5g06430	3	Cs5g13130	4	Cs3g22300	5	Cs5g08670	6	Cs5g21070	7	Cs4g20380	8	Cs3g25530	9
Cs4g14770	1	Cs4g19610	2	Cs5g06570	3	Cs5g13430	4	Cs3g22390	5	Cs5g08710	6	Cs5g21745	7	Cs4g20420	8	Cs3g25650	9
Cs4g14780	1	Cs4g19660	2	Cs5g07090	3	Cs5g13540	4	Cs3g22420	5	Cs5g08720	6	Cs5g21775	7	Cs4g20430	8	Cs3g25720	9
Cs4g14895	1	Cs4g19670	2	Cs5g07160	3	Cs5g13555	4	Cs3g22460	5	Cs5g08740	6	Cs5g21790	7	Cs5g01650	8	Cs3g25830	9
Cs4g15440	1	Cs4g19800	2	Cs5g07550	3	Cs5g13990	4	Cs3g22520	5	Cs5g08780	6	Cs5g21930	7	Cs5g01690	8	Cs3g25920	9
Cs4g15460	1	Cs4g19830	2	Cs5g07560	3	Cs5g14380	4	Cs3g22570	5	Cs5g08790	6	Cs5g22365	7	Cs5g01750	8	Cs3g26400	9
Cs4g15470	1	Cs4g20090	2	Cs5g07700	3	Cs5g14750	4	Cs3g22620	5	Cs5g08930	6	Cs5g22660	7	Cs5g01780	8	Cs3g26450	9
Cs4g15790	1	Cs4g20210	2	Cs5g07820	3	Cs5g14790	4	Cs3g22800	5	Cs5g08970	6	Cs5g23050	7	Cs5g01790	8	Cs3g26640	9
Cs4g16220	1	Cs4g20340	2	Cs5g07890	3	Cs5g14800	4	Cs3g22870	5	Cs5g09060	6	Cs5g23200	7	Cs5g01860	8	Cs3g26670	9
Cs4g16730	1	Cs4g20560	2	Cs5g08010	3	Cs5g14840	4	Cs3g23030	5	Cs5g09070	6	Cs5g23240	7	Cs5g01890	8	Cs3g26770	9
Cs4g16820	1	Cs5g01050	2	Cs5g08030	3	Cs5g14880	4	Cs3g23080	5	Cs5g09080	6	Cs5g23470	7	Cs5g02040	8	Cs3g26790	9
Cs4g16970	1	Cs5g01080	2	Cs5g08270	3	Cs5g14900	4	Cs3g23110	5	Cs5g09110	6	Cs5g23650	7	Cs5g02530	8	Cs3g26820	9
Cs4g17480	1	Cs5g01510	2	Cs5g08510	3	Cs5g14950	4	Cs3g23170	5	Cs5g09120	6	Cs5g23710	7	Cs5g02580	8	Cs3g26870	9
Cs4g17490	1	Cs5g01570	2	Cs5g08590	3	Cs5g15090	4	Cs3g23190	5	Cs5g09180	6	Cs5g23770	7	Cs5g02750	8	Cs3g26920	9
Cs4g17560	1	Cs5g01580	2	Cs5g08600	3	Cs5g15120	4	Cs3g23300	5	Cs5g09200	6	Cs5g23835	7	Cs5g02840	8	Cs3g27140	9
Cs4g17620	1	Cs5g02000	2	Cs5g08640	3	Cs5g15130	4	Cs3g23380	5	Cs5g09640	6	Cs5g23880	7	Cs5g02890	8	Cs3g27190	9
Cs4g17700	1	Cs5g02070	2	Cs5g08770	3	Cs5g15460	4	Cs3g23390	5	Cs5g09800	6	Cs5g24350	7	Cs5g02980	8	Cs3g27310	9
Cs4g17720	1	Cs5g02080	2	Cs5g08795	3	Cs5g15530	4	Cs3g23430	5	Cs5g09840	6	Cs5g24440	7	Cs5g03080	8	Cs3g27390	9
Cs4g17800	1	Cs5g02280	2	Cs5g08860	3	Cs5g15645	4	Cs3g23450	5	Cs5g09930	6	Cs5g24510	7	Cs5g03360	8	Cs3g27420	9
Cs4g17810	1	Cs5g02480	2	Cs5g09030	3	Cs5g15800	4	Cs3g23510	5	Cs5g10130	6	Cs5g24670	7	Cs5g03560	8	Cs3g27450	9
Cs4g18250	1	Cs5g02520	2	Cs5g09740	3	Cs5g15890	4	Cs3g23680	5	Cs5g10170	6	Cs5g24800	7	Cs5g04080	8	Cs3g27480	9
Cs4g18290	1	Cs5g02540	2	Cs5g09780	3	Cs5g16160	4	Cs3g23770	5	Cs5g10200	6	Cs5g24820	7	Cs5g04340	8	Cs3g27610	9
Cs4g18420	1	Cs5g02670	2	Cs5g09970	3	Cs5g16360	4	Cs3g23830	5	Cs5g10680	6	Cs5g25120	7	Cs5g04360	8	Cs3g27830	9
Cs4g18480	1	Cs5g02720	2	Cs5g10080	3	Cs5g16540	4	Cs3g23850	5	Cs5g10690	6	Cs5g25170	7	Cs5g04380	8	Cs4g01210	9
Cs4g18580	1	Cs5g02760	2	Cs5g10240	3	Cs5g17000	4	Cs3g24020	5	Cs5g10850	6	Cs5g25500	7	Cs5g04390	8	Cs4g01270	9
Cs4g18650	1	Cs5g02850	2	Cs5g10290	3	Cs5g17270	4	Cs3g24300	5	Cs5g10900	6	Cs5g25765	7	Cs5g04500	8	Cs4g01290	9
Cs4g18660	1	Cs5g02870	2	Cs5g10350	3	Cs5g17310	4	Cs3g24330	5	Cs5g10910	6	Cs5g26290	7	Cs5g04710	8	Cs4g01430	9
Cs4g18735	1	Cs5g03280	2	Cs5g10480	3	Cs5g17340	4	Cs3g24560	5	Cs5g11300	6	Cs5g26380	7	Cs5g04880	8	Cs4g01530	9
Cs4g18910	1	Cs5g03400	2	Cs5g10600	3	Cs5g18130	4	Cs3g24580	5	Cs5g11340	6	Cs5g26660	7	Cs5g04900	8	Cs4g01740	9
Cs4g18940	1	Cs5g03470	2	Cs5g10670	3	Cs5g18230	4	Cs3g24630	5	Cs5g11440	6	Cs5g26670	7	Cs5g04920	8	Cs4g01770	9
Cs4g19140	1	Cs5g03590	2	Cs5g10830	3	Cs5g18585	4	Cs3g24680	5	Cs5g11450	6	Cs5g26710	7	Cs5g05090	8	Cs4g01790	9
Cs4g19210	1	Cs5g03720	2	Cs5g10870	3	Cs5g18790	4	Cs3g24800	5	Cs5g11500	6	Cs5g26740	7	Cs5g05120	8	Cs4g01820	9
Cs4g19260	1	Cs5g03740	2	Cs5g11330	3	Cs5g18830	4	Cs3g24810	5	Cs5g11960	6	Cs5g26750	7	Cs5g05170	8	Cs4g01920	9
Cs4g19350	1	Cs5g03810	2	Cs5g11430	3	Cs5g19040	4	Cs3g24860	5	Cs5g12210	6	Cs5g26900	7	Cs5g05430	8	Cs4g01930	9
Cs4g19360	1	Cs5g03940	2	Cs5g11460	3	Cs5g19135	4	Cs3g24870	5	Cs5g12430	6	Cs5g27120	7	Cs5g05570	8	Cs4g01970	9
Cs4g19560	1	Cs5g03990	2	Cs5g11530	3	Cs5g20040	4	Cs3g24910	5	Cs5g12440	6	Cs5g27360	7	Cs5g05760	8	Cs4g02080	9
Cs4g19680	1	Cs5g04170	2	Cs5g11880	3	Cs5g20270	4	Cs3g24930	5	Cs5g12510	6	Cs5g27470	7	Cs5g05970	8	Cs4g02120	9
Cs4g19780	1	Cs5g04280	2	Cs5g12190	3	Cs5g20340	4	Cs3g25200	5	Cs5g12760	6	Cs5g27680	7	Cs5g06130	8	Cs4g02190	9
Cs4g20010	1	Cs5g04480	2	Cs5g12280	3	Cs5g20465	4	Cs3g25230	5	Cs5g13180	6	Cs5g27700	7	Cs5g06200	8	Cs4g02200	9
Cs4g20110	1	Cs5g04650	2	Cs5g12290	3	Cs5g20540	4	Cs3g25240	5	Cs5g13270	6	Cs5g27720	7	Cs5g06770	8	Cs4g02250	9
Cs4g20155	1	Cs5g04720	2	Cs5g12380	3	Cs5g20650	4	Cs3g25360	5	Cs5g13360	6	Cs5g27850	7	Cs5g06780	8	Cs4g02410	9
Cs4g20200	1	Cs5g04765	2	Cs5g12665	3	Cs5g21680	4	Cs3g25570	5	Cs5g13420	6	Cs5g27860	7	Cs5g06830	8	Cs4g02950	9
Cs4g20330	1	Cs5g04790	2	Cs5g12700	3	Cs5g21690	4	Cs3g25580	5	Cs5g13440	6	Cs5g27895	7	Cs5g06900	8	Cs4g03010	9
Cs5g01120	1	Cs5g04860	2	Cs5g13210	3	Cs5g21700	4	Cs3g25680	5	Cs5g13490	6	Cs5g28000	7	Cs5g07220	8	Cs4g03020	9
Cs5g01250	1	Cs5g05010	2	Cs5g13650	3	Cs5g21830	4	Cs3g25690	5	Cs5g13630	6	Cs5g28140	7	Cs5g07340	8	Cs4g03030	9
Cs5g01410	1	Cs5g05050	2	Cs5g13700	3	Cs5g22060	4	Cs3g25743	5	Cs5g13670	6	Cs5g28150	7	Cs5g07400	8	Cs4g03380	9
Cs5g01440	1	Cs5g05440	2	Cs5g13770	3	Cs5g22080	4	Cs3g25750	5	Cs5g13820	6	Cs5g28270	7	Cs5g07850	8	Cs4g03470	9
Cs5g01460	1	Cs5g05460	2	Cs5g13930	3	Cs5g22140	4	Cs3g25760	5	Cs5g14390	6	Cs5g28566	7	Cs5g07856	8	Cs4g03690	9
Cs5g01480	1	Cs5g05470	2	Cs5g14005	3	Cs5g22270	4	Cs3g25880	5	Cs5g14490	6	Cs5g28570	7	Cs5g07860	8	Cs4g03700	9
Cs5g01640	1	Cs5g05540	2	Cs5g14430	3	Cs5g22725	4	Cs3g25910	5	Cs5g15060	6	Cs5g28790	7	Cs5g07930	8	Cs4g03945	9
Cs5g01770	1	Cs5g05610	2	Cs5g14470	3	Cs5g22950	4	Cs3g25940	5	Cs5g15550	6	Cs5g28905	7	Cs5g08040	8	Cs4g04030	9
Cs5g02010	1	Cs5g05630	2	Cs5g15150	3	Cs5g23140	4	Cs3g25980	5	Cs5g15660	6	Cs5g29720	7	Cs5g08400	8	Cs4g04060	9
Cs5g02030	1	Cs5g05640	2	Cs5g15575	3	Cs5g23460	4	Cs3g26230	5	Cs5g15910	6	Cs5g29730	7	Cs5g08480	8	Cs4g04190	9
Cs5g02110	1	Cs5g05650	2	Cs5g15920	3	Cs5g23700	4	Cs3g26240	5	Cs5g16190	6	Cs5g29800	7	Cs5g08880	8	Cs4g04300	9
Cs5g02130	1	Cs5g05660	2	Cs5g16260	3	Cs5g24300	4	Cs3g26260	5	Cs5g16280	6	Cs5g29850	7	Cs5g08980	8	Cs4g04800	9
Cs5g02170	1	Cs5g05850	2	Cs5g16290	3	Cs5g24320	4	Cs3g26440	5	Cs5g16495	6	Cs5g30110	7	Cs5g09160	8	Cs4g04820	9
Cs5g02180	1	Cs5g05910	2	Cs5g16350	3	Cs5g24330	4	Cs3g26540	5	Cs5g16915	6	Cs5g30200	7	Cs5g09210	8	Cs4g05000	9
Cs5g02390	1	Cs5g06060	2	Cs5g17020	3	Cs5g24430	4	Cs3g26590	5	Cs5g17180	6	Cs5g30240	7	Cs5g09960	8	Cs4g05210	9
Cs5g02650	1	Cs5g06210	2	Cs5g17360	3	Cs5g24650	4	Cs3g26710	5	Cs5g17240	6	Cs5g30380	7	Cs5g10060	8	Cs4g05290	9
Cs5g02770	1	Cs5g06450	2	Cs5g18610	3	Cs5g24810	4	Cs3g26730	5	Cs5g17425	6	Cs5g30510	7	Cs5g10090	8	Cs4g05330	9
Cs5g02910	1	Cs5g06470	2	Cs5g18710	3	Cs5g24925	4	Cs3g26780	5	Cs5g17550	6	Cs5g30530	7	Cs5g10190	8	Cs4g05340	9
Cs5g03136	1	Cs5g06600	2	Cs5g18980	3	Cs5g25200	4	Cs3g26890	5	Cs5g18370	6	Cs5g30620	7	Cs5g10310	8	Cs4g05480	9
Cs5g03500	1	Cs5g06620	2	Cs5g19030	3	Cs5g25290	4	Cs3g27160	5	Cs5g18800	6	Cs5g30645	7	Cs5g10400	8	Cs4g05520	9
Cs5g03710	1	Cs5g06640	2	Cs5g19160	3	Cs5g25680	4	Cs3g27260	5	Cs5g19110	6	Cs5g30700	7	Cs5g10700	8	Cs4g05540	9
Cs5g03730	1	Cs5g06650	2	Cs5g19460	3	Cs5g25690	4	Cs3g27320	5	Cs5g19630	6	Cs5g30920	7	Cs5g10710	8	Cs4g05650	9
Cs5g04130	1	Cs5g06660	2	Cs5g19690	3	Cs5g26370	4	Cs3g27330	5	Cs5g19695	6	Cs5g31110	7	Cs5g10730	8	Cs4g05770	9
Cs5g04140	1	Cs5g06750	2	Cs5g20005	3	Cs5g26720	4	Cs3g27650	5	Cs5g20170	6	Cs5g31180	7	Cs5g10950	8	Cs4g05780	9
Cs5g04240	1	Cs5g06760	2	Cs5g20100	3	Cs5g26800	4	Cs3g27710	5	Cs5g20320	6	Cs5g31350	7	Cs5g11140	8	Cs4g05880	9
Cs5g04260	1	Cs5g06910	2	Cs5g20250	3	Cs5g27060	4	Cs3g27820	5	Cs5g20330	6	Cs5g31490	7	Cs5g11730	8	Cs4g06250	9
Cs5g04310	1	Cs5g06960	2	Cs5g20420	3	Cs5g27130	4	Cs4g01050	5	Cs5g20970	6	Cs5g31520	7	Cs5g11820	8	Cs4g06360	9
Cs5g04420	1	Cs5g07010	2	Cs5g20435	3	Cs5g27150	4	Cs4g01180	5	Cs5g22100	6	Cs5g32010	7	Cs5g11920	8	Cs4g06380	9
Cs5g04660	1	Cs5g07120	2	Cs5g20630	3	Cs5g27160	4	Cs4g01240	5	Cs5g22210	6	Cs5g32025	7	Cs5g11940	8	Cs4g06420	9
Cs5g04760	1	Cs5g07270	2	Cs5g20730	3	Cs5g27260	4	Cs4g01550	5	Cs5g22230	6	Cs5g32570	7	Cs5g12060	8	Cs4g06450	9
Cs5g04770	1	Cs5g07280	2	Cs5g21000	3	Cs5g27465	4	Cs4g01630	5	Cs5g22290	6	Cs5g32820	7	Cs5g12090	8	Cs4g06490	9
Cs5g04870	1	Cs5g07540	2	Cs5g21910	3	Cs5g27490	4	Cs4g01670	5	Cs5g22535	6	Cs5g32850	7	Cs5g12310	8	Cs4g06560	9
Cs5g04950	1	Cs5g07730	2	Cs5g22670	3	Cs5g27520	4	Cs4g01680	5	Cs5g22800	6	Cs5g32950	7	Cs5g12390	8	Cs4g06760	9
Cs5g05040	1	Cs5g07880	2	Cs5g22690	3	Cs5g27550	4	Cs4g01860	5	Cs5g22820	6	Cs5g33060	7	Cs5g12480	8	Cs4g06820	9
Cs5g05130	1	Cs5g08020	2	Cs5g22840	3	Cs5g27560	4	Cs4g02050	5	Cs5g23010	6	Cs5g33170	7	Cs5g12780	8	Cs4g07140	9
Cs5g05240	1	Cs5g08450	2	Cs5g22845	3	Cs5g27570	4	Cs4g02160	5	Cs5g23100	6	Cs5g33190	7	Cs5g13000	8	Cs4g07410	9
Cs5g05250	1	Cs5g08470	2	Cs5g22870	3	Cs5g27580	4	Cs4g02440	5	Cs5g23110	6	Cs5g33200	7	Cs5g13340	8	Cs4g07510	9
Cs5g05500	1	Cs5g08660	2	Cs5g23000	3	Cs5g27820	4	Cs4g02460	5	Cs5g23745	6	Cs5g33380	7	Cs5g13500	8	Cs4g07550	9
Cs5g05680	1	Cs5g08810	2	Cs5g23150	3	Cs5g28220	4	Cs4g02650	5	Cs5g24020	6	Cs5g33560	7	Cs5g13620	8	Cs4g07660	9
Cs5g05880	1	Cs5g09100	2	Cs5g23590	3	Cs5g28250	4	Cs4g02670	5	Cs5g24540	6	Cs5g33640	7	Cs5g14240	8	Cs4g07740	9
Cs5g05920	1	Cs5g09130	2	Cs5g23620	3	Cs5g28260	4	Cs4g02720	5	Cs5g24780	6	Cs5g33850	7	Cs5g14320	8	Cs4g07770	9
Cs5g06120	1	Cs5g09290	2	Cs5g23850	3	Cs5g28400	4	Cs4g02760	5	Cs5g24840	6	Cs5g33860	7	Cs5g14530	8	Cs4g07870	9
Cs5g06140	1	Cs5g09300	2	Cs5g23910	3	Cs5g28410	4	Cs4g02820	5	Cs5g24860	6	Cs5g33890	7	Cs5g14540	8	Cs4g08290	9
Cs5g06180	1	Cs5g09320	2	Cs5g23920	3	Cs5g28530	4	Cs4g03550	5	Cs5g24880	6	Cs5g34040	7	Cs5g14690	8	Cs4g08440	9
Cs5g06370	1	Cs5g09370	2	Cs5g24150	3	Cs5g28645	4	Cs4g03670	5	Cs5g25210	6	Cs5g34370	7	Cs5g14780	8	Cs4g08470	9
Cs5g06400	1	Cs5g09400	2	Cs5g24280	3	Cs5g28780	4	Cs4g03720	5	Cs5g25330	6	Cs5g34800	7	Cs5g15070	8	Cs4g08495	9
Cs5g06550	1	Cs5g09450	2	Cs5g24600	3	Cs5g29060	4	Cs4g03820	5	Cs5g25420	6	Cs6g01310	7	Cs5g15110	8	Cs4g08600	9
Cs5g06695	1	Cs5g09460	2	Cs5g24610	3	Cs5g29070	4	Cs4g04000	5	Cs5g25540	6	Cs6g01570	7	Cs5g15190	8	Cs4g08620	9
Cs5g06800	1	Cs5g09550	2	Cs5g24680	3	Cs5g29620	4	Cs4g04160	5	Cs5g26020	6	Cs6g01690	7	Cs5g15410	8	Cs4g08740	9
Cs5g06920	1	Cs5g09570	2	Cs5g25030	3	Cs5g29920	4	Cs4g04510	5	Cs5g26050	6	Cs6g01850	7	Cs5g15480	8	Cs4g09190	9
Cs5g06940	1	Cs5g09630	2	Cs5g25080	3	Cs5g29930	4	Cs4g04780	5	Cs5g26230	6	Cs6g02260	7	Cs5g15720	8	Cs4g09240	9
Cs5g07100	1	Cs5g09700	2	Cs5g25190	3	Cs5g30040	4	Cs4g04860	5	Cs5g26270	6	Cs6g02720	7	Cs5g15730	8	Cs4g09430	9
Cs5g07210	1	Cs5g09770	2	Cs5g25230	3	Cs5g30260	4	Cs4g04940	5	Cs5g26490	6	Cs6g02930	7	Cs5g15770	8	Cs4g09490	9
Cs5g07240	1	Cs5g09870	2	Cs5g25350	3	Cs5g30300	4	Cs4g05570	5	Cs5g26540	6	Cs6g03290	7	Cs5g15900	8	Cs4g09510	9
Cs5g07420	1	Cs5g09880	2	Cs5g25530	3	Cs5g30450	4	Cs4g05600	5	Cs5g26630	6	Cs6g03580	7	Cs5g15930	8	Cs4g09520	9
Cs5g07440	1	Cs5g09900	2	Cs5g25590	3	Cs5g30500	4	Cs4g05700	5	Cs5g26730	6	Cs6g03583	7	Cs5g16180	8	Cs4g10350	9
Cs5g07590	1	Cs5g10220	2	Cs5g25600	3	Cs5g30520	4	Cs4g05710	5	Cs5g26840	6	Cs6g03720	7	Cs5g16250	8	Cs4g10360	9
Cs5g07760	1	Cs5g10500	2	Cs5g25840	3	Cs5g30720	4	Cs4g05960	5	Cs5g26875	6	Cs6g04050	7	Cs5g16285	8	Cs4g10530	9
Cs5g07960	1	Cs5g10530	2	Cs5g26100	3	Cs5g30740	4	Cs4g05970	5	Cs5g27180	6	Cs6g04100	7	Cs5g16310	8	Cs4g10720	9
Cs5g08000	1	Cs5g10660	2	Cs5g26220	3	Cs5g30790	4	Cs4g06100	5	Cs5g27240	6	Cs6g04210	7	Cs5g16690	8	Cs4g10810	9
Cs5g08350	1	Cs5g10820	2	Cs5g26410	3	Cs5g30800	4	Cs4g06170	5	Cs5g27340	6	Cs6g04390	7	Cs5g16990	8	Cs4g10890	9
Cs5g08380	1	Cs5g10940	2	Cs5g26760	3	Cs5g31060	4	Cs4g06210	5	Cs5g27530	6	Cs6g04500	7	Cs5g17250	8	Cs4g11090	9
Cs5g08410	1	Cs5g11020	2	Cs5g26960	3	Cs5g31070	4	Cs4g06280	5	Cs5g27610	6	Cs6g04590	7	Cs5g17280	8	Cs4g11290	9
Cs5g08430	1	Cs5g11210	2	Cs5g27070	3	Cs5g31120	4	Cs4g06390	5	Cs5g27650	6	Cs6g04610	7	Cs5g17500	8	Cs4g11340	9
Cs5g08460	1	Cs5g11490	2	Cs5g27090	3	Cs5g31200	4	Cs4g06460	5	Cs5g27665	6	Cs6g04780	7	Cs5g18360	8	Cs4g11370	9
Cs5g08500	1	Cs5g11570	2	Cs5g27140	3	Cs5g31240	4	Cs4g06500	5	Cs5g27690	6	Cs6g05000	7	Cs5g18410	8	Cs4g11630	9
Cs5g08580	1	Cs5g11720	2	Cs5g27300	3	Cs5g31500	4	Cs4g06610	5	Cs5g27710	6	Cs6g05180	7	Cs5g18600	8	Cs4g12130	9
Cs5g08650	1	Cs5g11870	2	Cs5g27370	3	Cs5g31630	4	Cs4g06650	5	Cs5g27800	6	Cs6g05265	7	Cs5g18820	8	Cs4g12250	9
Cs5g08900	1	Cs5g12050	2	Cs5g27390	3	Cs5g31640	4	Cs4g06670	5	Cs5g28190	6	Cs6g05420	7	Cs5g19260	8	Cs4g12260	9
Cs5g09170	1	Cs5g12150	2	Cs5g27740	3	Cs5g31700	4	Cs4g06730	5	Cs5g28320	6	Cs6g05580	7	Cs5g19270	8	Cs4g12300	9
Cs5g09190	1	Cs5g12530	2	Cs5g27880	3	Cs5g31760	4	Cs4g06940	5	Cs5g28343	6	Cs6g05950	7	Cs5g19530	8	Cs4g12520	9
Cs5g09230	1	Cs5g12720	2	Cs5g27890	3	Cs5g31910	4	Cs4g06970	5	Cs5g28346	6	Cs6g06320	7	Cs5g19540	8	Cs4g12620	9
Cs5g09350	1	Cs5g13190	2	Cs5g27930	3	Cs5g32320	4	Cs4g07130	5	Cs5g28380	6	Cs6g06730	7	Cs5g19550	8	Cs4g12645	9
Cs5g09510	1	Cs5g13350	2	Cs5g27990	3	Cs5g32840	4	Cs4g07260	5	Cs5g28420	6	Cs6g06825	7	Cs5g19620	8	Cs4g12840	9
Cs5g09530	1	Cs5g13510	2	Cs5g28070	3	Cs5g33020	4	Cs4g07270	5	Cs5g28520	6	Cs6g07520	7	Cs5g19940	8	Cs4g13020	9
Cs5g09540	1	Cs5g13610	2	Cs5g28080	3	Cs5g33160	4	Cs4g07340	5	Cs5g28560	6	Cs6g07550	7	Cs5g19970	8	Cs4g13090	9
Cs5g09580	1	Cs5g14920	2	Cs5g28330	3	Cs5g33180	4	Cs4g07540	5	Cs5g29080	6	Cs6g07600	7	Cs5g20300	8	Cs4g13100	9
Cs5g09600	1	Cs5g14970	2	Cs5g28340	3	Cs5g33210	4	Cs4g07620	5	Cs5g29180	6	Cs6g08280	7	Cs5g20500	8	Cs4g13390	9
Cs5g09650	1	Cs5g15040	2	Cs5g28440	3	Cs5g33470	4	Cs4g07760	5	Cs5g29570	6	Cs6g08365	7	Cs5g20800	8	Cs4g13450	9
Cs5g09655	1	Cs5g15430	2	Cs5g28610	3	Cs5g33540	4	Cs4g07830	5	Cs5g29640	6	Cs6g08855	7	Cs5g20950	8	Cs4g13560	9
Cs5g09670	1	Cs5g15630	2	Cs5g28650	3	Cs5g34180	4	Cs4g07840	5	Cs5g30170	6	Cs6g08970	7	Cs5g22040	8	Cs4g13670	9
Cs5g09680	1	Cs5g15710	2	Cs5g28655	3	Cs5g34510	4	Cs4g08110	5	Cs5g30760	6	Cs6g09060	7	Cs5g22110	8	Cs4g13920	9
Cs5g09760	1	Cs5g15990	2	Cs5g28700	3	Cs5g34570	4	Cs4g08170	5	Cs5g30910	6	Cs6g09140	7	Cs5g22330	8	Cs4g14000	9
Cs5g09790	1	Cs5g16220	2	Cs5g28890	3	Cs5g34760	4	Cs4g08330	5	Cs5g30930	6	Cs6g09170	7	Cs5g22390	8	Cs4g14090	9
Cs5g09940	1	Cs5g16440	2	Cs5g28960	3	Cs5g34780	4	Cs4g08575	5	Cs5g30960	6	Cs6g09310	7	Cs5g22400	8	Cs4g14130	9
Cs5g10020	1	Cs5g16460	2	Cs5g29360	3	Cs5g34930	4	Cs4g08750	5	Cs5g31130	6	Cs6g09550	7	Cs5g22430	8	Cs4g14180	9
Cs5g10110	1	Cs5g16480	2	Cs5g29480	3	Cs6g01040	4	Cs4g08770	5	Cs5g31280	6	Cs6g09700	7	Cs5g22475	8	Cs4g14480	9
Cs5g10140	1	Cs5g16725	2	Cs5g29530	3	Cs6g01510	4	Cs4g08930	5	Cs5g31540	6	Cs6g09705	7	Cs5g22570	8	Cs4g14500	9
Cs5g10440	1	Cs5g17070	2	Cs5g29680	3	Cs6g01640	4	Cs4g08980	5	Cs5g31660	6	Cs6g09720	7	Cs5g22700	8	Cs4g14680	9
Cs5g10610	1	Cs5g17560	2	Cs5g29690	3	Cs6g01650	4	Cs4g08990	5	Cs5g31745	6	Cs6g09730	7	Cs5g22810	8	Cs4g14820	9
Cs5g10780	1	Cs5g17570	2	Cs5g30090	3	Cs6g01970	4	Cs4g09310	5	Cs5g31790	6	Cs6g09910	7	Cs5g22850	8	Cs4g14890	9
Cs5g11200	1	Cs5g17840	2	Cs5g30100	3	Cs6g02040	4	Cs4g09380	5	Cs5g31890	6	Cs6g10400	7	Cs5g22880	8	Cs4g14920	9
Cs5g11480	1	Cs5g18250	2	Cs5g30250	3	Cs6g02170	4	Cs4g09460	5	Cs5g31990	6	Cs6g10520	7	Cs5g22890	8	Cs4g15050	9
Cs5g11675	1	Cs5g18340	2	Cs5g30290	3	Cs6g02320	4	Cs4g09700	5	Cs5g32140	6	Cs6g10570	7	Cs5g22960	8	Cs4g15110	9
Cs5g11770	1	Cs5g18350	2	Cs5g30340	3	Cs6g02560	4	Cs4g09780	5	Cs5g32190	6	Cs6g10720	7	Cs5g23030	8	Cs4g15280	9
Cs5g11780	1	Cs5g18550	2	Cs5g30370	3	Cs6g02580	4	Cs4g09850	5	Cs5g32270	6	Cs6g10800	7	Cs5g23220	8	Cs4g15360	9
Cs5g11950	1	Cs5g18960	2	Cs5g30490	3	Cs6g02660	4	Cs4g09870	5	Cs5g32360	6	Cs6g11005	7	Cs5g23260	8	Cs4g15405	9
Cs5g11980	1	Cs5g19200	2	Cs5g30750	3	Cs6g02670	4	Cs4g10170	5	Cs5g32370	6	Cs6g11020	7	Cs5g23300	8	Cs4g15500	9
Cs5g12110	1	Cs5g19310	2	Cs5g30890	3	Cs6g02710	4	Cs4g10250	5	Cs5g32450	6	Cs6g11030	7	Cs5g23630	8	Cs4g15520	9
Cs5g12120	1	Cs5g19440	2	Cs5g30990	3	Cs6g02760	4	Cs4g10270	5	Cs5g32460	6	Cs6g11650	7	Cs5g24000	8	Cs4g15580	9
Cs5g12130	1	Cs5g19640	2	Cs5g31090	3	Cs6g02940	4	Cs4g10300	5	Cs5g32600	6	Cs6g11700	7	Cs5g24230	8	Cs4g15600	9
Cs5g12270	1	Cs5g19650	2	Cs5g31420	3	Cs6g03130	4	Cs4g10560	5	Cs5g32620	6	Cs6g11810	7	Cs5g24410	8	Cs4g15660	9
Cs5g12370	1	Cs5g19660	2	Cs5g31530	3	Cs6g03420	4	Cs4g10690	5	Cs5g32910	6	Cs6g12275	7	Cs5g24480	8	Cs4g15890	9
Cs5g12490	1	Cs5g19700	2	Cs5g31850	3	Cs6g03570	4	Cs4g10780	5	Cs5g33030	6	Cs6g12410	7	Cs5g24520	8	Cs4g15960	9
Cs5g12590	1	Cs5g19850	2	Cs5g32230	3	Cs6g03640	4	Cs4g10990	5	Cs5g33055	6	Cs6g12470	7	Cs5g24710	8	Cs4g15990	9
Cs5g12850	1	Cs5g19860	2	Cs5g32490	3	Cs6g03830	4	Cs4g11250	5	Cs5g33300	6	Cs6g12540	7	Cs5g24790	8	Cs4g16000	9
Cs5g13050	1	Cs5g19890	2	Cs5g32550	3	Cs6g04060	4	Cs4g11350	5	Cs5g33450	6	Cs6g13030	7	Cs5g24850	8	Cs4g16020	9
Cs5g13710	1	Cs5g19920	2	Cs5g32560	3	Cs6g04240	4	Cs4g11800	5	Cs5g33900	6	Cs6g13090	7	Cs5g24870	8	Cs4g16080	9
Cs5g13860	1	Cs5g19985	2	Cs5g32650	3	Cs6g04290	4	Cs4g11830	5	Cs5g34070	6	Cs6g13420	7	Cs5g25020	8	Cs4g16100	9
Cs5g13890	1	Cs5g20360	2	Cs5g33310	3	Cs6g04560	4	Cs4g11880	5	Cs5g34190	6	Cs6g13470	7	Cs5g25130	8	Cs4g16270	9
Cs5g13960	1	Cs5g20470	2	Cs5g33340	3	Cs6g05100	4	Cs4g11890	5	Cs5g34680	6	Cs6g13580	7	Cs5g25250	8	Cs4g16750	9
Cs5g14025	1	Cs5g20530	2	Cs5g33350	3	Cs6g05330	4	Cs4g12020	5	Cs5g34690	6	Cs6g13710	7	Cs5g25610	8	Cs4g16790	9
Cs5g14050	1	Cs5g20640	2	Cs5g33630	3	Cs6g05520	4	Cs4g12270	5	Cs5g34810	6	Cs6g14000	7	Cs5g25620	8	Cs4g16930	9
Cs5g14110	1	Cs5g20710	2	Cs5g33810	3	Cs6g05710	4	Cs4g12405	5	Cs5g34860	6	Cs6g14110	7	Cs5g25650	8	Cs4g17010	9
Cs5g14400	1	Cs5g20740	2	Cs5g33820	3	Cs6g05860	4	Cs4g12700	5	Cs5g35190	6	Cs6g14160	7	Cs5g25880	8	Cs4g17020	9
Cs5g14450	1	Cs5g20750	2	Cs5g33840	3	Cs6g06260	4	Cs4g12850	5	Cs6g01140	6	Cs6g14170	7	Cs5g25930	8	Cs4g17080	9
Cs5g14740	1	Cs5g20910	2	Cs5g33920	3	Cs6g06330	4	Cs4g12860	5	Cs6g01160	6	Cs6g14420	7	Cs5g25970	8	Cs4g17100	9
Cs5g14960	1	Cs5g21145	2	Cs5g33940	3	Cs6g07190	4	Cs4g12870	5	Cs6g01300	6	Cs6g14590	7	Cs5g26170	8	Cs4g17130	9
Cs5g15030	1	Cs5g21160	2	Cs5g33980	3	Cs6g07200	4	Cs4g12950	5	Cs6g01620	6	Cs6g14640	7	Cs5g26280	8	Cs4g17350	9
Cs5g15080	1	Cs5g21190	2	Cs5g33990	3	Cs6g07210	4	Cs4g13010	5	Cs6g01840	6	Cs6g14650	7	Cs5g26580	8	Cs4g17500	9
Cs5g15140	1	Cs5g22180	2	Cs5g34010	3	Cs6g07360	4	Cs4g13160	5	Cs6g01930	6	Cs6g14660	7	Cs5g26640	8	Cs4g17510	9
Cs5g15220	1	Cs5g22350	2	Cs5g34030	3	Cs6g07570	4	Cs4g13590	5	Cs6g02060	6	Cs6g15020	7	Cs5g26830	8	Cs4g17530	9
Cs5g15400	1	Cs5g22460	2	Cs5g34340	3	Cs6g08060	4	Cs4g13620	5	Cs6g02190	6	Cs6g15060	7	Cs5g26890	8	Cs4g17540	9
Cs5g15420	1	Cs5g22710	2	Cs5g34430	3	Cs6g08150	4	Cs4g13650	5	Cs6g02270	6	Cs6g15070	7	Cs5g27020	8	Cs4g17785	9
Cs5g15450	1	Cs5g22730	2	Cs5g34490	3	Cs6g08175	4	Cs4g13750	5	Cs6g02530	6	Cs6g15520	7	Cs5g27040	8	Cs4g17790	9
Cs5g15510	1	Cs5g22900	2	Cs5g34600	3	Cs6g08230	4	Cs4g14520	5	Cs6g02620	6	Cs6g15680	7	Cs5g27230	8	Cs4g18040	9
Cs5g15750	1	Cs5g23040	2	Cs5g34820	3	Cs6g08240	4	Cs4g14550	5	Cs6g02890	6	Cs6g15760	7	Cs5g27480	8	Cs4g18080	9
Cs5g15790	1	Cs5g23055	2	Cs5g34830	3	Cs6g08260	4	Cs4g14990	5	Cs6g03100	6	Cs6g15770	7	Cs5g27620	8	Cs4g18190	9
Cs5g15940	1	Cs5g23130	2	Cs5g35200	3	Cs6g08270	4	Cs4g15090	5	Cs6g03210	6	Cs6g15850	7	Cs5g27640	8	Cs4g18210	9
Cs5g16010	1	Cs5g23180	2	Cs6g01090	3	Cs6g08370	4	Cs4g15545	5	Cs6g03530	6	Cs6g15920	7	Cs5g27830	8	Cs4g18260	9
Cs5g16170	1	Cs5g23210	2	Cs6g01500	3	Cs6g08390	4	Cs4g15550	5	Cs6g03750	6	Cs6g16150	7	Cs5g27900	8	Cs4g18400	9
Cs5g16500	1	Cs5g23250	2	Cs6g01610	3	Cs6g08695	4	Cs4g15970	5	Cs6g03780	6	Cs6g16290	7	Cs5g27960	8	Cs4g18430	9
Cs5g16780	1	Cs5g23550	2	Cs6g02090	3	Cs6g08790	4	Cs4g15980	5	Cs6g03790	6	Cs6g16310	7	Cs5g28040	8	Cs4g18550	9
Cs5g16830	1	Cs5g23765	2	Cs6g02540	3	Cs6g08810	4	Cs4g16030	5	Cs6g04640	6	Cs6g16430	7	Cs5g28120	8	Cs4g18610	9
Cs5g16840	1	Cs5g23780	2	Cs6g03000	3	Cs6g08840	4	Cs4g16210	5	Cs6g04950	6	Cs6g16500	7	Cs5g28470	8	Cs4g18710	9
Cs5g16850	1	Cs5g24040	2	Cs6g03170	3	Cs6g08900	4	Cs4g16370	5	Cs6g04960	6	Cs6g16750	7	Cs5g28870	8	Cs4g18790	9
Cs5g16920	1	Cs5g24290	2	Cs6g03280	3	Cs6g09150	4	Cs4g16680	5	Cs6g04970	6	Cs6g17050	7	Cs5g28920	8	Cs4g18800	9
Cs5g16970	1	Cs5g24360	2	Cs6g03360	3	Cs6g10080	4	Cs4g17140	5	Cs6g05460	6	Cs6g17190	7	Cs5g28940	8	Cs4g18930	9
Cs5g17040	1	Cs5g24400	2	Cs6g03586	3	Cs6g10160	4	Cs4g17370	5	Cs6g05880	6	Cs6g17250	7	Cs5g29050	8	Cs4g18950	9
Cs5g17060	1	Cs5g24835	2	Cs6g04120	3	Cs6g10420	4	Cs4g17400	5	Cs6g05960	6	Cs6g17910	7	Cs5g29700	8	Cs4g19020	9
Cs5g17260	1	Cs5g24940	2	Cs6g04230	3	Cs6g10490	4	Cs4g17440	5	Cs6g06240	6	Cs6g17920	7	Cs5g29910	8	Cs4g19030	9
Cs5g17290	1	Cs5g24950	2	Cs6g04270	3	Cs6g10500	4	Cs4g17550	5	Cs6g06255	6	Cs6g18120	7	Cs5g30310	8	Cs4g19150	9
Cs5g17300	1	Cs5g25100	2	Cs6g04450	3	Cs6g10640	4	Cs4g17610	5	Cs6g06480	6	Cs6g18380	7	Cs5g30470	8	Cs4g19220	9
Cs5g17520	1	Cs5g25110	2	Cs6g04470	3	Cs6g10790	4	Cs4g17750	5	Cs6g06490	6	Cs6g18480	7	Cs5g30480	8	Cs4g19420	9
Cs5g17530	1	Cs5g25310	2	Cs6g05130	3	Cs6g10830	4	Cs4g17870	5	Cs6g06510	6	Cs6g18590	7	Cs5g31100	8	Cs4g19620	9
Cs5g17880	1	Cs5g25320	2	Cs6g05550	3	Cs6g10880	4	Cs4g17960	5	Cs6g06520	6	Cs6g18770	7	Cs5g31320	8	Cs4g19640	9
Cs5g17920	1	Cs5g25640	2	Cs6g05740	3	Cs6g10940	4	Cs4g18000	5	Cs6g06530	6	Cs6g18830	7	Cs5g31430	8	Cs4g19720	9
Cs5g18000	1	Cs5g25960	2	Cs6g05915	3	Cs6g11150	4	Cs4g18030	5	Cs6g06565	6	Cs6g18890	7	Cs5g31690	8	Cs4g19770	9
Cs5g18400	1	Cs5g26110	2	Cs6g06140	3	Cs6g11430	4	Cs4g18120	5	Cs6g06910	6	Cs6g18980	7	Cs5g31750	8	Cs4g19940	9
Cs5g18580	1	Cs5g26130	2	Cs6g06200	3	Cs6g11450	4	Cs4g18180	5	Cs6g06940	6	Cs6g19050	7	Cs5g31800	8	Cs4g19990	9
Cs5g18660	1	Cs5g26600	2	Cs6g06250	3	Cs6g11490	4	Cs4g18200	5	Cs6g07270	6	Cs6g19210	7	Cs5g32240	8	Cs4g20020	9
Cs5g18720	1	Cs5g26700	2	Cs6g06570	3	Cs6g11600	4	Cs4g18220	5	Cs6g07280	6	Cs6g19220	7	Cs5g32250	8	Cs4g20080	9
Cs5g18920	1	Cs5g26770	2	Cs6g06580	3	Cs6g11655	4	Cs4g18300	5	Cs6g07340	6	Cs6g19280	7	Cs5g32260	8	Cs4g20140	9
Cs5g18990	1	Cs5g26850	2	Cs6g06830	3	Cs6g11690	4	Cs4g18350	5	Cs6g07380	6	Cs6g19370	7	Cs5g32630	8	Cs4g20220	9
Cs5g19100	1	Cs5g26980	2	Cs6g07490	3	Cs6g11720	4	Cs4g18460	5	Cs6g07390	6	Cs6g19430	7	Cs5g32720	8	Cs4g20250	9
Cs5g22020	1	Cs5g27170	2	Cs6g07540	3	Cs6g11730	4	Cs4g18470	5	Cs6g07470	6	Cs6g19570	7	Cs5g32940	8	Cs4g20460	9
Cs5g22130	1	Cs5g27200	2	Cs6g07680	3	Cs6g11820	4	Cs4g18560	5	Cs6g07590	6	Cs6g19950	7	Cs5g33000	8	Cs5g01040	9
Cs5g22280	1	Cs5g27210	2	Cs6g07690	3	Cs6g11920	4	Cs4g18570	5	Cs6g07820	6	Cs6g20120	7	Cs5g33010	8	Cs5g01130	9
Cs5g22580	1	Cs5g27290	2	Cs6g07700	3	Cs6g11935	4	Cs4g18620	5	Cs6g07910	6	Cs6g20130	7	Cs5g33130	8	Cs5g01180	9
Cs5g22640	1	Cs5g27330	2	Cs6g07740	3	Cs6g11970	4	Cs4g18630	5	Cs6g08190	6	Cs6g20190	7	Cs5g33230	8	Cs5g01310	9
Cs5g22790	1	Cs5g27510	2	Cs6g07920	3	Cs6g12520	4	Cs4g18670	5	Cs6g08480	6	Cs6g20230	7	Cs5g33360	8	Cs5g01390	9
Cs5g22830	1	Cs5g27730	2	Cs6g08130	3	Cs6g12525	4	Cs4g18920	5	Cs6g08490	6	Cs6g20550	7	Cs5g33370	8	Cs5g01550	9
Cs5g23170	1	Cs5g27940	2	Cs6g08320	3	Cs6g12810	4	Cs4g18970	5	Cs6g08560	6	Cs6g20620	7	Cs5g34250	8	Cs5g01560	9
Cs5g23230	1	Cs5g27970	2	Cs6g08460	3	Cs6g12930	4	Cs4g19080	5	Cs6g08610	6	Cs6g21060	7	Cs5g34450	8	Cs5g01610	9
Cs5g23480	1	Cs5g28050	2	Cs6g08470	3	Cs6g13190	4	Cs4g19110	5	Cs6g09070	6	Cs6g21290	7	Cs5g34530	8	Cs5g01760	9
Cs5g23785	1	Cs5g28550	2	Cs6g09080	3	Cs6g13370	4	Cs4g19130	5	Cs6g09410	6	Cs6g21440	7	Cs5g34550	8	Cs5g01800	9
Cs5g23840	1	Cs5g28770	2	Cs6g09090	3	Cs6g13400	4	Cs4g19160	5	Cs6g09540	6	Cs6g21550	7	Cs5g34720	8	Cs5g01810	9
Cs5g24420	1	Cs5g28910	2	Cs6g09375	3	Cs6g13450	4	Cs4g19170	5	Cs6g09800	6	Cs6g21610	7	Cs5g34835	8	Cs5g01820	9
Cs5g24550	1	Cs5g28990	2	Cs6g09460	3	Cs6g13460	4	Cs4g19200	5	Cs6g09880	6	Cs6g21670	7	Cs5g35130	8	Cs5g01850	9
Cs5g24590	1	Cs5g29000	2	Cs6g09525	3	Cs6g13520	4	Cs4g19520	5	Cs6g09920	6	Cs6g22070	7	Cs5g35210	8	Cs5g01870	9
Cs5g24700	1	Cs5g29100	2	Cs6g09670	3	Cs6g13570	4	Cs4g19570	5	Cs6g09980	6	Cs6g22270	7	Cs6g01200	8	Cs5g01970	9
Cs5g24910	1	Cs5g29400	2	Cs6g09940	3	Cs6g13740	4	Cs4g19690	5	Cs6g10480	6	Cs6g22370	7	Cs6g01530	8	Cs5g01980	9
Cs5g24990	1	Cs5g29520	2	Cs6g10040	3	Cs6g13830	4	Cs4g19710	5	Cs6g10540	6	Cs7g01160	7	Cs6g01940	8	Cs5g02060	9
Cs5g25010	1	Cs5g29590	2	Cs6g10095	3	Cs6g13850	4	Cs4g19740	5	Cs6g10700	6	Cs7g01180	7	Cs6g02130	8	Cs5g02160	9
Cs5g25160	1	Cs5g29610	2	Cs6g10260	3	Cs6g14030	4	Cs4g19765	5	Cs6g10860	6	Cs7g01310	7	Cs6g02210	8	Cs5g02320	9
Cs5g25220	1	Cs5g29750	2	Cs6g10280	3	Cs6g14320	4	Cs4g19840	5	Cs6g10890	6	Cs7g01730	7	Cs6g02740	8	Cs5g02340	9
Cs5g25300	1	Cs5g29810	2	Cs6g10350	3	Cs6g15100	4	Cs4g19850	5	Cs6g10960	6	Cs7g01750	7	Cs6g02770	8	Cs5g02370	9
Cs5g25400	1	Cs5g29820	2	Cs6g10675	3	Cs6g15150	4	Cs4g20040	5	Cs6g11360	6	Cs7g01855	7	Cs6g03010	8	Cs5g02380	9
Cs5g25850	1	Cs5g30440	2	Cs6g10710	3	Cs6g15470	4	Cs4g20150	5	Cs6g11500	6	Cs7g01920	7	Cs6g03185	8	Cs5g02560	9
Cs5g25900	1	Cs5g30460	2	Cs6g10950	3	Cs6g15480	4	Cs4g20270	5	Cs6g11630	6	Cs7g02090	7	Cs6g03490	8	Cs5g02820	9
Cs5g25920	1	Cs5g30560	2	Cs6g11190	3	Cs6g15540	4	Cs4g20290	5	Cs6g12210	6	Cs7g02250	7	Cs6g03690	8	Cs5g02990	9
Cs5g25950	1	Cs5g30590	2	Cs6g11320	3	Cs6g15660	4	Cs4g20300	5	Cs6g12460	6	Cs7g02390	7	Cs6g03730	8	Cs5g03150	9
Cs5g26010	1	Cs5g30830	2	Cs6g11330	3	Cs6g15670	4	Cs4g20320	5	Cs6g12510	6	Cs7g02560	7	Cs6g03810	8	Cs5g03250	9
Cs5g26300	1	Cs5g30870	2	Cs6g11570	3	Cs6g15690	4	Cs4g20370	5	Cs6g12610	6	Cs7g02740	7	Cs6g03960	8	Cs5g03310	9
Cs5g26350	1	Cs5g30880	2	Cs6g11640	3	Cs6g15710	4	Cs5g01020	5	Cs6g12630	6	Cs7g02805	7	Cs6g03970	8	Cs5g03320	9
Cs5g26470	1	Cs5g31170	2	Cs6g11760	3	Cs6g15910	4	Cs5g01030	5	Cs6g12850	6	Cs7g03240	7	Cs6g04010	8	Cs5g03450	9
Cs5g26560	1	Cs5g31190	2	Cs6g11770	3	Cs6g15970	4	Cs5g01060	5	Cs6g12910	6	Cs7g03280	7	Cs6g04080	8	Cs5g03490	9
Cs5g26590	1	Cs5g31400	2	Cs6g11980	3	Cs6g16210	4	Cs5g01200	5	Cs6g12980	6	Cs7g03310	7	Cs6g04090	8	Cs5g03510	9
Cs5g26610	1	Cs5g32030	2	Cs6g12020	3	Cs6g16780	4	Cs5g01230	5	Cs6g13070	6	Cs7g03410	7	Cs6g04260	8	Cs5g03600	9
Cs5g26690	1	Cs5g32180	2	Cs6g12170	3	Cs6g17020	4	Cs5g01275	5	Cs6g13080	6	Cs7g03440	7	Cs6g04320	8	Cs5g03790	9
Cs5g26880	1	Cs5g32210	2	Cs6g12420	3	Cs6g17310	4	Cs5g01320	5	Cs6g13120	6	Cs7g03510	7	Cs6g04650	8	Cs5g03860	9
Cs5g26910	1	Cs5g32400	2	Cs6g12480	3	Cs6g17350	4	Cs5g01520	5	Cs6g13260	6	Cs7g03670	7	Cs6g04920	8	Cs5g03910	9
Cs5g27080	1	Cs5g32675	2	Cs6g12500	3	Cs6g17540	4	Cs5g01660	5	Cs6g13540	6	Cs7g03840	7	Cs6g05220	8	Cs5g04050	9
Cs5g27670	1	Cs5g32800	2	Cs6g12620	3	Cs6g17550	4	Cs5g01740	5	Cs6g13650	6	Cs7g03890	7	Cs6g05275	8	Cs5g04110	9
Cs5g27760	1	Cs5g32920	2	Cs6g12920	3	Cs6g18000	4	Cs5g01775	5	Cs6g13860	6	Cs7g04020	7	Cs6g05280	8	Cs5g04120	9
Cs5g27920	1	Cs5g33270	2	Cs6g13025	3	Cs6g18030	4	Cs5g01830	5	Cs6g14080	6	Cs7g04090	7	Cs6g05360	8	Cs5g04200	9
Cs5g28010	1	Cs5g33500	2	Cs6g13050	3	Cs6g18360	4	Cs5g01840	5	Cs6g14130	6	Cs7g04150	7	Cs6g05410	8	Cs5g04400	9
Cs5g28460	1	Cs5g33510	2	Cs6g13200	3	Cs6g18760	4	Cs5g01920	5	Cs6g14400	6	Cs7g04210	7	Cs6g05510	8	Cs5g04460	9
Cs5g28590	1	Cs5g33580	2	Cs6g13280	3	Cs6g18850	4	Cs5g01940	5	Cs6g14410	6	Cs7g04220	7	Cs6g05610	8	Cs5g04470	9
Cs5g28680	1	Cs5g33650	2	Cs6g13350	3	Cs6g18910	4	Cs5g02350	5	Cs6g14485	6	Cs7g04820	7	Cs6g05615	8	Cs5g04730	9
Cs5g28840	1	Cs5g33700	2	Cs6g13440	3	Cs6g19040	4	Cs5g02400	5	Cs6g14630	6	Cs7g04920	7	Cs6g06070	8	Cs5g04750	9
Cs5g29040	1	Cs5g33720	2	Cs6g13690	3	Cs6g19170	4	Cs5g02420	5	Cs6g14880	6	Cs7g05100	7	Cs6g06100	8	Cs5g04820	9
Cs5g29090	1	Cs5g33730	2	Cs6g13700	3	Cs6g19205	4	Cs5g02430	5	Cs6g15080	6	Cs7g05380	7	Cs6g06150	8	Cs5g04990	9
Cs5g29140	1	Cs5g33750	2	Cs6g13910	3	Cs6g19380	4	Cs5g02490	5	Cs6g15160	6	Cs7g05610	7	Cs6g06160	8	Cs5g05020	9
Cs5g29175	1	Cs5g34165	2	Cs6g13950	3	Cs6g19490	4	Cs5g02620	5	Cs6g15340	6	Cs7g05620	7	Cs6g06550	8	Cs5g05070	9
Cs5g29190	1	Cs5g34750	2	Cs6g14020	3	Cs6g19520	4	Cs5g02710	5	Cs6g15440	6	Cs7g05990	7	Cs6g06800	8	Cs5g05080	9
Cs5g29310	1	Cs6g01030	2	Cs6g14210	3	Cs6g20170	4	Cs5g02740	5	Cs6g15730	6	Cs7g06270	7	Cs6g07040	8	Cs5g05100	9
Cs5g29340	1	Cs6g01100	2	Cs6g14230	3	Cs6g20250	4	Cs5g02755	5	Cs6g15950	6	Cs7g06470	7	Cs6g07290	8	Cs5g05180	9
Cs5g29490	1	Cs6g01330	2	Cs6g14245	3	Cs6g20400	4	Cs5g02810	5	Cs6g15990	6	Cs7g06720	7	Cs6g07430	8	Cs5g05210	9
Cs5g29500	1	Cs6g01520	2	Cs6g14250	3	Cs6g20630	4	Cs5g02860	5	Cs6g16145	6	Cs7g06900	7	Cs6g07510	8	Cs5g05290	9
Cs5g29540	1	Cs6g01660	2	Cs6g14330	3	Cs6g20820	4	Cs5g02940	5	Cs6g16190	6	Cs7g07160	7	Cs6g07560	8	Cs5g05340	9
Cs5g29600	1	Cs6g01980	2	Cs6g14340	3	Cs6g20910	4	Cs5g02960	5	Cs6g16570	6	Cs7g07170	7	Cs6g07660	8	Cs5g05350	9
Cs5g29790	1	Cs6g02000	2	Cs6g14460	3	Cs6g21200	4	Cs5g03100	5	Cs6g16590	6	Cs7g07490	7	Cs6g07760	8	Cs5g05360	9
Cs5g29830	1	Cs6g02030	2	Cs6g15110	3	Cs6g21280	4	Cs5g03240	5	Cs6g16650	6	Cs7g07800	7	Cs6g07870	8	Cs5g05480	9
Cs5g30330	1	Cs6g02550	2	Cs6g15130	3	Cs6g21400	4	Cs5g03270	5	Cs6g16900	6	Cs7g07920	7	Cs6g08100	8	Cs5g05510	9
Cs5g30420	1	Cs6g02680	2	Cs6g15220	3	Cs6g21460	4	Cs5g03430	5	Cs6g16935	6	Cs7g08080	7	Cs6g08300	8	Cs5g05515	9
Cs5g30570	1	Cs6g02780	2	Cs6g15230	3	Cs6g21470	4	Cs5g03570	5	Cs6g16960	6	Cs7g09130	7	Cs6g08510	8	Cs5g05620	9
Cs5g30810	1	Cs6g03110	2	Cs6g15860	3	Cs6g21500	4	Cs5g03580	5	Cs6g16980	6	Cs7g09340	7	Cs6g08700	8	Cs5g05750	9
Cs5g30860	1	Cs6g03390	2	Cs6g15940	3	Cs6g21750	4	Cs5g03620	5	Cs6g17060	6	Cs7g09390	7	Cs6g08720	8	Cs5g05770	9
Cs5g30900	1	Cs6g03540	2	Cs6g16000	3	Cs6g21820	4	Cs5g03840	5	Cs6g17270	6	Cs7g09570	7	Cs6g08820	8	Cs5g05840	9
Cs5g30950	1	Cs6g04000	2	Cs6g16050	3	Cs6g21940	4	Cs5g03980	5	Cs6g17420	6	Cs7g09850	7	Cs6g09020	8	Cs5g05900	9
Cs5g30955	1	Cs6g04030	2	Cs6g16110	3	Cs6g21950	4	Cs5g04020	5	Cs6g17530	6	Cs7g10020	7	Cs6g09050	8	Cs5g05975	9
Cs5g31040	1	Cs6g04130	2	Cs6g16140	3	Cs6g22300	4	Cs5g04090	5	Cs6g17930	6	Cs7g10350	7	Cs6g09280	8	Cs5g05990	9
Cs5g31050	1	Cs6g04140	2	Cs6g16300	3	Cs7g01410	4	Cs5g04250	5	Cs6g17940	6	Cs7g10390	7	Cs6g09470	8	Cs5g06020	9
Cs5g31140	1	Cs6g04250	2	Cs6g16640	3	Cs7g01430	4	Cs5g04300	5	Cs6g18390	6	Cs7g10585	7	Cs6g09530	8	Cs5g06050	9
Cs5g31310	1	Cs6g04530	2	Cs6g16760	3	Cs7g01470	4	Cs5g04520	5	Cs6g18750	6	Cs7g10670	7	Cs6g09640	8	Cs5g06080	9
Cs5g31450	1	Cs6g04830	2	Cs6g16810	3	Cs7g01580	4	Cs5g04780	5	Cs6g18880	6	Cs7g10860	7	Cs6g10020	8	Cs5g06110	9
Cs5g31620	1	Cs6g04900	2	Cs6g17040	3	Cs7g01735	4	Cs5g04940	5	Cs6g18950	6	Cs7g10920	7	Cs6g10050	8	Cs5g06190	9
Cs5g31740	1	Cs6g05120	2	Cs6g17090	3	Cs7g01810	4	Cs5g04980	5	Cs6g19080	6	Cs7g11020	7	Cs6g10140	8	Cs5g06510	9
Cs5g31860	1	Cs6g05140	2	Cs6g17100	3	Cs7g01850	4	Cs5g05200	5	Cs6g19180	6	Cs7g11230	7	Cs6g10430	8	Cs5g06630	9
Cs5g31880	1	Cs6g05430	2	Cs6g17110	3	Cs7g01990	4	Cs5g05670	5	Cs6g19200	6	Cs7g11250	7	Cs6g10680	8	Cs5g06690	9
Cs5g31970	1	Cs6g06290	2	Cs6g17120	3	Cs7g02060	4	Cs5g05730	5	Cs6g19730	6	Cs7g11340	7	Cs6g10770	8	Cs5g06700	9
Cs5g32170	1	Cs6g06560	2	Cs6g17130	3	Cs7g02080	4	Cs5g06090	5	Cs6g19780	6	Cs7g11710	7	Cs6g11130	8	Cs5g06790	9
Cs5g32200	1	Cs6g06590	2	Cs6g17210	3	Cs7g02270	4	Cs5g06170	5	Cs6g19940	6	Cs7g12390	7	Cs6g11250	8	Cs5g06980	9
Cs5g32290	1	Cs6g06610	2	Cs6g17340	3	Cs7g02635	4	Cs5g06270	5	Cs6g20030	6	Cs7g12520	7	Cs6g11260	8	Cs5g06990	9
Cs5g32390	1	Cs6g06660	2	Cs6g17410	3	Cs7g02870	4	Cs5g06560	5	Cs6g20160	6	Cs7g12960	7	Cs6g11290	8	Cs5g07110	9
Cs5g32500	1	Cs6g06690	2	Cs6g17430	3	Cs7g02910	4	Cs5g06680	5	Cs6g20420	6	Cs7g13090	7	Cs6g11380	8	Cs5g07150	9
Cs5g32510	1	Cs6g07160	2	Cs6g17480	3	Cs7g02960	4	Cs5g06730	5	Cs6g20460	6	Cs7g13520	7	Cs6g11390	8	Cs5g07170	9
Cs5g32530	1	Cs6g07240	2	Cs6g17560	3	Cs7g03390	4	Cs5g06810	5	Cs6g20500	6	Cs7g13610	7	Cs6g11400	8	Cs5g07180	9
Cs5g32540	1	Cs6g07480	2	Cs6g17590	3	Cs7g03530	4	Cs5g06850	5	Cs6g20710	6	Cs7g13640	7	Cs6g11530	8	Cs5g07260	9
Cs5g32610	1	Cs6g07530	2	Cs6g17760	3	Cs7g03630	4	Cs5g06880	5	Cs6g20810	6	Cs7g14410	7	Cs6g11710	8	Cs5g07320	9
Cs5g32830	1	Cs6g08050	2	Cs6g17800	3	Cs7g03720	4	Cs5g07070	5	Cs6g20890	6	Cs7g14430	7	Cs6g11800	8	Cs5g07360	9
Cs5g33050	1	Cs6g08410	2	Cs6g17950	3	Cs7g04280	4	Cs5g07290	5	Cs6g20970	6	Cs7g14510	7	Cs6g11910	8	Cs5g07380	9
Cs5g33110	1	Cs6g08450	2	Cs6g17980	3	Cs7g04360	4	Cs5g07300	5	Cs6g21190	6	Cs7g14530	7	Cs6g11990	8	Cs5g07430	9
Cs5g33330	1	Cs6g08550	2	Cs6g18010	3	Cs7g04370	4	Cs5g07450	5	Cs6g21210	6	Cs7g14900	7	Cs6g12040	8	Cs5g07530	9
Cs5g33590	1	Cs6g08670	2	Cs6g18090	3	Cs7g04430	4	Cs5g07570	5	Cs6g21230	6	Cs7g15030	7	Cs6g12050	8	Cs5g07640	9
Cs5g33680	1	Cs6g08710	2	Cs6g18240	3	Cs7g04460	4	Cs5g07710	5	Cs6g21320	6	Cs7g15170	7	Cs6g12150	8	Cs5g07740	9
Cs5g33830	1	Cs6g08760	2	Cs6g18270	3	Cs7g04740	4	Cs5g07990	5	Cs6g21380	6	Cs7g15360	7	Cs6g12180	8	Cs5g07780	9
Cs5g34060	1	Cs6g08770	2	Cs6g18300	3	Cs7g04760	4	Cs5g08360	5	Cs6g21560	6	Cs7g15710	7	Cs6g12570	8	Cs5g07790	9
Cs5g34100	1	Cs6g08880	2	Cs6g18330	3	Cs7g04800	4	Cs5g08440	5	Cs6g21600	6	Cs7g15740	7	Cs6g12670	8	Cs5g07920	9
Cs5g34620	1	Cs6g09040	2	Cs6g18580	3	Cs7g05140	4	Cs5g08490	5	Cs6g21830	6	Cs7g16260	7	Cs6g12680	8	Cs5g07970	9
Cs5g34710	1	Cs6g09120	2	Cs6g18620	3	Cs7g05150	4	Cs5g08570	5	Cs6g21840	6	Cs7g16280	7	Cs6g12950	8	Cs5g08120	9
Cs5g35140	1	Cs6g09300	2	Cs6g18740	3	Cs7g05390	4	Cs5g08620	5	Cs6g21920	6	Cs7g16400	7	Cs6g13180	8	Cs5g08130	9
Cs6g01350	1	Cs6g09420	2	Cs6g19100	3	Cs7g05740	4	Cs5g08700	5	Cs6g21960	6	Cs7g16410	7	Cs6g13680	8	Cs5g08140	9
Cs6g01583	1	Cs6g09430	2	Cs6g19310	3	Cs7g05800	4	Cs5g08760	5	Cs6g22000	6	Cs7g16610	7	Cs6g13720	8	Cs5g08200	9
Cs6g01586	1	Cs6g09440	2	Cs6g19340	3	Cs7g05840	4	Cs5g08840	5	Cs6g22090	6	Cs7g16890	7	Cs6g13730	8	Cs5g08260	9
Cs6g01740	1	Cs6g09510	2	Cs6g19450	3	Cs7g05960	4	Cs5g08850	5	Cs6g22150	6	Cs7g17170	7	Cs6g13750	8	Cs5g08280	9
Cs6g01745	1	Cs6g09790	2	Cs6g19680	3	Cs7g06120	4	Cs5g08910	5	Cs6g22190	6	Cs7g17230	7	Cs6g13880	8	Cs5g08290	9
Cs6g02140	1	Cs6g10100	2	Cs6g19740	3	Cs7g06310	4	Cs5g08950	5	Cs6g22230	6	Cs7g17360	7	Cs6g13890	8	Cs5g08420	9
Cs6g02200	1	Cs6g10170	2	Cs6g19760	3	Cs7g06420	4	Cs5g08960	5	Cs6g22260	6	Cs7g17460	7	Cs6g13970	8	Cs5g08520	9
Cs6g02370	1	Cs6g10180	2	Cs6g19800	3	Cs7g06520	4	Cs5g09000	5	Cs6g22280	6	Cs7g17520	7	Cs6g14050	8	Cs5g08550	9
Cs6g02960	1	Cs6g10270	2	Cs6g19820	3	Cs7g06570	4	Cs5g09010	5	Cs6g22390	6	Cs7g17670	7	Cs6g14060	8	Cs5g08730	9
Cs6g03320	1	Cs6g10380	2	Cs6g20090	3	Cs7g06710	4	Cs5g09020	5	Cs6g22400	6	Cs7g17995	7	Cs6g14200	8	Cs5g08800	9
Cs6g03330	1	Cs6g10440	2	Cs6g20140	3	Cs7g06880	4	Cs5g09220	5	Cs7g01040	6	Cs7g18080	7	Cs6g14430	8	Cs5g08820	9
Cs6g03340	1	Cs6g10600	2	Cs6g20150	3	Cs7g07240	4	Cs5g09310	5	Cs7g01090	6	Cs7g18120	7	Cs6g14490	8	Cs5g08890	9
Cs6g03350	1	Cs6g10730	2	Cs6g20180	3	Cs7g07690	4	Cs5g09420	5	Cs7g01140	6	Cs7g18430	7	Cs6g15090	8	Cs5g08940	9
Cs6g03590	1	Cs6g10760	2	Cs6g20320	3	Cs7g07760	4	Cs5g09810	5	Cs7g01280	6	Cs7g18480	7	Cs6g15250	8	Cs5g09140	9
Cs6g03950	1	Cs6g10990	2	Cs6g20580	3	Cs7g07790	4	Cs5g09830	5	Cs7g01380	6	Cs7g18675	7	Cs6g15550	8	Cs5g09330	9
Cs6g04150	1	Cs6g11220	2	Cs6g20610	3	Cs7g07980	4	Cs5g09850	5	Cs7g01890	6	Cs7g19060	7	Cs6g15590	8	Cs5g09390	9
Cs6g04360	1	Cs6g11270	2	Cs6g21130	3	Cs7g08290	4	Cs5g09980	5	Cs7g01950	6	Cs7g19515	7	Cs6g15790	8	Cs5g09440	9
Cs6g04430	1	Cs6g11310	2	Cs6g21140	3	Cs7g08560	4	Cs5g10210	5	Cs7g01960	6	Cs7g19570	7	Cs6g16030	8	Cs5g09470	9
Cs6g04580	1	Cs6g11350	2	Cs6g21170	3	Cs7g08590	4	Cs5g10320	5	Cs7g01970	6	Cs7g19880	7	Cs6g16040	8	Cs5g09490	9
Cs6g04630	1	Cs6g11370	2	Cs6g21330	3	Cs7g08790	4	Cs5g10420	5	Cs7g02170	6	Cs7g20360	7	Cs6g16280	8	Cs5g09730	9
Cs6g04660	1	Cs6g11470	2	Cs6g21390	3	Cs7g08930	4	Cs5g10740	5	Cs7g02280	6	Cs7g20450	7	Cs6g16550	8	Cs5g10030	9
Cs6g04890	1	Cs6g11750	2	Cs6g21420	3	Cs7g08940	4	Cs5g10760	5	Cs7g02550	6	Cs7g20805	7	Cs6g16685	8	Cs5g10040	9
Cs6g04930	1	Cs6g12080	2	Cs6g21530	3	Cs7g09070	4	Cs5g10800	5	Cs7g02600	6	Cs7g20860	7	Cs6g16730	8	Cs5g10180	9
Cs6g04940	1	Cs6g12100	2	Cs6g21580	3	Cs7g09120	4	Cs5g10980	5	Cs7g02670	6	Cs7g21120	7	Cs6g16790	8	Cs5g10370	9
Cs6g05210	1	Cs6g12340	2	Cs6g21650	3	Cs7g09280	4	Cs5g11320	5	Cs7g02680	6	Cs7g21245	7	Cs6g16930	8	Cs5g10460	9
Cs6g05230	1	Cs6g12820	2	Cs6g22120	3	Cs7g09300	4	Cs5g11360	5	Cs7g02690	6	Cs7g22090	7	Cs6g17070	8	Cs5g10470	9
Cs6g05560	1	Cs6g12860	2	Cs7g01190	3	Cs7g09350	4	Cs5g11510	5	Cs7g02700	6	Cs7g22200	7	Cs6g17180	8	Cs5g10490	9
Cs6g05590	1	Cs6g13160	2	Cs7g01940	3	Cs7g09550	4	Cs5g11610	5	Cs7g02710	6	Cs7g22450	7	Cs6g17330	8	Cs5g10510	9
Cs6g05630	1	Cs6g13490	2	Cs7g02020	3	Cs7g09870	4	Cs5g11790	5	Cs7g02720	6	Cs7g22490	7	Cs6g17470	8	Cs5g10590	9
Cs6g05690	1	Cs6g13590	2	Cs7g02050	3	Cs7g10220	4	Cs5g11800	5	Cs7g02890	6	Cs7g22610	7	Cs6g17520	8	Cs5g10620	9
Cs6g05810	1	Cs6g13610	2	Cs7g02180	3	Cs7g10310	4	Cs5g11900	5	Cs7g02930	6	Cs7g22650	7	Cs6g17600	8	Cs5g10650	9
Cs6g05830	1	Cs6g13613	2	Cs7g02200	3	Cs7g10490	4	Cs5g12070	5	Cs7g03170	6	Cs7g22740	7	Cs6g17870	8	Cs5g10930	9
Cs6g05920	1	Cs6g13810	2	Cs7g02340	3	Cs7g10590	4	Cs5g12080	5	Cs7g03270	6	Cs7g22775	7	Cs6g17880	8	Cs5g11160	9
Cs6g06060	1	Cs6g13900	2	Cs7g02350	3	Cs7g10595	4	Cs5g12160	5	Cs7g03320	6	Cs7g23035	7	Cs6g18200	8	Cs5g11260	9
Cs6g06120	1	Cs6g14090	2	Cs7g02570	3	Cs7g10660	4	Cs5g12170	5	Cs7g03330	6	Cs7g23055	7	Cs6g18280	8	Cs5g11420	9
Cs6g06190	1	Cs6g14310	2	Cs7g02790	3	Cs7g10710	4	Cs5g12250	5	Cs7g03580	6	Cs7g23110	7	Cs6g18290	8	Cs5g11470	9
Cs6g06210	1	Cs6g14500	2	Cs7g03010	3	Cs7g10715	4	Cs5g12260	5	Cs7g03620	6	Cs7g23190	7	Cs6g18510	8	Cs5g11550	9
Cs6g06280	1	Cs6g14530	2	Cs7g03020	3	Cs7g10780	4	Cs5g12320	5	Cs7g03710	6	Cs7g23380	7	Cs6g18710	8	Cs5g11670	9
Cs6g06475	1	Cs6g14550	2	Cs7g03040	3	Cs7g10910	4	Cs5g12410	5	Cs7g03730	6	Cs7g23655	7	Cs6g18730	8	Cs5g11680	9
Cs6g06500	1	Cs6g14580	2	Cs7g03050	3	Cs7g11030	4	Cs5g12420	5	Cs7g03870	6	Cs7g23910	7	Cs6g19010	8	Cs5g11690	9
Cs6g06640	1	Cs6g14670	2	Cs7g03060	3	Cs7g11090	4	Cs5g12450	5	Cs7g04140	6	Cs7g24715	7	Cs6g19020	8	Cs5g11750	9
Cs6g06670	1	Cs6g14990	2	Cs7g03070	3	Cs7g11150	4	Cs5g12710	5	Cs7g04170	6	Cs7g24760	7	Cs6g19060	8	Cs5g11760	9
Cs6g06900	1	Cs6g15430	2	Cs7g03290	3	Cs7g11170	4	Cs5g12800	5	Cs7g04320	6	Cs7g25400	7	Cs6g19120	8	Cs5g11860	9
Cs6g07230	1	Cs6g15460	2	Cs7g03340	3	Cs7g11380	4	Cs5g13060	5	Cs7g04350	6	Cs7g25800	7	Cs6g19190	8	Cs5g12100	9
Cs6g07350	1	Cs6g15560	2	Cs7g03525	3	Cs7g11415	4	Cs5g13070	5	Cs7g04410	6	Cs7g26110	7	Cs6g19410	8	Cs5g12500	9
Cs6g07770	1	Cs6g15780	2	Cs7g03650	3	Cs7g11420	4	Cs5g13080	5	Cs7g04440	6	Cs7g26210	7	Cs6g19510	8	Cs5g12520	9
Cs6g07850	1	Cs6g15840	2	Cs7g04010	3	Cs7g11450	4	Cs5g13100	5	Cs7g04520	6	Cs7g26355	7	Cs6g19830	8	Cs5g12540	9
Cs6g07970	1	Cs6g16010	2	Cs7g04030	3	Cs7g11460	4	Cs5g13140	5	Cs7g04600	6	Cs7g27240	7	Cs6g19900	8	Cs5g12830	9
Cs6g07990	1	Cs6g16020	2	Cs7g04040	3	Cs7g11570	4	Cs5g13260	5	Cs7g04770	6	Cs7g27400	7	Cs6g19960	8	Cs5g12900	9
Cs6g08310	1	Cs6g16160	2	Cs7g04200	3	Cs7g11590	4	Cs5g13265	5	Cs7g04790	6	Cs7g27600	7	Cs6g20270	8	Cs5g13310	9
Cs6g08360	1	Cs6g16860	2	Cs7g04290	3	Cs7g11670	4	Cs5g13290	5	Cs7g05160	6	Cs7g27610	7	Cs6g20800	8	Cs5g13590	9
Cs6g08950	1	Cs6g16910	2	Cs7g04530	3	Cs7g11800	4	Cs5g13300	5	Cs7g05320	6	Cs7g27710	7	Cs6g21020	8	Cs5g13680	9
Cs6g09340	1	Cs6g17030	2	Cs7g04620	3	Cs7g11810	4	Cs5g13330	5	Cs7g05490	6	Cs7g27720	7	Cs6g21030	8	Cs5g13740	9
Cs6g09680	1	Cs6g17960	2	Cs7g04860	3	Cs7g11820	4	Cs5g13410	5	Cs7g05640	6	Cs7g27850	7	Cs6g21370	8	Cs5g15170	9
Cs6g09710	1	Cs6g18310	2	Cs7g04890	3	Cs7g11840	4	Cs5g13810	5	Cs7g05880	6	Cs7g27880	7	Cs6g21480	8	Cs5g15320	9
Cs6g09950	1	Cs6g18490	2	Cs7g04930	3	Cs7g11970	4	Cs5g14010	5	Cs7g05970	6	Cs7g28140	7	Cs6g21490	8	Cs5g15325	9
Cs6g09970	1	Cs6g18650	2	Cs7g05360	3	Cs7g11980	4	Cs5g14020	5	Cs7g06140	6	Cs7g28155	7	Cs6g21620	8	Cs5g15440	9
Cs6g09990	1	Cs6g18660	2	Cs7g05400	3	Cs7g12040	4	Cs5g14030	5	Cs7g06230	6	Cs7g28630	7	Cs6g21780	8	Cs5g15650	9
Cs6g10030	1	Cs6g18780	2	Cs7g05410	3	Cs7g12150	4	Cs5g14370	5	Cs7g06555	6	Cs7g28680	7	Cs6g21900	8	Cs5g15760	9
Cs6g10060	1	Cs6g18990	2	Cs7g05420	3	Cs7g12410	4	Cs5g14710	5	Cs7g06640	6	Cs7g28780	7	Cs6g21910	8	Cs5g15780	9
Cs6g10190	1	Cs6g19000	2	Cs7g05470	3	Cs7g12450	4	Cs5g14770	5	Cs7g06650	6	Cs7g28790	7	Cs6g22160	8	Cs5g16150	9
Cs6g10240	1	Cs6g19250	2	Cs7g05590	3	Cs7g12780	4	Cs5g15065	5	Cs7g06800	6	Cs7g28810	7	Cs7g01230	8	Cs5g16400	9
Cs6g10290	1	Cs6g19360	2	Cs7g05630	3	Cs7g12810	4	Cs5g15210	5	Cs7g06810	6	Cs7g28890	7	Cs7g01250	8	Cs5g16710	9
Cs6g10330	1	Cs6g19480	2	Cs7g05730	3	Cs7g12920	4	Cs5g15230	5	Cs7g06890	6	Cs7g28910	7	Cs7g01270	8	Cs5g16860	9
Cs6g10340	1	Cs6g19840	2	Cs7g05760	3	Cs7g13030	4	Cs5g15240	5	Cs7g06910	6	Cs7g28915	7	Cs7g01350	8	Cs5g17190	9
Cs6g10470	1	Cs6g19970	2	Cs7g05920	3	Cs7g13380	4	Cs5g15250	5	Cs7g07200	6	Cs7g29010	7	Cs7g01630	8	Cs5g17490	9
Cs6g10530	1	Cs6g20100	2	Cs7g06430	3	Cs7g13720	4	Cs5g15260	5	Cs7g07370	6	Cs7g29250	7	Cs7g01930	8	Cs5g17850	9
Cs6g10550	1	Cs6g20290	2	Cs7g06450	3	Cs7g13930	4	Cs5g15300	5	Cs7g07390	6	Cs7g29270	7	Cs7g02190	8	Cs5g18010	9
Cs6g10590	1	Cs6g20560	2	Cs7g06600	3	Cs7g14250	4	Cs5g15310	5	Cs7g07420	6	Cs7g29390	7	Cs7g02310	8	Cs5g18320	9
Cs6g10610	1	Cs6g20570	2	Cs7g06830	3	Cs7g14360	4	Cs5g15380	5	Cs7g07630	6	Cs7g29685	7	Cs7g02430	8	Cs5g18460	9
Cs6g10630	1	Cs6g20715	2	Cs7g07300	3	Cs7g14450	4	Cs5g15580	5	Cs7g07940	6	Cs7g29920	7	Cs7g02450	8	Cs5g18480	9
Cs6g10780	1	Cs6g20900	2	Cs7g07780	3	Cs7g14750	4	Cs5g15880	5	Cs7g07970	6	Cs7g30240	7	Cs7g02810	8	Cs5g18500	9
Cs6g10810	1	Cs6g20990	2	Cs7g08000	3	Cs7g14910	4	Cs5g16000	5	Cs7g08020	6	Cs7g30300	7	Cs7g02900	8	Cs5g18540	9
Cs6g10970	1	Cs6g21080	2	Cs7g08210	3	Cs7g15040	4	Cs5g16100	5	Cs7g08060	6	Cs7g30500	7	Cs7g03220	8	Cs5g18590	9
Cs6g11480	1	Cs6g21520	2	Cs7g08260	3	Cs7g15690	4	Cs5g16200	5	Cs7g08110	6	Cs7g30560	7	Cs7g03500	8	Cs5g18900	9
Cs6g11940	1	Cs6g21590	2	Cs7g08270	3	Cs7g15760	4	Cs5g16340	5	Cs7g08180	6	Cs7g30600	7	Cs7g03570	8	Cs5g19120	9
Cs6g12030	1	Cs6g21800	2	Cs7g08300	3	Cs7g15770	4	Cs5g16430	5	Cs7g08240	6	Cs7g30630	7	Cs7g03600	8	Cs5g19210	9
Cs6g12035	1	Cs6g21850	2	Cs7g08330	3	Cs7g16000	4	Cs5g16510	5	Cs7g08350	6	Cs7g30790	7	Cs7g03640	8	Cs5g19400	9
Cs6g12320	1	Cs6g21970	2	Cs7g08440	3	Cs7g16080	4	Cs5g16550	5	Cs7g08370	6	Cs7g30820	7	Cs7g03750	8	Cs5g19560	9
Cs6g12550	1	Cs6g22010	2	Cs7g08630	3	Cs7g16460	4	Cs5g16590	5	Cs7g08380	6	Cs7g30845	7	Cs7g03770	8	Cs5g19670	9
Cs6g12790	1	Cs6g22180	2	Cs7g08680	3	Cs7g16640	4	Cs5g16770	5	Cs7g08400	6	Cs7g30990	7	Cs7g03790	8	Cs5g19800	9
Cs6g12805	1	Cs7g01100	2	Cs7g08750	3	Cs7g16660	4	Cs5g17170	5	Cs7g08490	6	Cs7g31020	7	Cs7g03920	8	Cs5g19810	9
Cs6g12990	1	Cs7g01170	2	Cs7g08820	3	Cs7g16750	4	Cs5g17220	5	Cs7g08670	6	Cs7g31080	7	Cs7g04070	8	Cs5g19880	9
Cs6g13110	1	Cs7g01200	2	Cs7g08840	3	Cs7g17400	4	Cs5g17820	5	Cs7g08780	6	Cs7g31170	7	Cs7g04500	8	Cs5g19950	9
Cs6g13410	1	Cs7g01660	2	Cs7g08860	3	Cs7g17770	4	Cs5g17900	5	Cs7g09050	6	Cs7g31540	7	Cs7g04720	8	Cs5g19980	9
Cs6g13480	1	Cs7g01710	2	Cs7g08870	3	Cs7g18350	4	Cs5g17930	5	Cs7g09260	6	Cs7g31660	7	Cs7g04870	8	Cs5g20010	9
Cs6g13500	1	Cs7g02070	2	Cs7g08910	3	Cs7g18520	4	Cs5g17950	5	Cs7g09380	6	Cs7g31710	7	Cs7g05190	8	Cs5g20240	9
Cs6g13560	1	Cs7g02110	2	Cs7g08960	3	Cs7g18550	4	Cs5g18005	5	Cs7g09400	6	Cs7g31870	7	Cs7g05210	8	Cs5g20350	9
Cs6g13770	1	Cs7g02160	2	Cs7g09010	3	Cs7g18650	4	Cs5g18210	5	Cs7g09440	6	Cs7g32190	7	Cs7g05350	8	Cs5g20690	9
Cs6g13940	1	Cs7g02290	2	Cs7g09080	3	Cs7g18770	4	Cs5g18470	5	Cs7g09740	6	Cs7g32310	7	Cs7g05460	8	Cs5g20755	9
Cs6g13980	1	Cs7g02360	2	Cs7g09250	3	Cs7g18780	4	Cs5g18570	5	Cs7g09990	6	Cs7g32320	7	Cs7g05510	8	Cs5g21020	9
Cs6g13990	1	Cs7g02470	2	Cs7g09410	3	Cs7g18830	4	Cs5g18620	5	Cs7g10010	6	Cs7g32470	7	Cs7g05530	8	Cs5g21040	9
Cs6g14260	1	Cs7g02480	2	Cs7g09490	3	Cs7g18970	4	Cs5g18740	5	Cs7g10110	6	Cs7g32490	7	Cs7g05860	8	Cs5g21150	9
Cs6g14270	1	Cs7g02580	2	Cs7g09680	3	Cs7g19050	4	Cs5g18840	5	Cs7g10260	6	Cs7g32500	7	Cs7g05940	8	Cs5g21170	9
Cs6g14360	1	Cs7g02645	2	Cs7g09720	3	Cs7g19400	4	Cs5g18880	5	Cs7g10500	6	Cs8g01050	7	Cs7g05980	8	Cs5g21180	9
Cs6g14370	1	Cs7g02840	2	Cs7g09860	3	Cs7g19420	4	Cs5g19190	5	Cs7g11050	6	Cs8g01290	7	Cs7g06220	8	Cs5g21300	9
Cs6g14380	1	Cs7g02850	2	Cs7g09930	3	Cs7g19510	4	Cs5g19730	5	Cs7g11470	6	Cs8g01420	7	Cs7g06280	8	Cs5g21340	9
Cs6g14390	1	Cs7g02940	2	Cs7g10000	3	Cs7g19580	4	Cs5g19820	5	Cs7g11510	6	Cs8g01540	7	Cs7g06340	8	Cs5g21725	9
Cs6g14610	1	Cs7g02950	2	Cs7g10090	3	Cs7g19810	4	Cs5g20520	5	Cs7g11530	6	Cs8g01620	7	Cs7g06370	8	Cs5g21975	9
Cs6g14700	1	Cs7g02980	2	Cs7g10120	3	Cs7g20800	4	Cs5g20660	5	Cs7g11790	6	Cs8g01670	7	Cs7g06390	8	Cs5g22000	9
Cs6g14760	1	Cs7g03030	2	Cs7g10420	3	Cs7g20920	4	Cs5g20670	5	Cs7g11940	6	Cs8g01700	7	Cs7g06400	8	Cs5g22010	9
Cs6g14820	1	Cs7g03190	2	Cs7g10525	3	Cs7g21060	4	Cs5g20790	5	Cs7g12200	6	Cs8g01855	7	Cs7g06410	8	Cs5g22030	9
Cs6g15210	1	Cs7g03400	2	Cs7g10950	3	Cs7g21220	4	Cs5g21025	5	Cs7g12340	6	Cs8g02320	7	Cs7g06500	8	Cs5g22120	9
Cs6g15240	1	Cs7g03420	2	Cs7g10960	3	Cs7g21780	4	Cs5g21030	5	Cs7g12360	6	Cs8g02470	7	Cs7g06610	8	Cs5g22170	9
Cs6g15350	1	Cs7g03610	2	Cs7g11120	3	Cs7g22100	4	Cs5g21740	5	Cs7g12570	6	Cs8g02510	7	Cs7g06660	8	Cs5g22260	9
Cs6g15420	1	Cs7g03800	2	Cs7g11620	3	Cs7g22300	4	Cs5g21755	5	Cs7g12690	6	Cs8g02520	7	Cs7g06820	8	Cs5g22360	9
Cs6g15640	1	Cs7g03830	2	Cs7g12020	3	Cs7g22390	4	Cs5g21760	5	Cs7g12850	6	Cs8g02550	7	Cs7g07060	8	Cs5g22630	9
Cs6g15650	1	Cs7g03940	2	Cs7g12180	3	Cs7g22460	4	Cs5g21890	5	Cs7g12950	6	Cs8g02580	7	Cs7g07280	8	Cs5g22680	9
Cs6g16180	1	Cs7g04050	2	Cs7g12185	3	Cs7g22470	4	Cs5g21950	5	Cs7g13060	6	Cs8g02750	7	Cs7g07470	8	Cs5g22940	9
Cs6g16350	1	Cs7g04100	2	Cs7g12230	3	Cs7g22600	4	Cs5g22320	5	Cs7g13150	6	Cs8g03290	7	Cs7g07610	8	Cs5g23060	9
Cs6g16410	1	Cs7g04270	2	Cs7g12400	3	Cs7g22670	4	Cs5g22545	5	Cs7g13820	6	Cs8g03550	7	Cs7g07740	8	Cs5g23070	9
Cs6g16440	1	Cs7g04390	2	Cs7g12440	3	Cs7g22760	4	Cs5g22550	5	Cs7g13890	6	Cs8g03750	7	Cs7g07880	8	Cs5g23290	9
Cs6g16630	1	Cs7g04490	2	Cs7g12510	3	Cs7g22870	4	Cs5g22910	5	Cs7g13940	6	Cs8g03910	7	Cs7g08130	8	Cs5g23570	9
Cs6g16720	1	Cs7g04610	2	Cs7g12640	3	Cs7g22890	4	Cs5g22920	5	Cs7g13950	6	Cs8g04325	7	Cs7g08390	8	Cs5g23720	9
Cs6g16890	1	Cs7g04670	2	Cs7g12660	3	Cs7g23300	4	Cs5g22930	5	Cs7g14260	6	Cs8g04340	7	Cs7g08410	8	Cs5g23760	9
Cs6g16920	1	Cs7g04680	2	Cs7g12760	3	Cs7g23795	4	Cs5g23160	5	Cs7g14340	6	Cs8g04650	7	Cs7g08420	8	Cs5g23860	9
Cs6g16940	1	Cs7g04730	2	Cs7g12930	3	Cs7g23820	4	Cs5g23190	5	Cs7g14440	6	Cs8g04860	7	Cs7g08540	8	Cs5g23930	9
Cs6g17170	1	Cs7g04830	2	Cs7g13000	3	Cs7g23840	4	Cs5g23280	5	Cs7g14710	6	Cs8g04870	7	Cs7g08730	8	Cs5g24050	9
Cs6g17200	1	Cs7g05000	2	Cs7g13220	3	Cs7g24200	4	Cs5g23440	5	Cs7g14790	6	Cs8g04970	7	Cs7g08990	8	Cs5g24160	9
Cs6g17230	1	Cs7g05120	2	Cs7g13310	3	Cs7g24240	4	Cs5g23450	5	Cs7g15000	6	Cs8g05080	7	Cs7g09290	8	Cs5g24170	9
Cs6g17320	1	Cs7g05130	2	Cs7g13320	3	Cs7g24620	4	Cs5g23490	5	Cs7g15060	6	Cs8g05610	7	Cs7g09460	8	Cs5g24310	9
Cs6g17370	1	Cs7g05180	2	Cs7g13330	3	Cs7g24780	4	Cs5g23500	5	Cs7g15080	6	Cs8g05790	7	Cs7g09520	8	Cs5g24340	9
Cs6g17620	1	Cs7g05720	2	Cs7g13390	3	Cs7g24870	4	Cs5g23560	5	Cs7g15320	6	Cs8g05930	7	Cs7g09540	8	Cs5g24490	9
Cs6g17990	1	Cs7g06000	2	Cs7g13490	3	Cs7g24950	4	Cs5g23640	5	Cs7g15410	6	Cs8g06155	7	Cs7g09560	8	Cs5g24500	9
Cs6g18110	1	Cs7g06240	2	Cs7g13795	3	Cs7g24975	4	Cs5g23690	5	Cs7g15610	6	Cs8g06495	7	Cs7g09580	8	Cs5g24660	9
Cs6g18150	1	Cs7g06285	2	Cs7g14500	3	Cs7g25340	4	Cs5g23890	5	Cs7g15630	6	Cs8g06510	7	Cs7g09590	8	Cs5g24690	9
Cs6g18320	1	Cs7g06290	2	Cs7g14740	3	Cs7g25435	4	Cs5g23900	5	Cs7g15730	6	Cs8g06660	7	Cs7g09600	8	Cs5g24720	9
Cs6g18520	1	Cs7g06490	2	Cs7g14760	3	Cs7g25620	4	Cs5g24210	5	Cs7g15890	6	Cs8g06790	7	Cs7g09780	8	Cs5g24730	9
Cs6g18560	1	Cs7g06590	2	Cs7g14820	3	Cs7g25650	4	Cs5g24460	5	Cs7g15980	6	Cs8g07200	7	Cs7g10140	8	Cs5g24740	9
Cs6g18680	1	Cs7g06620	2	Cs7g14960	3	Cs7g25680	4	Cs5g24630	5	Cs7g16370	6	Cs8g07590	7	Cs7g10280	8	Cs5g24750	9
Cs6g18820	1	Cs7g07080	2	Cs7g15110	3	Cs7g25720	4	Cs5g24760	5	Cs7g16510	6	Cs8g07665	7	Cs7g10360	8	Cs5g24770	9
Cs6g18860	1	Cs7g07180	2	Cs7g15300	3	Cs7g25850	4	Cs5g24890	5	Cs7g16525	6	Cs8g07730	7	Cs7g10460	8	Cs5g25000	9
Cs6g18900	1	Cs7g07270	2	Cs7g15310	3	Cs7g25960	4	Cs5g24900	5	Cs7g16830	6	Cs8g07760	7	Cs7g10540	8	Cs5g25040	9
Cs6g18920	1	Cs7g07460	2	Cs7g15900	3	Cs7g26540	4	Cs5g24970	5	Cs7g16950	6	Cs8g08100	7	Cs7g11000	8	Cs5g25090	9
Cs6g19070	1	Cs7g07510	2	Cs7g15910	3	Cs7g26660	4	Cs5g25140	5	Cs7g16970	6	Cs8g08400	7	Cs7g11100	8	Cs5g25180	9
Cs6g19090	1	Cs7g07550	2	Cs7g15930	3	Cs7g26680	4	Cs5g25380	5	Cs7g16980	6	Cs8g08500	7	Cs7g11140	8	Cs5g25430	9
Cs6g19140	1	Cs7g07590	2	Cs7g15940	3	Cs7g27320	4	Cs5g25410	5	Cs7g16995	6	Cs8g08700	7	Cs7g11370	8	Cs5g25440	9
Cs6g19230	1	Cs7g07600	2	Cs7g16020	3	Cs7g27685	4	Cs5g25660	5	Cs7g17110	6	Cs8g08850	7	Cs7g11690	8	Cs5g25450	9
Cs6g19260	1	Cs7g07810	2	Cs7g16380	3	Cs7g27870	4	Cs5g25780	5	Cs7g17270	6	Cs8g08990	7	Cs7g12250	8	Cs5g25460	9
Cs6g19470	1	Cs7g07840	2	Cs7g16720	3	Cs7g27875	4	Cs5g25860	5	Cs7g17330	6	Cs8g09060	7	Cs7g12350	8	Cs5g25740	9
Cs6g19630	1	Cs7g07850	2	Cs7g16770	3	Cs7g28030	4	Cs5g25890	5	Cs7g17350	6	Cs8g09070	7	Cs7g12500	8	Cs5g25760	9
Cs6g19670	1	Cs7g07950	2	Cs7g16910	3	Cs7g28170	4	Cs5g25990	5	Cs7g17375	6	Cs8g09080	7	Cs7g12830	8	Cs5g25830	9
Cs6g19700	1	Cs7g07960	2	Cs7g17040	3	Cs7g28180	4	Cs5g26025	5	Cs7g17600	6	Cs8g09090	7	Cs7g13100	8	Cs5g25980	9
Cs6g19750	1	Cs7g08090	2	Cs7g17240	3	Cs7g28370	4	Cs5g26080	5	Cs7g18020	6	Cs8g09100	7	Cs7g13170	8	Cs5g26120	9
Cs6g19790	1	Cs7g08340	2	Cs7g17630	3	Cs7g28390	4	Cs5g26090	5	Cs7g18050	6	Cs8g09143	7	Cs7g13430	8	Cs5g26160	9
Cs6g19810	1	Cs7g08360	2	Cs7g18105	3	Cs7g28930	4	Cs5g26150	5	Cs7g18460	6	Cs8g09260	7	Cs7g13480	8	Cs5g26190	9
Cs6g19880	1	Cs7g08430	2	Cs7g18230	3	Cs7g29220	4	Cs5g26200	5	Cs7g18810	6	Cs8g09395	7	Cs7g13540	8	Cs5g26330	9
Cs6g20220	1	Cs7g08640	2	Cs7g18410	3	Cs7g29360	4	Cs5g26210	5	Cs7g19350	6	Cs8g09660	7	Cs7g13580	8	Cs5g26390	9
Cs6g20240	1	Cs7g08660	2	Cs7g18560	3	Cs7g29380	4	Cs5g26320	5	Cs7g19450	6	Cs8g10020	7	Cs7g13700	8	Cs5g26400	9
Cs6g20370	1	Cs7g09100	2	Cs7g18590	3	Cs7g29460	4	Cs5g26480	5	Cs7g19470	6	Cs8g10630	7	Cs7g13850	8	Cs5g26440	9
Cs6g20510	1	Cs7g09320	2	Cs7g18790	3	Cs7g29530	4	Cs5g26570	5	Cs7g19500	6	Cs8g10820	7	Cs7g13880	8	Cs5g26450	9
Cs6g20640	1	Cs7g09330	2	Cs7g19170	3	Cs7g29620	4	Cs5g26650	5	Cs7g19690	6	Cs8g10880	7	Cs7g14010	8	Cs5g26550	9
Cs6g20690	1	Cs7g09450	2	Cs7g19320	3	Cs7g29660	4	Cs5g26680	5	Cs7g19710	6	Cs8g11063	7	Cs7g14060	8	Cs5g26620	9
Cs6g21110	1	Cs7g09630	2	Cs7g19540	3	Cs7g29840	4	Cs5g26820	5	Cs7g19840	6	Cs8g11066	7	Cs7g14650	8	Cs5g26780	9
Cs6g21510	1	Cs7g09650	2	Cs7g19720	3	Cs7g29850	4	Cs5g26990	5	Cs7g19990	6	Cs8g11510	7	Cs7g14730	8	Cs5g27110	9
Cs6g21540	1	Cs7g09840	2	Cs7g20000	3	Cs7g29860	4	Cs5g27000	5	Cs7g20290	6	Cs8g11965	7	Cs7g14850	8	Cs5g27250	9
Cs6g21570	1	Cs7g09890	2	Cs7g20280	3	Cs7g29910	4	Cs5g27190	5	Cs7g20380	6	Cs8g11970	7	Cs7g14890	8	Cs5g27270	9
Cs6g21710	1	Cs7g09900	2	Cs7g20310	3	Cs7g30080	4	Cs5g27220	5	Cs7g20400	6	Cs8g12085	7	Cs7g14950	8	Cs5g27505	9
Cs6g21790	1	Cs7g09910	2	Cs7g20340	3	Cs7g30190	4	Cs5g27280	5	Cs7g20560	6	Cs8g12355	7	Cs7g14970	8	Cs5g27910	9
Cs6g21810	1	Cs7g10080	2	Cs7g20430	3	Cs7g30230	4	Cs5g27310	5	Cs7g20770	6	Cs8g12670	7	Cs7g15020	8	Cs5g28030	9
Cs6g21860	1	Cs7g10150	2	Cs7g20440	3	Cs7g30260	4	Cs5g27440	5	Cs7g21100	6	Cs8g12810	7	Cs7g15250	8	Cs5g28060	9
Cs6g21990	1	Cs7g10160	2	Cs7g20580	3	Cs7g30270	4	Cs5g27450	5	Cs7g21180	6	Cs8g12950	7	Cs7g15400	8	Cs5g28200	9
Cs6g22030	1	Cs7g10820	2	Cs7g20820	3	Cs7g30290	4	Cs5g27540	5	Cs7g21700	6	Cs8g13645	7	Cs7g15430	8	Cs5g28290	9
Cs6g22040	1	Cs7g10900	2	Cs7g21570	3	Cs7g30650	4	Cs5g27660	5	Cs7g21795	6	Cs8g13660	7	Cs7g15500	8	Cs5g28350	9
Cs6g22200	1	Cs7g10940	2	Cs7g22360	3	Cs7g30880	4	Cs5g27750	5	Cs7g22500	6	Cs8g13790	7	Cs7g15560	8	Cs5g28490	9
Cs6g22210	1	Cs7g10980	2	Cs7g22380	3	Cs7g31000	4	Cs5g27790	5	Cs7g22930	6	Cs8g14080	7	Cs7g15590	8	Cs5g28710	9
Cs7g01210	1	Cs7g11010	2	Cs7g22555	3	Cs7g31090	4	Cs5g28090	5	Cs7g22960	6	Cs8g14350	7	Cs7g15670	8	Cs5g28850	9
Cs7g01220	1	Cs7g11110	2	Cs7g22640	3	Cs7g31150	4	Cs5g28100	5	Cs7g22970	6	Cs8g14400	7	Cs7g15990	8	Cs5g28880	9
Cs7g01240	1	Cs7g11210	2	Cs7g22840	3	Cs7g31190	4	Cs5g28110	5	Cs7g23390	6	Cs8g14970	7	Cs7g16060	8	Cs5g28900	9
Cs7g01560	1	Cs7g11270	2	Cs7g22920	3	Cs7g31390	4	Cs5g28130	5	Cs7g23550	6	Cs8g15060	7	Cs7g16360	8	Cs5g28950	9
Cs7g01620	1	Cs7g11280	2	Cs7g23080	3	Cs7g31410	4	Cs5g28450	5	Cs7g24000	6	Cs8g15760	7	Cs7g16730	8	Cs5g29020	9
Cs7g01640	1	Cs7g11490	2	Cs7g23510	3	Cs7g31420	4	Cs5g28500	5	Cs7g24020	6	Cs8g15830	7	Cs7g17850	8	Cs5g29110	9
Cs7g01680	1	Cs7g11560	2	Cs7g23810	3	Cs7g31800	4	Cs5g28510	5	Cs7g24230	6	Cs8g15990	7	Cs7g17890	8	Cs5g29290	9
Cs7g01760	1	Cs7g11580	2	Cs7g24040	3	Cs7g31880	4	Cs5g28563	5	Cs7g24280	6	Cs8g16020	7	Cs7g17920	8	Cs5g29350	9
Cs7g01900	1	Cs7g11630	2	Cs7g24410	3	Cs7g31930	4	Cs5g28690	5	Cs7g24380	6	Cs8g16025	7	Cs7g17980	8	Cs5g29380	9
Cs7g01980	1	Cs7g11860	2	Cs7g24520	3	Cs7g32150	4	Cs5g28860	5	Cs7g24450	6	Cs8g16140	7	Cs7g18360	8	Cs5g29390	9
Cs7g02010	1	Cs7g11900	2	Cs7g24700	3	Cs7g32210	4	Cs5g28930	5	Cs7g24480	6	Cs8g16660	7	Cs7g18370	8	Cs5g29470	9
Cs7g02230	1	Cs7g12120	2	Cs7g24930	3	Cs7g32220	4	Cs5g28980	5	Cs7g24720	6	Cs8g16710	7	Cs7g18400	8	Cs5g29660	9
Cs7g02420	1	Cs7g12540	2	Cs7g24940	3	Cs7g32250	4	Cs5g29113	5	Cs7g24790	6	Cs8g16970	7	Cs7g18750	8	Cs5g29760	9
Cs7g02660	1	Cs7g12550	2	Cs7g25000	3	Cs7g32380	4	Cs5g29116	5	Cs7g25310	6	Cs8g17270	7	Cs7g18760	8	Cs5g29970	9
Cs7g02860	1	Cs7g12880	2	Cs7g25130	3	Cs7g32400	4	Cs5g29130	5	Cs7g25700	6	Cs8g17376	7	Cs7g18850	8	Cs5g30020	9
Cs7g02880	1	Cs7g12940	2	Cs7g25170	3	Cs8g01180	4	Cs5g29150	5	Cs7g25820	6	Cs8g17990	7	Cs7g19090	8	Cs5g30080	9
Cs7g03150	1	Cs7g12970	2	Cs7g25280	3	Cs8g01240	4	Cs5g29160	5	Cs7g26085	6	Cs8g18030	7	Cs7g19230	8	Cs5g30140	9
Cs7g03160	1	Cs7g13070	2	Cs7g25605	3	Cs8g01280	4	Cs5g29280	5	Cs7g26090	6	Cs8g18040	7	Cs7g19280	8	Cs5g30190	9
Cs7g03180	1	Cs7g13080	2	Cs7g25610	3	Cs8g01440	4	Cs5g29330	5	Cs7g26100	6	Cs8g18110	7	Cs7g19680	8	Cs5g30270	9
Cs7g03350	1	Cs7g13160	2	Cs7g25640	3	Cs8g01470	4	Cs5g29510	5	Cs7g26140	6	Cs8g18310	7	Cs7g20030	8	Cs5g30410	9
Cs7g03360	1	Cs7g13210	2	Cs7g25710	3	Cs8g01600	4	Cs5g29580	5	Cs7g26550	6	Cs8g18350	7	Cs7g20300	8	Cs5g30600	9
Cs7g03450	1	Cs7g13420	2	Cs7g25870	3	Cs8g01970	4	Cs5g29630	5	Cs7g26620	6	Cs8g18500	7	Cs7g20410	8	Cs5g30670	9
Cs7g03480	1	Cs7g13790	2	Cs7g25890	3	Cs8g02300	4	Cs5g29670	5	Cs7g26790	6	Cs8g18530	7	Cs7g20530	8	Cs5g30730	9
Cs7g03590	1	Cs7g13840	2	Cs7g25905	3	Cs8g02560	4	Cs5g29710	5	Cs7g27080	6	Cs8g18560	7	Cs7g20730	8	Cs5g31230	9
Cs7g03900	1	Cs7g13920	2	Cs7g26150	3	Cs8g02760	4	Cs5g29840	5	Cs7g27420	6	Cs8g18730	7	Cs7g20870	8	Cs5g31270	9
Cs7g03970	1	Cs7g14020	2	Cs7g26330	3	Cs8g02770	4	Cs5g29870	5	Cs7g27470	6	Cs8g18820	7	Cs7g21325	8	Cs5g31340	9
Cs7g04110	1	Cs7g14280	2	Cs7g26350	3	Cs8g03370	4	Cs5g30070	5	Cs7g27510	6	Cs8g18900	7	Cs7g21550	8	Cs5g31370	9
Cs7g04700	1	Cs7g14490	2	Cs7g26410	3	Cs8g03560	4	Cs5g30210	5	Cs7g27550	6	Cs8g19150	7	Cs7g21635	8	Cs5g31390	9
Cs7g04900	1	Cs7g14610	2	Cs7g26560	3	Cs8g03770	4	Cs5g30225	5	Cs7g27690	6	Cs8g19190	7	Cs7g21660	8	Cs5g31460	9
Cs7g05220	1	Cs7g15100	2	Cs7g26580	3	Cs8g03830	4	Cs5g30230	5	Cs7g27860	6	Cs8g19240	7	Cs7g21720	8	Cs5g31650	9
Cs7g05310	1	Cs7g15160	2	Cs7g26690	3	Cs8g03890	4	Cs5g30280	5	Cs7g27920	6	Cs8g19460	7	Cs7g21730	8	Cs5g31680	9
Cs7g05500	1	Cs7g15230	2	Cs7g26770	3	Cs8g03990	4	Cs5g30320	5	Cs7g28080	6	Cs8g19610	7	Cs7g21840	8	Cs5g31720	9
Cs7g05570	1	Cs7g15350	2	Cs7g26930	3	Cs8g04085	4	Cs5g30350	5	Cs7g28090	6	Cs8g20100	7	Cs7g21910	8	Cs5g31730	9
Cs7g05820	1	Cs7g15950	2	Cs7g27145	3	Cs8g04250	4	Cs5g30360	5	Cs7g28190	6	Cs8g20110	7	Cs7g22080	8	Cs5g31770	9
Cs7g05900	1	Cs7g15970	2	Cs7g27310	3	Cs8g04440	4	Cs5g30400	5	Cs7g28340	6	Cs8g20270	7	Cs7g22215	8	Cs5g31840	9
Cs7g06150	1	Cs7g16090	2	Cs7g27450	3	Cs8g04460	4	Cs5g30550	5	Cs7g28590	6	Cs8g20370	7	Cs7g22290	8	Cs5g31980	9
Cs7g06250	1	Cs7g16100	2	Cs7g27730	3	Cs8g04600	4	Cs5g30640	5	Cs7g28920	6	Cs8g20380	7	Cs7g22590	8	Cs5g32050	9
Cs7g06670	1	Cs7g16330	2	Cs7g27840	3	Cs8g05000	4	Cs5g30690	5	Cs7g29210	6	Cs8g20500	7	Cs7g22880	8	Cs5g32060	9
Cs7g06680	1	Cs7g16620	2	Cs7g28010	3	Cs8g05020	4	Cs5g30770	5	Cs7g29330	6	Cs8g20590	7	Cs7g23150	8	Cs5g32070	9
Cs7g06840	1	Cs7g17010	2	Cs7g28020	3	Cs8g05140	4	Cs5g30780	5	Cs7g29410	6	Cs8g20640	7	Cs7g24050	8	Cs5g32100	9
Cs7g06850	1	Cs7g17020	2	Cs7g28950	3	Cs8g05330	4	Cs5g30820	5	Cs7g29480	6	Cs8g20680	7	Cs7g24080	8	Cs5g32120	9
Cs7g07040	1	Cs7g17080	2	Cs7g28970	3	Cs8g06620	4	Cs5g30850	5	Cs7g29510	6	Cs8g20790	7	Cs7g24330	8	Cs5g32160	9
Cs7g07140	1	Cs7g17150	2	Cs7g29020	3	Cs8g06630	4	Cs5g30970	5	Cs7g29540	6	Cs8g20800	7	Cs7g24490	8	Cs5g32220	9
Cs7g07230	1	Cs7g17275	2	Cs7g29200	3	Cs8g06920	4	Cs5g31150	5	Cs7g29890	6	Cs8g21020	7	Cs7g24770	8	Cs5g32340	9
Cs7g07290	1	Cs7g17530	2	Cs7g29400	3	Cs8g06935	4	Cs5g31160	5	Cs7g29970	6	Cs9g01570	7	Cs7g25140	8	Cs5g32410	9
Cs7g07640	1	Cs7g17560	2	Cs7g29420	3	Cs8g07210	4	Cs5g31220	5	Cs7g30110	6	Cs9g01632	7	Cs7g25260	8	Cs5g32635	9
Cs7g07660	1	Cs7g17580	2	Cs7g29730	3	Cs8g07220	4	Cs5g31250	5	Cs7g30120	6	Cs9g01690	7	Cs7g25740	8	Cs5g32640	9
Cs7g07770	1	Cs7g18000	2	Cs7g29980	3	Cs8g07480	4	Cs5g31290	5	Cs7g30280	6	Cs9g01810	7	Cs7g26040	8	Cs5g32670	9
Cs7g07860	1	Cs7g18010	2	Cs7g30070	3	Cs8g07570	4	Cs5g31300	5	Cs7g30310	6	Cs9g01910	7	Cs7g26130	8	Cs5g32680	9
Cs7g08010	1	Cs7g18330	2	Cs7g30180	3	Cs8g07600	4	Cs5g31380	5	Cs7g30370	6	Cs9g01990	7	Cs7g26180	8	Cs5g32690	9
Cs7g08140	1	Cs7g18670	2	Cs7g30210	3	Cs8g07900	4	Cs5g31480	5	Cs7g30440	6	Cs9g02300	7	Cs7g26230	8	Cs5g32700	9
Cs7g08150	1	Cs7g18840	2	Cs7g30840	3	Cs8g07930	4	Cs5g31570	5	Cs7g30550	6	Cs9g02430	7	Cs7g26380	8	Cs5g32770	9
Cs7g08190	1	Cs7g18870	2	Cs7g31100	3	Cs8g07960	4	Cs5g31580	5	Cs7g30680	6	Cs9g02480	7	Cs7g26400	8	Cs5g32870	9
Cs7g08220	1	Cs7g19200	2	Cs7g31180	3	Cs8g08290	4	Cs5g31610	5	Cs7g30770	6	Cs9g02500	7	Cs7g26450	8	Cs5g32890	9
Cs7g08230	1	Cs7g19440	2	Cs7g31200	3	Cs8g08580	4	Cs5g31670	5	Cs7g30800	6	Cs9g02580	7	Cs7g26600	8	Cs5g32980	9
Cs7g08320	1	Cs7g19610	2	Cs7g31330	3	Cs8g08720	4	Cs5g31900	5	Cs7g30850	6	Cs9g02640	7	Cs7g26670	8	Cs5g32990	9
Cs7g08470	1	Cs7g19620	2	Cs7g31400	3	Cs8g08770	4	Cs5g31960	5	Cs7g30860	6	Cs9g02750	7	Cs7g26700	8	Cs5g33080	9
Cs7g08600	1	Cs7g19660	2	Cs7g31700	3	Cs8g09050	4	Cs5g32150	5	Cs7g31110	6	Cs9g02830	7	Cs7g26820	8	Cs5g33120	9
Cs7g08650	1	Cs7g19750	2	Cs7g31720	3	Cs8g09825	4	Cs5g32300	5	Cs7g31160	6	Cs9g02970	7	Cs7g26830	8	Cs5g33150	9
Cs7g08740	1	Cs7g19800	2	Cs7g32110	3	Cs8g09960	4	Cs5g32310	5	Cs7g31360	6	Cs9g02990	7	Cs7g26950	8	Cs5g33240	9
Cs7g08970	1	Cs7g19820	2	Cs8g01300	3	Cs8g10160	4	Cs5g32330	5	Cs7g31490	6	Cs9g03020	7	Cs7g27090	8	Cs5g33250	9
Cs7g09200	1	Cs7g19870	2	Cs8g01570	3	Cs8g10170	4	Cs5g32480	5	Cs7g31670	6	Cs9g03160	7	Cs7g27290	8	Cs5g34740	9
Cs7g09500	1	Cs7g19890	2	Cs8g01880	3	Cs8g10430	4	Cs5g32520	5	Cs7g31765	6	Cs9g03430	7	Cs7g27300	8	Cs5g34770	9
Cs7g09660	1	Cs7g19950	2	Cs8g01910	3	Cs8g10700	4	Cs5g32660	5	Cs7g31850	6	Cs9g03580	7	Cs7g27430	8	Cs5g34870	9
Cs7g09690	1	Cs7g20350	2	Cs8g02240	3	Cs8g12090	4	Cs5g32900	5	Cs7g31940	6	Cs9g03690	7	Cs7g27460	8	Cs5g35030	9
Cs7g09966	1	Cs7g20460	2	Cs8g02330	3	Cs8g12680	4	Cs5g32930	5	Cs7g31960	6	Cs9g03710	7	Cs7g27910	8	Cs5g35180	9
Cs7g10470	1	Cs7g20540	2	Cs8g02570	3	Cs8g12820	4	Cs5g32970	5	Cs7g31980	6	Cs9g03720	7	Cs7g28320	8	Cs5g35290	9
Cs7g10530	1	Cs7g20790	2	Cs8g02800	3	Cs8g13283	4	Cs5g33070	5	Cs7g31990	6	Cs9g04040	7	Cs7g28380	8	Cs6g01060	9
Cs7g10550	1	Cs7g21030	2	Cs8g02920	3	Cs8g13430	4	Cs5g33140	5	Cs7g32010	6	Cs9g04790	7	Cs7g28400	8	Cs6g01070	9
Cs7g10560	1	Cs7g21110	2	Cs8g02940	3	Cs8g13530	4	Cs5g33220	5	Cs7g32180	6	Cs9g04830	7	Cs7g28600	8	Cs6g01080	9
Cs7g10610	1	Cs7g21200	2	Cs8g03070	3	Cs8g14150	4	Cs5g33260	5	Cs7g32460	6	Cs9g05030	7	Cs7g28710	8	Cs6g01170	9
Cs7g10720	1	Cs7g21230	2	Cs8g03080	3	Cs8g14230	4	Cs5g33420	5	Cs8g01350	6	Cs9g05160	7	Cs7g28750	8	Cs6g01190	9
Cs7g10800	1	Cs7g21350	2	Cs8g03570	3	Cs8g14600	4	Cs5g33440	5	Cs8g01400	6	Cs9g05180	7	Cs7g28900	8	Cs6g01210	9
Cs7g10830	1	Cs7g21500	2	Cs8g03690	3	Cs8g14900	4	Cs5g33460	5	Cs8g01410	6	Cs9g05260	7	Cs7g29040	8	Cs6g01490	9
Cs7g10990	1	Cs7g21830	2	Cs8g03970	3	Cs8g15070	4	Cs5g33550	5	Cs8g01940	6	Cs9g05390	7	Cs7g29320	8	Cs6g01680	9
Cs7g11440	1	Cs7g21860	2	Cs8g04090	3	Cs8g15180	4	Cs5g33610	5	Cs8g01950	6	Cs9g05930	7	Cs7g29640	8	Cs6g01860	9
Cs7g11700	1	Cs7g22420	2	Cs8g04100	3	Cs8g15410	4	Cs5g33620	5	Cs8g02200	6	Cs9g06220	7	Cs7g29670	8	Cs6g01960	9
Cs7g11730	1	Cs7g22430	2	Cs8g04130	3	Cs8g15690	4	Cs5g33670	5	Cs8g02220	6	Cs9g06310	7	Cs7g29700	8	Cs6g02070	9
Cs7g11770	1	Cs7g22700	2	Cs8g04430	3	Cs8g15790	4	Cs5g33880	5	Cs8g02390	6	Cs9g06320	7	Cs7g29720	8	Cs6g02080	9
Cs7g12000	1	Cs7g22750	2	Cs8g04710	3	Cs8g15940	4	Cs5g33970	5	Cs8g02530	6	Cs9g06420	7	Cs7g29870	8	Cs6g02150	9
Cs7g12090	1	Cs7g22800	2	Cs8g04900	3	Cs8g16100	4	Cs5g34080	5	Cs8g02640	6	Cs9g06460	7	Cs7g30060	8	Cs6g02325	9
Cs7g12320	1	Cs7g22950	2	Cs8g04910	3	Cs8g16360	4	Cs5g34090	5	Cs8g02670	6	Cs9g06843	7	Cs7g30640	8	Cs6g02430	9
Cs7g12330	1	Cs7g23340	2	Cs8g05230	3	Cs8g16400	4	Cs5g34170	5	Cs8g02680	6	Cs9g06900	7	Cs7g30670	8	Cs6g02440	9
Cs7g12430	1	Cs7g23540	2	Cs8g05570	3	Cs8g16640	4	Cs5g34230	5	Cs8g02740	6	Cs9g07110	7	Cs7g30700	8	Cs6g02460	9
Cs7g12650	1	Cs7g23575	2	Cs8g05620	3	Cs8g16995	4	Cs5g34240	5	Cs8g02780	6	Cs9g07140	7	Cs7g31030	8	Cs6g02590	9
Cs7g12820	1	Cs7g23650	2	Cs8g05750	3	Cs8g17360	4	Cs5g34270	5	Cs8g02790	6	Cs9g07700	7	Cs7g31040	8	Cs6g02630	9
Cs7g12870	1	Cs7g23850	2	Cs8g05840	3	Cs8g17500	4	Cs5g34290	5	Cs8g02830	6	Cs9g07870	7	Cs7g31060	8	Cs6g02690	9
Cs7g13110	1	Cs7g23990	2	Cs8g05890	3	Cs8g17520	4	Cs5g34320	5	Cs8g02850	6	Cs9g07970	7	Cs7g31290	8	Cs6g02730	9
Cs7g13180	1	Cs7g24220	2	Cs8g06010	3	Cs8g17660	4	Cs5g34330	5	Cs8g02890	6	Cs9g08080	7	Cs7g31340	8	Cs6g02880	9
Cs7g13240	1	Cs7g24270	2	Cs8g06020	3	Cs8g17920	4	Cs5g34390	5	Cs8g03040	6	Cs9g08380	7	Cs7g31900	8	Cs6g03160	9
Cs7g13250	1	Cs7g24580	2	Cs8g06035	3	Cs8g17960	4	Cs5g34400	5	Cs8g03180	6	Cs9g08520	7	Cs7g32280	8	Cs6g03240	9
Cs7g13410	1	Cs7g24850	2	Cs8g06110	3	Cs8g18300	4	Cs5g34420	5	Cs8g04070	6	Cs9g08730	7	Cs7g32330	8	Cs6g03310	9
Cs7g13530	1	Cs7g24860	2	Cs8g06360	3	Cs8g18460	4	Cs5g34440	5	Cs8g04160	6	Cs9g08950	7	Cs7g32340	8	Cs6g03440	9
Cs7g13870	1	Cs7g24960	2	Cs8g06410	3	Cs8g18490	4	Cs5g34480	5	Cs8g04410	6	Cs9g08960	7	Cs7g32440	8	Cs6g03445	9
Cs7g13960	1	Cs7g26290	2	Cs8g06640	3	Cs8g18670	4	Cs5g34500	5	Cs8g04490	6	Cs9g09270	7	Cs7g32520	8	Cs6g03480	9
Cs7g14270	1	Cs7g26300	2	Cs8g06890	3	Cs8g19180	4	Cs5g34560	5	Cs8g04500	6	Cs9g09280	7	Cs8g01040	8	Cs6g03500	9
Cs7g14550	1	Cs7g26370	2	Cs8g07240	3	Cs8g19280	4	Cs5g34610	5	Cs8g04550	6	Cs9g09800	7	Cs8g01070	8	Cs6g03670	9
Cs7g14810	1	Cs7g26530	2	Cs8g07470	3	Cs8g19430	4	Cs5g34640	5	Cs8g04570	6	Cs9g10100	7	Cs8g01100	8	Cs6g03680	9
Cs7g14930	1	Cs7g26730	2	Cs8g07700	3	Cs8g19480	4	Cs5g34700	5	Cs8g04640	6	Cs9g10120	7	Cs8g01120	8	Cs6g03760	9
Cs7g15070	1	Cs7g26750	2	Cs8g08010	3	Cs8g19490	4	Cs5g34950	5	Cs8g04740	6	Cs9g10140	7	Cs8g01360	8	Cs6g03800	9
Cs7g15220	1	Cs7g26810	2	Cs8g08380	3	Cs8g19500	4	Cs5g35000	5	Cs8g04770	6	Cs9g10500	7	Cs8g01370	8	Cs6g03820	9
Cs7g15240	1	Cs7g27000	2	Cs8g08800	3	Cs8g19510	4	Cs6g01180	5	Cs8g04990	6	Cs9g10830	7	Cs8g01580	8	Cs6g03930	9
Cs7g15280	1	Cs7g27060	2	Cs8g08820	3	Cs8g19790	4	Cs6g01220	5	Cs8g05250	6	Cs9g10940	7	Cs8g01610	8	Cs6g03940	9
Cs7g15420	1	Cs7g27110	2	Cs8g08845	3	Cs8g19810	4	Cs6g01290	5	Cs8g05360	6	Cs9g10950	7	Cs8g02100	8	Cs6g04070	9
Cs7g15580	1	Cs7g27500	2	Cs8g09146	3	Cs8g19840	4	Cs6g01670	5	Cs8g05380	6	Cs9g11160	7	Cs8g02170	8	Cs6g04300	9
Cs7g15595	1	Cs7g27560	2	Cs8g09610	3	Cs8g20120	4	Cs6g01750	5	Cs8g05670	6	Cs9g11220	7	Cs8g02250	8	Cs6g04440	9
Cs7g15650	1	Cs7g27990	2	Cs8g10050	3	Cs8g20210	4	Cs6g01760	5	Cs8g05760	6	Cs9g11285	7	Cs8g02340	8	Cs6g04490	9
Cs7g16050	1	Cs7g28160	2	Cs8g10120	3	Cs8g20460	4	Cs6g01950	5	Cs8g05810	6	Cs9g11480	7	Cs8g02400	8	Cs6g04550	9
Cs7g16220	1	Cs7g28220	2	Cs8g10210	3	Cs8g20630	4	Cs6g02180	5	Cs8g05860	6	Cs9g11510	7	Cs8g02460	8	Cs6g05090	9
Cs7g16240	1	Cs7g28670	2	Cs8g10610	3	Cs9g01330	4	Cs6g02360	5	Cs8g06060	6	Cs9g11535	7	Cs8g02620	8	Cs6g05320	9
Cs7g16290	1	Cs7g28700	2	Cs8g10770	3	Cs9g01340	4	Cs6g02380	5	Cs8g06070	6	Cs9g11660	7	Cs8g03020	8	Cs6g05380	9
Cs7g16520	1	Cs7g28840	2	Cs8g10860	3	Cs9g01520	4	Cs6g02390	5	Cs8g06420	6	Cs9g11700	7	Cs8g03240	8	Cs6g05570	9
Cs7g16680	1	Cs7g28860	2	Cs8g10950	3	Cs9g01600	4	Cs6g02830	5	Cs8g06430	6	Cs9g11980	7	Cs8g03320	8	Cs6g05800	9
Cs7g16740	1	Cs7g28880	2	Cs8g11315	3	Cs9g01650	4	Cs6g02840	5	Cs8g06480	6	Cs9g12250	7	Cs8g03380	8	Cs6g05940	9
Cs7g16790	1	Cs7g29230	2	Cs8g11340	3	Cs9g01660	4	Cs6g02920	5	Cs8g06560	6	Cs9g12256	7	Cs8g03760	8	Cs6g06050	9
Cs7g16820	1	Cs7g29500	2	Cs8g11870	3	Cs9g01670	4	Cs6g03215	5	Cs8g06580	6	Cs9g12480	7	Cs8g03920	8	Cs6g06130	9
Cs7g16840	1	Cs7g29520	2	Cs8g12500	3	Cs9g01680	4	Cs6g03230	5	Cs8g06740	6	Cs9g12510	7	Cs8g04220	8	Cs6g06295	9
Cs7g16860	1	Cs7g29810	2	Cs8g12530	3	Cs9g01840	4	Cs6g03270	5	Cs8g06760	6	Cs9g13130	7	Cs8g04240	8	Cs6g06300	9
Cs7g16900	1	Cs7g29830	2	Cs8g12640	3	Cs9g02055	4	Cs6g03300	5	Cs8g07030	6	Cs9g13630	7	Cs8g04370	8	Cs6g06370	9
Cs7g16940	1	Cs7g29960	2	Cs8g13340	3	Cs9g02360	4	Cs6g03460	5	Cs8g07380	6	Cs9g13670	7	Cs8g04540	8	Cs6g06540	9
Cs7g16960	1	Cs7g30090	2	Cs8g13680	3	Cs9g02390	4	Cs6g03515	5	Cs8g08520	6	Cs9g14120	7	Cs8g04680	8	Cs6g06740	9
Cs7g16990	1	Cs7g30200	2	Cs8g13700	3	Cs9g02630	4	Cs6g03520	5	Cs8g08600	6	Cs9g14250	7	Cs8g04760	8	Cs6g06760	9
Cs7g17060	1	Cs7g30620	2	Cs8g13930	3	Cs9g02730	4	Cs6g03630	5	Cs8g08740	6	Cs9g14320	7	Cs8g05030	8	Cs6g06820	9
Cs7g17130	1	Cs7g30660	2	Cs8g13965	3	Cs9g03080	4	Cs6g03700	5	Cs8g08750	6	Cs9g14370	7	Cs8g05050	8	Cs6g06950	9
Cs7g17470	1	Cs7g30720	2	Cs8g14290	3	Cs9g03730	4	Cs6g03770	5	Cs8g08860	6	Cs9g14380	7	Cs8g05060	8	Cs6g06960	9
Cs7g17510	1	Cs7g30970	2	Cs8g14310	3	Cs9g03820	4	Cs6g04670	5	Cs8g09270	6	Cs9g15695	7	Cs8g05100	8	Cs6g07080	9
Cs7g17840	1	Cs7g31210	2	Cs8g14500	3	Cs9g04200	4	Cs6g04800	5	Cs8g09320	6	Cs9g15835	7	Cs8g05280	8	Cs6g07100	9
Cs7g17860	1	Cs7g31230	2	Cs8g14700	3	Cs9g04270	4	Cs6g04880	5	Cs8g09620	6	Cs9g16510	7	Cs8g05400	8	Cs6g07130	9
Cs7g18450	1	Cs7g31560	2	Cs8g14710	3	Cs9g04460	4	Cs6g04910	5	Cs8g09710	6	Cs9g16930	7	Cs8g05470	8	Cs6g07140	9
Cs7g18570	1	Cs7g31590	2	Cs8g14850	3	Cs9g04470	4	Cs6g05010	5	Cs8g09720	6	Cs9g17050	7	Cs8g05980	8	Cs6g07180	9
Cs7g18740	1	Cs7g31600	2	Cs8g15020	3	Cs9g04490	4	Cs6g05050	5	Cs8g10040	6	Cs9g17140	7	Cs8g06000	8	Cs6g07320	9
Cs7g19080	1	Cs7g31650	2	Cs8g15460	3	Cs9g04600	4	Cs6g05110	5	Cs8g10215	6	Cs9g17440	7	Cs8g06040	8	Cs6g07370	9
Cs7g19140	1	Cs7g31860	2	Cs8g15470	3	Cs9g04630	4	Cs6g05400	5	Cs8g10585	6	Cs9g17450	7	Cs8g06440	8	Cs6g07420	9
Cs7g19300	1	Cs7g31920	2	Cs8g15700	3	Cs9g04700	4	Cs6g05450	5	Cs8g10680	6	Cs9g17510	7	Cs8g06520	8	Cs6g07610	9
Cs7g19490	1	Cs7g32020	2	Cs8g15800	3	Cs9g04710	4	Cs6g05890	5	Cs8g10720	6	Cs9g17520	7	Cs8g06800	8	Cs6g07650	9
Cs7g19670	1	Cs7g32040	2	Cs8g15880	3	Cs9g04960	4	Cs6g05970	5	Cs8g10780	6	Cs9g17540	7	Cs8g06830	8	Cs6g08200	9
Cs7g19780	1	Cs7g32230	2	Cs8g15930	3	Cs9g05230	4	Cs6g05980	5	Cs8g10890	6	Cs9g17980	7	Cs8g07180	8	Cs6g08210	9
Cs7g20330	1	Cs7g32240	2	Cs8g16050	3	Cs9g05510	4	Cs6g06080	5	Cs8g10910	6	Cs9g18000	7	Cs8g07230	8	Cs6g08400	9
Cs7g20370	1	Cs7g32260	2	Cs8g16090	3	Cs9g05670	4	Cs6g06220	5	Cs8g10955	6	Cs9g18610	7	Cs8g07350	8	Cs6g08430	9
Cs7g20600	1	Cs7g32480	2	Cs8g16860	3	Cs9g05760	4	Cs6g06310	5	Cs8g10995	6	Cs9g18640	7	Cs8g07410	8	Cs6g08620	9
Cs7g21210	1	Cs8g01020	2	Cs8g16900	3	Cs9g05920	4	Cs6g06470	5	Cs8g11400	6	Cs9g19040	7	Cs8g07750	8	Cs6g08680	9
Cs7g21310	1	Cs8g01080	2	Cs8g16985	3	Cs9g06020	4	Cs6g06700	5	Cs8g11520	6	Cs9g19050	7	Cs8g07970	8	Cs6g08800	9
Cs7g21920	1	Cs8g01250	2	Cs8g17010	3	Cs9g06080	4	Cs6g06710	5	Cs8g11845	6	Cs9g19180	7	Cs8g08340	8	Cs6g08850	9
Cs7g21930	1	Cs8g01460	2	Cs8g17110	3	Cs9g06140	4	Cs6g06850	5	Cs8g11915	6	Cs9g19190	7	Cs8g08480	8	Cs6g08930	9
Cs7g22250	1	Cs8g01520	2	Cs8g17150	3	Cs9g06270	4	Cs6g06870	5	Cs8g12590	6	Cs9g19200	7	Cs8g08549	8	Cs6g09000	9
Cs7g22710	1	Cs8g01680	2	Cs8g17373	3	Cs9g06350	4	Cs6g07090	5	Cs8g12840	6	Cs9g19310	7	Cs8g08870	8	Cs6g09160	9
Cs7g22990	1	Cs8g01690	2	Cs8g17435	3	Cs9g06426	4	Cs6g07440	5	Cs8g12850	6	Cs9g19380	7	Cs8g08910	8	Cs6g09230	9
Cs7g23010	1	Cs8g02140	2	Cs8g17460	3	Cs9g06710	4	Cs6g07460	5	Cs8g13280	6	orange1.1t00030	7	Cs8g09210	8	Cs6g09400	9
Cs7g23170	1	Cs8g02260	2	Cs8g17470	3	Cs9g07630	4	Cs6g07500	5	Cs8g13690	6	orange1.1t00040	7	Cs8g09290	8	Cs6g09520	9
Cs7g23270	1	Cs8g02290	2	Cs8g17480	3	Cs9g07680	4	Cs6g07620	5	Cs8g14040	6	orange1.1t00059	7	Cs8g09600	8	Cs6g09610	9
Cs7g23450	1	Cs8g02310	2	Cs8g17830	3	Cs9g07910	4	Cs6g07670	5	Cs8g14210	6	orange1.1t00078	7	Cs8g09670	8	Cs6g09620	9
Cs7g23530	1	Cs8g02350	2	Cs8g18060	3	Cs9g08470	4	Cs6g07730	5	Cs8g14250	6	orange1.1t00093	7	Cs8g09785	8	Cs6g09630	9
Cs7g23590	1	Cs8g02360	2	Cs8g18170	3	Cs9g08500	4	Cs6g07780	5	Cs8g14300	6	orange1.1t00104	7	Cs8g09980	8	Cs6g09740	9
Cs7g24235	1	Cs8g02370	2	Cs8g18190	3	Cs9g08580	4	Cs6g07830	5	Cs8g14390	6	orange1.1t00119	7	Cs8g10260	8	Cs6g09770	9
Cs7g24320	1	Cs8g02380	2	Cs8g18270	3	Cs9g08720	4	Cs6g07840	5	Cs8g14520	6	orange1.1t00168	7	Cs8g10640	8	Cs6g09780	9
Cs7g24340	1	Cs8g02450	2	Cs8g18470	3	Cs9g08750	4	Cs6g07860	5	Cs8g14580	6	orange1.1t00201	7	Cs8g10930	8	Cs6g09810	9
Cs7g24400	1	Cs8g02730	2	Cs8g18510	3	Cs9g08890	4	Cs6g08000	5	Cs8g14590	6	orange1.1t00223	7	Cs8g10940	8	Cs6g09820	9
Cs7g24430	1	Cs8g02840	2	Cs8g18550	3	Cs9g08940	4	Cs6g08220	5	Cs8g14660	6	orange1.1t00261	7	Cs8g11000	8	Cs6g09840	9
Cs7g24470	1	Cs8g02880	2	Cs8g18600	3	Cs9g09230	4	Cs6g08350	5	Cs8g14670	6	orange1.1t00262	7	Cs8g11900	8	Cs6g09850	9
Cs7g24680	1	Cs8g03090	2	Cs8g18830	3	Cs9g09440	4	Cs6g08440	5	Cs8g14690	6	orange1.1t00284	7	Cs8g12220	8	Cs6g10090	9
Cs7g24890	1	Cs8g03150	2	Cs8g18980	3	Cs9g09850	4	Cs6g08600	5	Cs8g15450	6	orange1.1t00292	7	Cs8g12230	8	Cs6g10130	9
Cs7g25460	1	Cs8g03210	2	Cs8g19140	3	Cs9g10240	4	Cs6g08650	5	Cs8g15500	6	orange1.1t00316	7	Cs8g12430	8	Cs6g10250	9
Cs7g25580	1	Cs8g03220	2	Cs8g19320	3	Cs9g10260	4	Cs6g08940	5	Cs8g15610	6	orange1.1t00320	7	Cs8g12480	8	Cs6g10385	9
Cs7g25780	1	Cs8g03230	2	Cs8g19380	3	Cs9g10400	4	Cs6g09100	5	Cs8g15720	6	orange1.1t00322	7	Cs8g12490	8	Cs6g10390	9
Cs7g25810	1	Cs8g03250	2	Cs8g19410	3	Cs9g10440	4	Cs6g09270	5	Cs8g15730	6	orange1.1t00331	7	Cs8g12650	8	Cs6g10560	9
Cs7g25840	1	Cs8g03300	2	Cs8g19640	3	Cs9g10460	4	Cs6g09290	5	Cs8g16120	6	orange1.1t00424	7	Cs8g12790	8	Cs6g10660	9
Cs7g25860	1	Cs8g03310	2	Cs8g19820	3	Cs9g10470	4	Cs6g09320	5	Cs8g16390	6	orange1.1t00436	7	Cs8g13170	8	Cs6g10980	9
Cs7g25930	1	Cs8g03540	2	Cs8g19830	3	Cs9g10910	4	Cs6g09330	5	Cs8g16670	6	orange1.1t00470	7	Cs8g13200	8	Cs6g11040	9
Cs7g26050	1	Cs8g03710	2	Cs8g19940	3	Cs9g11140	4	Cs6g09480	5	Cs8g16810	6	orange1.1t00511	7	Cs8g13220	8	Cs6g11050	9
Cs7g26170	1	Cs8g04040	2	Cs8g20330	3	Cs9g11240	4	Cs6g09560	5	Cs8g16840	6	orange1.1t00515	7	Cs8g13570	8	Cs6g11060	9
Cs7g26250	1	Cs8g04050	2	Cs8g20350	3	Cs9g11250	4	Cs6g09650	5	Cs8g16890	6	orange1.1t00565	7	Cs8g13640	8	Cs6g11070	9
Cs7g26430	1	Cs8g04060	2	Cs8g20480	3	Cs9g11530	4	Cs6g09660	5	Cs8g17260	6	orange1.1t00604	7	Cs8g14050	8	Cs6g11080	9
Cs7g26860	1	Cs8g04120	2	Cs8g20510	3	Cs9g12000	4	Cs6g09750	5	Cs8g17290	6	orange1.1t00616	7	Cs8g14060	8	Cs6g11230	9
Cs7g26980	1	Cs8g04140	2	Cs8g20580	3	Cs9g13060	4	Cs6g09960	5	Cs8g17420	6	orange1.1t00622	7	Cs8g14240	8	Cs6g11340	9
Cs7g27160	1	Cs8g04280	2	Cs8g20600	3	Cs9g13460	4	Cs6g10000	5	Cs8g17430	6	orange1.1t00626	7	Cs8g14430	8	Cs6g11410	9
Cs7g27360	1	Cs8g04670	2	Cs8g20980	3	Cs9g13620	4	Cs6g10120	5	Cs8g17770	6	orange1.1t00629	7	Cs8g14510	8	Cs6g11420	9
Cs7g27390	1	Cs8g04730	2	Cs8g21050	3	Cs9g13780	4	Cs6g10150	5	Cs8g17820	6	orange1.1t00674	7	Cs8g14530	8	Cs6g11460	9
Cs7g27490	1	Cs8g04920	2	Cs9g01010	3	Cs9g13790	4	Cs6g10200	5	Cs8g17850	6	orange1.1t00706	7	Cs8g14675	8	Cs6g11510	9
Cs7g27900	1	Cs8g04930	2	Cs9g01030	3	Cs9g14130	4	Cs6g10210	5	Cs8g17860	6	orange1.1t00709	7	Cs8g14780	8	Cs6g11620	9
Cs7g28055	1	Cs8g04980	2	Cs9g01070	3	Cs9g14140	4	Cs6g10300	5	Cs8g17980	6	orange1.1t00744	7	Cs8g15000	8	Cs6g11930	9
Cs7g28060	1	Cs8g05190	2	Cs9g01140	3	Cs9g14210	4	Cs6g10310	5	Cs8g18080	6	orange1.1t00879	7	Cs8g15200	8	Cs6g12070	9
Cs7g28130	1	Cs8g05420	2	Cs9g01150	3	Cs9g14230	4	Cs6g10355	5	Cs8g18100	6	orange1.1t00930	7	Cs8g15270	8	Cs6g12720	9
Cs7g28200	1	Cs8g05850	2	Cs9g01320	3	Cs9g14330	4	Cs6g10370	5	Cs8g18390	6	orange1.1t00931	7	Cs8g15380	8	Cs6g12740	9
Cs7g28500	1	Cs8g05940	2	Cs9g01430	3	Cs9g14520	4	Cs6g10460	5	Cs8g18410	6	orange1.1t00958	7	Cs8g15530	8	Cs6g12880	9
Cs7g28520	1	Cs8g06270	2	Cs9g01470	3	Cs9g14675	4	Cs6g10620	5	Cs8g18420	6	orange1.1t01016	7	Cs8g15620	8	Cs6g12890	9
Cs7g28620	1	Cs8g06460	2	Cs9g01490	3	Cs9g15300	4	Cs6g10670	5	Cs8g18570	6	orange1.1t01050	7	Cs8g15890	8	Cs6g12940	9
Cs7g28650	1	Cs8g06750	2	Cs9g01550	3	Cs9g15360	4	Cs6g10690	5	Cs8g18680	6	orange1.1t01058	7	Cs8g15900	8	Cs6g12970	9
Cs7g29280	1	Cs8g06880	2	Cs9g01630	3	Cs9g15565	4	Cs6g10740	5	Cs8g18690	6	orange1.1t01066	7	Cs8g15970	8	Cs6g13000	9
Cs7g29300	1	Cs8g06970	2	Cs9g01970	3	Cs9g15890	4	Cs6g10750	5	Cs8g19170	6	orange1.1t01073	7	Cs8g16280	8	Cs6g13020	9
Cs7g29570	1	Cs8g07090	2	Cs9g02050	3	Cs9g15930	4	Cs6g10820	5	Cs8g19250	6	orange1.1t01090	7	Cs8g16720	8	Cs6g13100	9
Cs7g29600	1	Cs8g07290	2	Cs9g02090	3	Cs9g16070	4	Cs6g10920	5	Cs8g19530	6	orange1.1t01092	7	Cs8g16770	8	Cs6g13220	9
Cs7g29680	1	Cs8g07440	2	Cs9g02100	3	Cs9g16140	4	Cs6g11010	5	Cs8g19580	6	orange1.1t01130	7	Cs8g16950	8	Cs6g13250	9
Cs7g29780	1	Cs8g07510	2	Cs9g02200	3	Cs9g16550	4	Cs6g11170	5	Cs8g19600	6	orange1.1t01182	7	Cs8g17220	8	Cs6g13340	9
Cs7g30320	1	Cs8g07650	2	Cs9g02340	3	Cs9g17150	4	Cs6g11240	5	Cs8g19620	6	orange1.1t01252	7	Cs8g17300	8	Cs6g13600	9
Cs7g30330	1	Cs8g07830	2	Cs9g02400	3	Cs9g17210	4	Cs6g11540	5	Cs8g19690	6	orange1.1t01253	7	Cs8g17390	8	Cs6g13616	9
Cs7g30350	1	Cs8g07910	2	Cs9g03065	3	Cs9g17230	4	Cs6g11590	5	Cs8g19700	6	orange1.1t01258	7	Cs8g17490	8	Cs6g13620	9
Cs7g30870	1	Cs8g08260	2	Cs9g03200	3	Cs9g17480	4	Cs6g11900	5	Cs8g19960	6	orange1.1t01285	7	Cs8g17560	8	Cs6g13660	9
Cs7g30910	1	Cs8g08270	2	Cs9g03410	3	Cs9g17835	4	Cs6g11950	5	Cs8g19990	6	orange1.1t01288	7	Cs8g17680	8	Cs6g13760	9
Cs7g31120	1	Cs8g08280	2	Cs9g03800	3	Cs9g18470	4	Cs6g12190	5	Cs8g20010	6	orange1.1t01314	7	Cs8g17700	8	Cs6g13800	9
Cs7g31130	1	Cs8g08330	2	Cs9g03810	3	Cs9g18660	4	Cs6g12270	5	Cs8g20050	6	orange1.1t01353	7	Cs8g17870	8	Cs6g13820	9
Cs7g31250	1	Cs8g08350	2	Cs9g04150	3	Cs9g18860	4	Cs6g12370	5	Cs8g20160	6	orange1.1t01443	7	Cs8g18220	8	Cs6g13960	9
Cs7g31270	1	Cs8g08390	2	Cs9g04210	3	Cs9g18910	4	Cs6g12390	5	Cs8g20560	6	orange1.1t01470	7	Cs8g18430	8	Cs6g14140	9
Cs7g31300	1	Cs8g08570	2	Cs9g04250	3	Cs9g19100	4	Cs6g12400	5	Cs8g20620	6	orange1.1t01487	7	Cs8g18700	8	Cs6g14220	9
Cs7g31440	1	Cs8g09030	2	Cs9g04300	3	Cs9g19120	4	Cs6g12430	5	Cs8g20840	6	orange1.1t01516	7	Cs8g18770	8	Cs6g14480	9
Cs7g31530	1	Cs8g09040	2	Cs9g04520	3	Cs9g19170	4	Cs6g12450	5	Cs8g21010	6	orange1.1t01517	7	Cs8g18860	8	Cs6g14600	9
Cs7g31760	1	Cs8g09360	2	Cs9g04750	3	orange1.1t00005	4	Cs6g12560	5	Cs8g21030	6	orange1.1t01527	7	Cs8g18970	8	Cs6g14710	9
Cs7g31890	1	Cs8g09480	2	Cs9g04980	3	orange1.1t00047	4	Cs6g12900	5	Cs9g01080	6	orange1.1t01529	7	Cs8g18990	8	Cs6g15050	9
Cs7g31975	1	Cs8g09580	2	Cs9g05120	3	orange1.1t00099	4	Cs6g13270	5	Cs9g01360	6	orange1.1t01553	7	Cs8g19010	8	Cs6g15280	9
Cs7g32140	1	Cs8g10180	2	Cs9g05190	3	orange1.1t00106	4	Cs6g13290	5	Cs9g02670	6	orange1.1t01587	7	Cs8g19040	8	Cs6g15290	9
Cs7g32170	1	Cs8g10400	2	Cs9g05340	3	orange1.1t00110	4	Cs6g13300	5	Cs9g02710	6	orange1.1t01611	7	Cs8g19570	8	Cs6g15300	9
Cs7g32200	1	Cs8g10760	2	Cs9g05470	3	orange1.1t00149	4	Cs6g13920	5	Cs9g02860	6	orange1.1t01630	7	Cs8g19670	8	Cs6g15370	9
Cs7g32270	1	Cs8g11320	2	Cs9g05610	3	orange1.1t00157	4	Cs6g14010	5	Cs9g03030	6	orange1.1t01655	7	Cs8g19870	8	Cs6g15490	9
Cs7g32350	1	Cs8g11330	2	Cs9g05650	3	orange1.1t00194	4	Cs6g14520	5	Cs9g03040	6	orange1.1t01663	7	Cs8g19910	8	Cs6g15530	9
Cs7g32420	1	Cs8g11960	2	Cs9g06070	3	orange1.1t00222	4	Cs6g14740	5	Cs9g03130	6	orange1.1t01664	7	Cs8g19920	8	Cs6g15570	9
Cs8g01110	1	Cs8g12000	2	Cs9g06100	3	orange1.1t00233	4	Cs6g14795	5	Cs9g03190	6	orange1.1t01674	7	Cs8g20090	8	Cs6g15600	9
Cs8g01160	1	Cs8g12140	2	Cs9g06510	3	orange1.1t00235	4	Cs6g14840	5	Cs9g03220	6	orange1.1t01695	7	Cs8g20170	8	Cs6g15740	9
Cs8g01170	1	Cs8g12420	2	Cs9g06846	3	orange1.1t00283	4	Cs6g14950	5	Cs9g03320	6	orange1.1t01712	7	Cs8g20200	8	Cs6g15800	9
Cs8g01200	1	Cs8g12610	2	Cs9g06980	3	orange1.1t00285	4	Cs6g14960	5	Cs9g03400	6	orange1.1t01735	7	Cs8g20230	8	Cs6g15890	9
Cs8g01260	1	Cs8g13420	2	Cs9g07080	3	orange1.1t00302	4	Cs6g15030	5	Cs9g03770	6	orange1.1t01767	7	Cs8g20290	8	Cs6g15980	9
Cs8g01590	1	Cs8g13510	2	Cs9g07160	3	orange1.1t00303	4	Cs6g15035	5	Cs9g04030	6	orange1.1t01770	7	Cs8g20340	8	Cs6g16060	9
Cs8g01840	1	Cs8g13550	2	Cs9g07180	3	orange1.1t00310	4	Cs6g15200	5	Cs9g04140	6	orange1.1t01776	7	Cs8g20570	8	Cs6g16170	9
Cs8g01850	1	Cs8g13650	2	Cs9g07190	3	orange1.1t00318	4	Cs6g15270	5	Cs9g04180	6	orange1.1t01781	7	Cs8g20610	8	Cs6g16270	9
Cs8g01860	1	Cs8g14070	2	Cs9g07260	3	orange1.1t00326	4	Cs6g15310	5	Cs9g04260	6	orange1.1t01787	7	Cs8g20650	8	Cs6g16330	9
Cs8g01920	1	Cs8g14110	2	Cs9g07420	3	orange1.1t00327	4	Cs6g15320	5	Cs9g04480	6	orange1.1t01792	7	Cs8g20660	8	Cs6g16370	9
Cs8g02150	1	Cs8g14280	2	Cs9g07830	3	orange1.1t00329	4	Cs6g15330	5	Cs9g04660	6	orange1.1t01850	7	Cs8g20670	8	Cs6g16530	9
Cs8g02270	1	Cs8g14750	2	Cs9g08430	3	orange1.1t00337	4	Cs6g15500	5	Cs9g04800	6	orange1.1t01856	7	Cs8g20780	8	Cs6g16540	9
Cs8g02630	1	Cs8g14790	2	Cs9g08590	3	orange1.1t00341	4	Cs6g15510	5	Cs9g04810	6	orange1.1t01905	7	Cs8g20880	8	Cs6g16740	9
Cs8g02970	1	Cs8g14820	2	Cs9g08600	3	orange1.1t00343	4	Cs6g15700	5	Cs9g04870	6	orange1.1t01917	7	Cs8g21060	8	Cs6g16800	9
Cs8g02990	1	Cs8g14870	2	Cs9g08780	3	orange1.1t00373	4	Cs6g15820	5	Cs9g04880	6	orange1.1t01937	7	Cs8g21080	8	Cs6g16830	9
Cs8g03000	1	Cs8g14950	2	Cs9g08795	3	orange1.1t00386	4	Cs6g15870	5	Cs9g05280	6	orange1.1t01944	7	Cs9g01210	8	Cs6g16950	9
Cs8g03030	1	Cs8g14960	2	Cs9g09100	3	orange1.1t00388	4	Cs6g15880	5	Cs9g05320	6	orange1.1t01969	7	Cs9g01310	8	Cs6g17080	9
Cs8g03045	1	Cs8g15150	2	Cs9g09330	3	orange1.1t00409	4	Cs6g16070	5	Cs9g05600	6	orange1.1t01991	7	Cs9g01370	8	Cs6g17140	9
Cs8g03170	1	Cs8g15480	2	Cs9g09475	3	orange1.1t00413	4	Cs6g16090	5	Cs9g05620	6	orange1.1t01997	7	Cs9g01390	8	Cs6g17240	9
Cs8g03270	1	Cs8g15600	2	Cs9g10130	3	orange1.1t00415	4	Cs6g16100	5	Cs9g06120	6	orange1.1t02004	7	Cs9g01900	8	Cs6g17260	9
Cs8g03330	1	Cs8g15910	2	Cs9g10150	3	orange1.1t00416	4	Cs6g16130	5	Cs9g06280	6	orange1.1t02007	7	Cs9g02220	8	Cs6g17280	9
Cs8g03640	1	Cs8g15960	2	Cs9g10280	3	orange1.1t00443	4	Cs6g16200	5	Cs9g06430	6	orange1.1t02011	7	Cs9g02420	8	Cs6g17360	9
Cs8g03650	1	Cs8g16420	2	Cs9g10300	3	orange1.1t00453	4	Cs6g16360	5	Cs9g06440	6	orange1.1t02020	7	Cs9g02470	8	Cs6g17400	9
Cs8g03680	1	Cs8g16680	2	Cs9g10320	3	orange1.1t00457	4	Cs6g16420	5	Cs9g06690	6	orange1.1t02057	7	Cs9g03060	8	Cs6g17440	9
Cs8g04310	1	Cs8g16700	2	Cs9g10330	3	orange1.1t00458	4	Cs6g16560	5	Cs9g06860	6	orange1.1t02094	7	Cs9g03210	8	Cs6g17640	9
Cs8g04350	1	Cs8g16760	2	Cs9g10450	3	orange1.1t00463	4	Cs6g16820	5	Cs9g06870	6	orange1.1t02107	7	Cs9g03250	8	Cs6g17680	9
Cs8g04480	1	Cs8g17000	2	Cs9g10540	3	orange1.1t00475	4	Cs6g16840	5	Cs9g06910	6	orange1.1t02181	7	Cs9g03530	8	Cs6g17710	9
Cs8g04660	1	Cs8g17190	2	Cs9g10550	3	orange1.1t00477	4	Cs6g16850	5	Cs9g07070	6	orange1.1t02184	7	Cs9g03740	8	Cs6g17750	9
Cs8g04690	1	Cs8g17280	2	Cs9g10560	3	orange1.1t00512	4	Cs6g16880	5	Cs9g07230	6	orange1.1t02186	7	Cs9g04340	8	Cs6g17780	9
Cs8g04960	1	Cs8g17310	2	Cs9g10570	3	orange1.1t00538	4	Cs6g16970	5	Cs9g07240	6	orange1.1t02190	7	Cs9g04360	8	Cs6g17790	9
Cs8g05010	1	Cs8g17540	2	Cs9g10610	3	orange1.1t00541	4	Cs6g17000	5	Cs9g07320	6	orange1.1t02197	7	Cs9g04400	8	Cs6g18100	9
Cs8g05040	1	Cs8g17570	2	Cs9g10930	3	orange1.1t00542	4	Cs6g17010	5	Cs9g07440	6	orange1.1t02205	7	Cs9g04500	8	Cs6g18180	9
Cs8g05070	1	Cs8g17720	2	Cs9g11030	3	orange1.1t00544	4	Cs6g17660	5	Cs9g07450	6	orange1.1t02212	7	Cs9g04570	8	Cs6g18210	9
Cs8g05110	1	Cs8g17760	2	Cs9g11750	3	orange1.1t00554	4	Cs6g17740	5	Cs9g07460	6	orange1.1t02218	7	Cs9g04590	8	Cs6g18410	9
Cs8g05120	1	Cs8g17940	2	Cs9g11760	3	orange1.1t00563	4	Cs6g17885	5	Cs9g07560	6	orange1.1t02233	7	Cs9g04860	8	Cs6g18450	9
Cs8g05160	1	Cs8g18210	2	Cs9g12390	3	orange1.1t00566	4	Cs6g17890	5	Cs9g07610	6	orange1.1t02254	7	Cs9g04930	8	Cs6g18640	9
Cs8g05310	1	Cs8g18260	2	Cs9g12460	3	orange1.1t00569	4	Cs6g18060	5	Cs9g07690	6	orange1.1t02256	7	Cs9g04970	8	Cs6g18700	9
Cs8g05370	1	Cs8g18480	2	Cs9g12710	3	orange1.1t00580	4	Cs6g18250	5	Cs9g07780	6	orange1.1t02319	7	Cs9g04990	8	Cs6g18705	9
Cs8g05460	1	Cs8g18740	2	Cs9g13170	3	orange1.1t00595	4	Cs6g18260	5	Cs9g07990	6	orange1.1t02348	7	Cs9g05070	8	Cs6g18790	9
Cs8g05480	1	Cs8g19000	2	Cs9g13650	3	orange1.1t00628	4	Cs6g18340	5	Cs9g08870	6	orange1.1t02402	7	Cs9g05090	8	Cs6g18810	9
Cs8g05540	1	Cs8g19270	2	Cs9g13720	3	orange1.1t00682	4	Cs6g18460	5	Cs9g09010	6	orange1.1t02427	7	Cs9g05150	8	Cs6g18870	9
Cs8g05740	1	Cs8g19540	2	Cs9g13820	3	orange1.1t00720	4	Cs6g18470	5	Cs9g09050	6	orange1.1t02447	7	Cs9g05200	8	Cs6g18960	9
Cs8g06380	1	Cs8g20430	2	Cs9g13960	3	orange1.1t00725	4	Cs6g18500	5	Cs9g09310	6	orange1.1t02462	7	Cs9g05730	8	Cs6g19270	9
Cs8g06450	1	Cs8g20490	2	Cs9g14020	3	orange1.1t00801	4	Cs6g18550	5	Cs9g09400	6	orange1.1t02491	7	Cs9g05740	8	Cs6g19400	9
Cs8g06470	1	Cs8g20750	2	Cs9g14070	3	orange1.1t00804	4	Cs6g18600	5	Cs9g09420	6	orange1.1t02538	7	Cs9g05990	8	Cs6g19650	9
Cs8g06555	1	Cs8g20760	2	Cs9g14080	3	orange1.1t00805	4	Cs6g18630	5	Cs9g09655	6	orange1.1t02545	7	Cs9g06300	8	Cs6g19770	9
Cs8g06850	1	Cs9g01240	2	Cs9g14150	3	orange1.1t00836	4	Cs6g18840	5	Cs9g09830	6	orange1.1t02573	7	Cs9g06380	8	Cs6g19930	9
Cs8g06870	1	Cs9g01280	2	Cs9g14650	3	orange1.1t00851	4	Cs6g18930	5	Cs9g09990	6	orange1.1t02590	7	Cs9g06630	8	Cs6g20110	9
Cs8g07280	1	Cs9g01400	2	Cs9g15140	3	orange1.1t00900	4	Cs6g19130	5	Cs9g10290	6	orange1.1t02599	7	Cs9g06940	8	Cs6g20200	9
Cs8g07610	1	Cs9g01730	2	Cs9g15370	3	orange1.1t00995	4	Cs6g19150	5	Cs9g10490	6	orange1.1t02752	7	Cs9g07040	8	Cs6g20260	9
Cs8g07870	1	Cs9g01790	2	Cs9g15710	3	orange1.1t01034	4	Cs6g19160	5	Cs9g10720	6	orange1.1t02756	7	Cs9g07100	8	Cs6g20340	9
Cs8g08160	1	Cs9g01930	2	Cs9g15980	3	orange1.1t01036	4	Cs6g19440	5	Cs9g10860	6	orange1.1t02775	7	Cs9g07430	8	Cs6g20440	9
Cs8g08200	1	Cs9g01950	2	Cs9g16020	3	orange1.1t01108	4	Cs6g19460	5	Cs9g10925	6	orange1.1t02780	7	Cs9g07600	8	Cs6g20590	9
Cs8g08220	1	Cs9g02010	2	Cs9g16180	3	orange1.1t01131	4	Cs6g19580	5	Cs9g11050	6	orange1.1t02784	7	Cs9g07620	8	Cs6g20860	9
Cs8g08230	1	Cs9g02040	2	Cs9g16370	3	orange1.1t01168	4	Cs6g19600	5	Cs9g11320	6	orange1.1t02805	7	Cs9g07670	8	Cs6g21050	9
Cs8g08310	1	Cs9g02160	2	Cs9g16660	3	orange1.1t01172	4	Cs6g19640	5	Cs9g11390	6	orange1.1t02808	7	Cs9g07730	8	Cs6g21630	9
Cs8g08430	1	Cs9g02240	2	Cs9g16680	3	orange1.1t01187	4	Cs6g19710	5	Cs9g11610	6	orange1.1t02892	7	Cs9g07820	8	Cs6g21730	9
Cs8g08590	1	Cs9g02510	2	Cs9g16820	3	orange1.1t01191	4	Cs6g19720	5	Cs9g11690	6	orange1.1t02988	7	Cs9g08000	8	Cs6g21770	9
Cs8g08640	1	Cs9g02530	2	Cs9g17130	3	orange1.1t01201	4	Cs6g19890	5	Cs9g11870	6	orange1.1t02993	7	Cs9g08010	8	Cs6g21870	9
Cs8g08670	1	Cs9g02540	2	Cs9g17270	3	orange1.1t01279	4	Cs6g19910	5	Cs9g12370	6	orange1.1t03044	7	Cs9g08030	8	Cs6g21930	9
Cs8g08730	1	Cs9g02720	2	Cs9g17490	3	orange1.1t01369	4	Cs6g20210	5	Cs9g12560	6	orange1.1t03069	7	Cs9g08090	8	Cs6g22020	9
Cs8g08760	1	Cs9g03070	2	Cs9g17550	3	orange1.1t01419	4	Cs6g20360	5	Cs9g13420	6	orange1.1t03120	7	Cs9g08120	8	Cs6g22080	9
Cs8g08880	1	Cs9g03100	2	Cs9g17740	3	orange1.1t01422	4	Cs6g20380	5	Cs9g13610	6	orange1.1t03151	7	Cs9g08130	8	Cs6g22100	9
Cs8g09220	1	Cs9g03120	2	Cs9g17800	3	orange1.1t01442	4	Cs6g20450	5	Cs9g13710	6	orange1.1t03155	7	Cs9g08140	8	Cs6g22105	9
Cs8g09250	1	Cs9g03340	2	Cs9g18320	3	orange1.1t01542	4	Cs6g20780	5	Cs9g13940	6	orange1.1t03176	7	Cs9g08160	8	Cs6g22240	9
Cs8g09655	1	Cs9g03350	2	Cs9g18340	3	orange1.1t01579	4	Cs6g20830	5	Cs9g14090	6	orange1.1t03241	7	Cs9g08170	8	Cs6g22340	9
Cs8g09680	1	Cs9g03390	2	Cs9g18600	3	orange1.1t01581	4	Cs6g21000	5	Cs9g14190	6	orange1.1t03257	7	Cs9g08640	8	Cs7g01030	9
Cs8g09940	1	Cs9g03420	2	Cs9g18630	3	orange1.1t01584	4	Cs6g21040	5	Cs9g14200	6	orange1.1t03286	7	Cs9g08910	8	Cs7g01320	9
Cs8g09970	1	Cs9g03480	2	Cs9g19300	3	orange1.1t01605	4	Cs6g21100	5	Cs9g14360	6	orange1.1t03429	7	Cs9g08930	8	Cs7g01390	9
Cs8g10440	1	Cs9g03700	2	Cs9g19440	3	orange1.1t01608	4	Cs6g21120	5	Cs9g14580	6	orange1.1t03430	7	Cs9g09150	8	Cs7g01450	9
Cs8g10650	1	Cs9g03780	2	orange1.1t00034	3	orange1.1t01629	4	Cs6g21160	5	Cs9g14610	6	orange1.1t03452	7	Cs9g09170	8	Cs7g01480	9
Cs8g10660	1	Cs9g03790	2	orange1.1t00055	3	orange1.1t01672	4	Cs6g21240	5	Cs9g14700	6	orange1.1t03476	7	Cs9g09190	8	Cs7g01570	9
Cs8g10670	1	Cs9g03840	2	orange1.1t00056	3	orange1.1t01715	4	Cs6g21260	5	Cs9g14910	6	orange1.1t03533	7	Cs9g09220	8	Cs7g01650	9
Cs8g10810	1	Cs9g04090	2	orange1.1t00066	3	orange1.1t01719	4	Cs6g21410	5	Cs9g15060	6	orange1.1t03591	7	Cs9g09660	8	Cs7g01720	9
Cs8g11445	1	Cs9g04110	2	orange1.1t00082	3	orange1.1t01722	4	Cs6g21740	5	Cs9g15380	6	orange1.1t03594	7	Cs9g09840	8	Cs7g01740	9
Cs8g12080	1	Cs9g04170	2	orange1.1t00155	3	orange1.1t01753	4	Cs6g21880	5	Cs9g15390	6	orange1.1t03667	7	Cs9g09895	8	Cs7g01860	9
Cs8g12100	1	Cs9g04230	2	orange1.1t00177	3	orange1.1t01772	4	Cs6g22050	5	Cs9g15580	6	orange1.1t03674	7	Cs9g09900	8	Cs7g02000	9
Cs8g12300	1	Cs9g04420	2	orange1.1t00196	3	orange1.1t01774	4	Cs6g22060	5	Cs9g15590	6	orange1.1t03703	7	Cs9g10160	8	Cs7g02130	9
Cs8g12410	1	Cs9g04620	2	orange1.1t00205	3	orange1.1t01805	4	Cs6g22170	5	Cs9g15650	6	orange1.1t03709	7	Cs9g11580	8	Cs7g02210	9
Cs8g12690	1	Cs9g04680	2	orange1.1t00207	3	orange1.1t01827	4	Cs6g22220	5	Cs9g15950	6	orange1.1t03745	7	Cs9g11590	8	Cs7g02240	9
Cs8g12870	1	Cs9g04730	2	orange1.1t00219	3	orange1.1t01854	4	Cs6g22250	5	Cs9g16060	6	orange1.1t03757	7	Cs9g11720	8	Cs7g02400	9
Cs8g13080	1	Cs9g04940	2	orange1.1t00220	3	orange1.1t01862	4	Cs6g22290	5	Cs9g16100	6	orange1.1t03822	7	Cs9g11970	8	Cs7g02460	9
Cs8g13100	1	Cs9g05100	2	orange1.1t00229	3	orange1.1t01871	4	Cs6g22380	5	Cs9g16130	6	orange1.1t03865	7	Cs9g12285	8	Cs7g02540	9
Cs8g13110	1	Cs9g05220	2	orange1.1t00242	3	orange1.1t01874	4	Cs6g22410	5	Cs9g16310	6	orange1.1t03866	7	Cs9g12440	8	Cs7g02590	9
Cs8g13286	1	Cs9g05310	2	orange1.1t00267	3	orange1.1t01913	4	Cs7g01360	5	Cs9g16330	6	orange1.1t03872	7	Cs9g12450	8	Cs7g02640	9
Cs8g13400	1	Cs9g05460	2	orange1.1t00270	3	orange1.1t01914	4	Cs7g01400	5	Cs9g16350	6	orange1.1t03898	7	Cs9g13570	8	Cs7g02730	9
Cs8g13560	1	Cs9g05480	2	orange1.1t00274	3	orange1.1t01941	4	Cs7g01500	5	Cs9g16360	6	orange1.1t04006	7	Cs9g13680	8	Cs7g02970	9
Cs8g13590	1	Cs9g05980	2	orange1.1t00275	3	orange1.1t01959	4	Cs7g01520	5	Cs9g16540	6	orange1.1t04011	7	Cs9g14470	8	Cs7g03080	9
Cs8g13740	1	Cs9g06290	2	orange1.1t00297	3	orange1.1t01981	4	Cs7g01530	5	Cs9g16560	6	orange1.1t04034	7	Cs9g14760	8	Cs7g03110	9
Cs8g13770	1	Cs9g06410	2	orange1.1t00304	3	orange1.1t02075	4	Cs7g01700	5	Cs9g16960	6	orange1.1t04038	7	Cs9g14920	8	Cs7g03210	9
Cs8g14090	1	Cs9g06450	2	orange1.1t00313	3	orange1.1t02113	4	Cs7g01820	5	Cs9g17080	6	orange1.1t04060	7	Cs9g14990	8	Cs7g03300	9
Cs8g14190	1	Cs9g06550	2	orange1.1t00340	3	orange1.1t02119	4	Cs7g01840	5	Cs9g17090	6	orange1.1t04112	7	Cs9g15680	8	Cs7g03370	9
Cs8g14260	1	Cs9g06560	2	orange1.1t00351	3	orange1.1t02139	4	Cs7g01870	5	Cs9g17120	6	orange1.1t04121	7	Cs9g15700	8	Cs7g03430	9
Cs8g14410	1	Cs9g06570	2	orange1.1t00352	3	orange1.1t02193	4	Cs7g01880	5	Cs9g17170	6	orange1.1t04200	7	Cs9g15720	8	Cs7g03540	9
Cs8g14610	1	Cs9g06580	2	orange1.1t00357	3	orange1.1t02201	4	Cs7g02040	5	Cs9g17570	6	orange1.1t04298	7	Cs9g16050	8	Cs7g03550	9
Cs8g14650	1	Cs9g06800	2	orange1.1t00360	3	orange1.1t02246	4	Cs7g02120	5	Cs9g17710	6	orange1.1t04376	7	Cs9g16160	8	Cs7g03680	9
Cs8g14930	1	Cs9g06890	2	orange1.1t00368	3	orange1.1t02258	4	Cs7g02140	5	Cs9g17750	6	orange1.1t04381	7	Cs9g16380	8	Cs7g03820	9
Cs8g15220	1	Cs9g06970	2	orange1.1t00369	3	orange1.1t02268	4	Cs7g02150	5	Cs9g17780	6	orange1.1t04402	7	Cs9g16440	8	Cs7g04310	9
Cs8g15240	1	Cs9g07090	2	orange1.1t00375	3	orange1.1t02279	4	Cs7g02220	5	Cs9g17930	6	orange1.1t04403	7	Cs9g16480	8	Cs7g04330	9
Cs8g15290	1	Cs9g07445	2	orange1.1t00376	3	orange1.1t02342	4	Cs7g02320	5	Cs9g18280	6	orange1.1t04427	7	Cs9g16760	8	Cs7g04340	9
Cs8g15670	1	Cs9g07520	2	orange1.1t00377	3	orange1.1t02371	4	Cs7g02370	5	Cs9g18370	6	orange1.1t04447	7	Cs9g16790	8	Cs7g04400	9
Cs8g15680	1	Cs9g07550	2	orange1.1t00390	3	orange1.1t02389	4	Cs7g02440	5	Cs9g18410	6	orange1.1t04521	7	Cs9g17000	8	Cs7g04450	9
Cs8g15750	1	Cs9g07640	2	orange1.1t00391	3	orange1.1t02433	4	Cs7g02500	5	Cs9g18570	6	orange1.1t04524	7	Cs9g17500	8	Cs7g04470	9
Cs8g15780	1	Cs9g07660	2	orange1.1t00397	3	orange1.1t02486	4	Cs7g02650	5	Cs9g18670	6	orange1.1t04553	7	Cs9g17590	8	Cs7g04510	9
Cs8g16030	1	Cs9g08050	2	orange1.1t00400	3	orange1.1t02490	4	Cs7g02820	5	Cs9g18700	6	orange1.1t04564	7	Cs9g17680	8	Cs7g04540	9
Cs8g16750	1	Cs9g08150	2	orange1.1t00402	3	orange1.1t02494	4	Cs7g03120	5	Cs9g18735	6	orange1.1t04598	7	Cs9g17690	8	Cs7g04550	9
Cs8g16800	1	Cs9g09040	2	orange1.1t00403	3	orange1.1t02506	4	Cs7g03250	5	Cs9g18780	6	orange1.1t04606	7	Cs9g17700	8	Cs7g04630	9
Cs8g16850	1	Cs9g09160	2	orange1.1t00414	3	orange1.1t02539	4	Cs7g03260	5	Cs9g18890	6	orange1.1t04611	7	Cs9g17790	8	Cs7g04710	9
Cs8g16930	1	Cs9g09180	2	orange1.1t00427	3	orange1.1t02550	4	Cs7g03460	5	Cs9g19060	6	orange1.1t04717	7	Cs9g17950	8	Cs7g04960	9
Cs8g16980	1	Cs9g09320	2	orange1.1t00429	3	orange1.1t02557	4	Cs7g03810	5	Cs9g19330	6	orange1.1t04818	7	Cs9g17970	8	Cs7g04980	9
Cs8g17130	1	Cs9g09380	2	orange1.1t00473	3	orange1.1t02564	4	Cs7g03860	5	Cs9g19480	6	orange1.1t04823	7	Cs9g18510	8	Cs7g05110	9
Cs8g17690	1	Cs9g09500	2	orange1.1t00508	3	orange1.1t02589	4	Cs7g03910	5	orange1.1t00004	6	orange1.1t04857	7	Cs9g18530	8	Cs7g05200	9
Cs8g17800	1	Cs9g09820	2	orange1.1t00517	3	orange1.1t02608	4	Cs7g03930	5	orange1.1t00039	6	orange1.1t04864	7	Cs9g18550	8	Cs7g05580	9
Cs8g17880	1	Cs9g10250	2	orange1.1t00522	3	orange1.1t02616	4	Cs7g03980	5	orange1.1t00043	6	orange1.1t04887	7	Cs9g18580	8	Cs7g05650	9
Cs8g17910	1	Cs9g10520	2	orange1.1t00528	3	orange1.1t02624	4	Cs7g03990	5	orange1.1t00060	6	orange1.1t04971	7	Cs9g18740	8	Cs7g05690	9
Cs8g17930	1	Cs9g10870	2	orange1.1t00546	3	orange1.1t02667	4	Cs7g04000	5	orange1.1t00071	6	orange1.1t04985	7	Cs9g19220	8	Cs7g05850	9
Cs8g17970	1	Cs9g11135	2	orange1.1t00586	3	orange1.1t02713	4	Cs7g04120	5	orange1.1t00122	6	orange1.1t05001	7	Cs9g19340	8	Cs7g05910	9
Cs8g18000	1	Cs9g11210	2	orange1.1t00602	3	orange1.1t02722	4	Cs7g04230	5	orange1.1t00186	6	orange1.1t05016	7	orange1.1t00014	8	Cs7g05950	9
Cs8g18010	1	Cs9g11520	2	orange1.1t00727	3	orange1.1t02729	4	Cs7g04240	5	orange1.1t00197	6	orange1.1t05048	7	orange1.1t00033	8	Cs7g06180	9
Cs8g18050	1	Cs9g11650	2	orange1.1t00728	3	orange1.1t02743	4	Cs7g04560	5	orange1.1t00203	6	orange1.1t05051	7	orange1.1t00035	8	Cs7g06200	9
Cs8g18330	1	Cs9g11680	2	orange1.1t00730	3	orange1.1t02749	4	Cs7g04570	5	orange1.1t00208	6	orange1.1t05103	7	orange1.1t00054	8	Cs7g06210	9
Cs8g18380	1	Cs9g11830	2	orange1.1t00742	3	orange1.1t02762	4	Cs7g04580	5	orange1.1t00238	6	orange1.1t05144	7	orange1.1t00062	8	Cs7g06300	9
Cs8g18400	1	Cs9g12210	2	orange1.1t00745	3	orange1.1t02767	4	Cs7g04590	5	orange1.1t00240	6	orange1.1t05285	7	orange1.1t00096	8	Cs7g06460	9
Cs8g18540	1	Cs9g12223	2	orange1.1t00748	3	orange1.1t02771	4	Cs7g04750	5	orange1.1t00256	6	orange1.1t05301	7	orange1.1t00118	8	Cs7g06510	9
Cs8g18580	1	Cs9g12380	2	orange1.1t00769	3	orange1.1t02788	4	Cs7g04810	5	orange1.1t00271	6	orange1.1t05396	7	orange1.1t00156	8	Cs7g06560	9
Cs8g18750	1	Cs9g13070	2	orange1.1t00800	3	orange1.1t02792	4	Cs7g04970	5	orange1.1t00287	6	orange1.1t05441	7	orange1.1t00190	8	Cs7g06690	9
Cs8g19160	1	Cs9g13760	2	orange1.1t00829	3	orange1.1t02844	4	Cs7g05170	5	orange1.1t00291	6	orange1.1t05456	7	orange1.1t00191	8	Cs7g07120	9
Cs8g19220	1	Cs9g13990	2	orange1.1t01060	3	orange1.1t02852	4	Cs7g05330	5	orange1.1t00295	6	orange1.1t05460	7	orange1.1t00211	8	Cs7g07130	9
Cs8g19230	1	Cs9g14480	2	orange1.1t01074	3	orange1.1t02876	4	Cs7g05340	5	orange1.1t00301	6	orange1.1t05497	7	orange1.1t00244	8	Cs7g07150	9
Cs8g19450	1	Cs9g14640	2	orange1.1t01079	3	orange1.1t02890	4	Cs7g05430	5	orange1.1t00311	6	orange1.1t05816	7	orange1.1t00252	8	Cs7g07250	9
Cs8g19590	1	Cs9g14750	2	orange1.1t01110	3	orange1.1t02935	4	Cs7g05440	5	orange1.1t00312	6	orange1.1t05830	7	orange1.1t00257	8	Cs7g07310	9
Cs8g19710	1	Cs9g15160	2	orange1.1t01184	3	orange1.1t02936	4	Cs7g05520	5	orange1.1t00325	6	orange1.1t05841	7	orange1.1t00314	8	Cs7g07320	9
Cs8g19720	1	Cs9g15290	2	orange1.1t01197	3	orange1.1t03005	4	Cs7g05540	5	orange1.1t00339	6	orange1.1t05842	7	orange1.1t00338	8	Cs7g07360	9
Cs8g19860	1	Cs9g15310	2	orange1.1t01261	3	orange1.1t03012	4	Cs7g05550	5	orange1.1t00350	6	orange1.1t05849	7	orange1.1t00354	8	Cs7g07380	9
Cs8g19950	1	Cs9g15320	2	orange1.1t01271	3	orange1.1t03016	4	Cs7g05600	5	orange1.1t00356	6	orange1.1t05858	7	orange1.1t00361	8	Cs7g07430	9
Cs8g19980	1	Cs9g15340	2	orange1.1t01308	3	orange1.1t03043	4	Cs7g05710	5	orange1.1t00363	6	orange1.1t05869	7	orange1.1t00385	8	Cs7g07540	9
Cs8g20020	1	Cs9g16170	2	orange1.1t01329	3	orange1.1t03055	4	Cs7g05810	5	orange1.1t00365	6	orange1.1t05870	7	orange1.1t00412	8	Cs7g07620	9
Cs8g20240	1	Cs9g16710	2	orange1.1t01342	3	orange1.1t03077	4	Cs7g05830	5	orange1.1t00366	6	orange1.1t05873	7	orange1.1t00420	8	Cs7g07710	9
Cs8g20280	1	Cs9g16750	2	orange1.1t01367	3	orange1.1t03081	4	Cs7g05890	5	orange1.1t00437	6	orange1.1t05878	7	orange1.1t00423	8	Cs7g07720	9
Cs8g20690	1	Cs9g16800	2	orange1.1t01397	3	orange1.1t03183	4	Cs7g06040	5	orange1.1t00438	6	orange1.1t05891	7	orange1.1t00480	8	Cs7g07750	9
Cs8g20930	1	Cs9g16810	2	orange1.1t01402	3	orange1.1t03196	4	Cs7g06130	5	orange1.1t00441	6	orange1.1t05893	7	orange1.1t00481	8	Cs7g07820	9
Cs8g20970	1	Cs9g16970	2	orange1.1t01427	3	orange1.1t03219	4	Cs7g06260	5	orange1.1t00459	6	orange1.1t05894	7	orange1.1t00482	8	Cs7g07870	9
Cs8g20990	1	Cs9g16990	2	orange1.1t01432	3	orange1.1t03227	4	Cs7g06320	5	orange1.1t00471	6	orange1.1t05896	7	orange1.1t00498	8	Cs7g07890	9
Cs8g21000	1	Cs9g17250	2	orange1.1t01461	3	orange1.1t03265	4	Cs7g06360	5	orange1.1t00488	6	orange1.1t05913	7	orange1.1t00499	8	Cs7g07930	9
Cs9g01060	1	Cs9g17310	2	orange1.1t01471	3	orange1.1t03281	4	Cs7g06440	5	orange1.1t00502	6	orange1.1t05916	7	orange1.1t00507	8	Cs7g07990	9
Cs9g01090	1	Cs9g17340	2	orange1.1t01485	3	orange1.1t03289	4	Cs7g06580	5	orange1.1t00503	6	orange1.1t05921	7	orange1.1t00513	8	Cs7g08120	9
Cs9g01260	1	Cs9g17350	2	orange1.1t01519	3	orange1.1t03340	4	Cs7g06630	5	orange1.1t00519	6	orange1.1t05930	7	orange1.1t00521	8	Cs7g08450	9
Cs9g01290	1	Cs9g17580	2	orange1.1t01554	3	orange1.1t03385	4	Cs7g06700	5	orange1.1t00527	6	orange1.1t05931	7	orange1.1t00525	8	Cs7g08500	9
Cs9g01350	1	Cs9g17990	2	orange1.1t01570	3	orange1.1t03387	4	Cs7g06870	5	orange1.1t00530	6	orange1.1t05956	7	orange1.1t00535	8	Cs7g08520	9
Cs9g01410	1	Cs9g18020	2	orange1.1t01572	3	orange1.1t03403	4	Cs7g07030	5	orange1.1t00531	6	orange1.1t05957	7	orange1.1t00548	8	Cs7g08550	9
Cs9g01500	1	Cs9g18040	2	orange1.1t01576	3	orange1.1t03415	4	Cs7g07050	5	orange1.1t00543	6	orange1.1t05961	7	orange1.1t00581	8	Cs7g08570	9
Cs9g01760	1	Cs9g18160	2	orange1.1t01589	3	orange1.1t03465	4	Cs7g07440	5	orange1.1t00556	6	orange1.1t05966	7	orange1.1t00587	8	Cs7g08620	9
Cs9g01770	1	Cs9g18330	2	orange1.1t01600	3	orange1.1t03470	4	Cs7g07480	5	orange1.1t00557	6	orange1.1t05970	7	orange1.1t00609	8	Cs7g08800	9
Cs9g01940	1	Cs9g18430	2	orange1.1t01634	3	orange1.1t03498	4	Cs7g07830	5	orange1.1t00573	6	orange1.1t05976	7	orange1.1t00613	8	Cs7g08830	9
Cs9g01980	1	Cs9g18840	2	orange1.1t01635	3	orange1.1t03504	4	Cs7g07900	5	orange1.1t00598	6	orange1.1t05981	7	orange1.1t00618	8	Cs7g08920	9
Cs9g02120	1	Cs9g18850	2	orange1.1t01640	3	orange1.1t03578	4	Cs7g08160	5	orange1.1t00599	6	orange1.1t05983	7	orange1.1t00654	8	Cs7g09060	9
Cs9g02320	1	Cs9g18970	2	orange1.1t01648	3	orange1.1t03583	4	Cs7g08170	5	orange1.1t00601	6	orange1.1t05986	7	orange1.1t00673	8	Cs7g09140	9
Cs9g02650	1	Cs9g19110	2	orange1.1t01658	3	orange1.1t03587	4	Cs7g08310	5	orange1.1t00607	6	orange1.1t05987	7	orange1.1t00740	8	Cs7g09150	9
Cs9g02700	1	Cs9g19270	2	orange1.1t01659	3	orange1.1t03589	4	Cs7g08580	5	orange1.1t00625	6	orange1.1t05988	7	orange1.1t00741	8	Cs7g09160	9
Cs9g02790	1	Cs9g19280	2	orange1.1t01660	3	orange1.1t03643	4	Cs7g08810	5	orange1.1t00650	6	orange1.1t05989	7	orange1.1t00751	8	Cs7g09170	9
Cs9g02870	1	Cs9g19290	2	orange1.1t01677	3	orange1.1t03671	4	Cs7g08850	5	orange1.1t00651	6	orange1.1t05991	7	orange1.1t00758	8	Cs7g09190	9
Cs9g02880	1	Cs9g19320	2	orange1.1t01720	3	orange1.1t03683	4	Cs7g08950	5	orange1.1t00712	6	orange1.1t05993	7	orange1.1t00762	8	Cs7g09230	9
Cs9g02950	1	orange1.1t00028	2	orange1.1t01759	3	orange1.1t03687	4	Cs7g08980	5	orange1.1t00732	6	orange1.1t06001	7	orange1.1t00776	8	Cs7g09240	9
Cs9g03170	1	orange1.1t00032	2	orange1.1t01844	3	orange1.1t03689	4	Cs7g09000	5	orange1.1t00772	6	orange1.1t06006	7	orange1.1t00816	8	Cs7g09670	9
Cs9g03280	1	orange1.1t00101	2	orange1.1t01849	3	orange1.1t03800	4	Cs7g09020	5	orange1.1t00792	6	orange1.1t06014	7	orange1.1t00817	8	Cs7g09790	9
Cs9g03490	1	orange1.1t00120	2	orange1.1t01851	3	orange1.1t03900	4	Cs7g09090	5	orange1.1t00812	6	orange1.1t06018	7	orange1.1t00831	8	Cs7g09800	9
Cs9g03590	1	orange1.1t00126	2	orange1.1t01873	3	orange1.1t03917	4	Cs7g09180	5	orange1.1t00830	6	orange1.1t06019	7	orange1.1t00974	8	Cs7g09820	9
Cs9g03630	1	orange1.1t00171	2	orange1.1t01883	3	orange1.1t03941	4	Cs7g09270	5	orange1.1t00854	6	orange1.1t06024	7	orange1.1t01015	8	Cs7g09880	9
Cs9g03760	1	orange1.1t00183	2	orange1.1t01884	3	orange1.1t03953	4	Cs7g09620	5	orange1.1t00938	6	orange1.1t06030	7	orange1.1t01025	8	Cs7g09920	9
Cs9g04130	1	orange1.1t00195	2	orange1.1t01924	3	orange1.1t03955	4	Cs7g09640	5	orange1.1t00942	6	orange1.1t06038	7	orange1.1t01091	8	Cs7g09970	9
Cs9g04190	1	orange1.1t00216	2	orange1.1t01947	3	orange1.1t03977	4	Cs7g09760	5	orange1.1t01006	6			orange1.1t01093	8	Cs7g10170	9
Cs9g04240	1	orange1.1t00217	2	orange1.1t01963	3	orange1.1t04013	4	Cs7g09770	5	orange1.1t01023	6			orange1.1t01181	8	Cs7g10270	9
Cs9g04540	1	orange1.1t00224	2	orange1.1t01968	3	orange1.1t04052	4	Cs7g09940	5	orange1.1t01044	6			orange1.1t01202	8	Cs7g10330	9
Cs9g04580	1	orange1.1t00246	2	orange1.1t01986	3	orange1.1t04066	4	Cs7g09950	5	orange1.1t01045	6			orange1.1t01319	8	Cs7g10400	9
Cs9g04780	1	orange1.1t00247	2	orange1.1t02010	3	orange1.1t04099	4	Cs7g10030	5	orange1.1t01051	6			orange1.1t01331	8	Cs7g10510	9
Cs9g04920	1	orange1.1t00250	2	orange1.1t02018	3	orange1.1t04182	4	Cs7g10040	5	orange1.1t01052	6			orange1.1t01377	8	Cs7g10520	9
Cs9g05020	1	orange1.1t00254	2	orange1.1t02043	3	orange1.1t04214	4	Cs7g10050	5	orange1.1t01084	6			orange1.1t01382	8	Cs7g10580	9
Cs9g05080	1	orange1.1t00260	2	orange1.1t02078	3	orange1.1t04220	4	Cs7g10060	5	orange1.1t01089	6			orange1.1t01400	8	Cs7g10600	9
Cs9g05110	1	orange1.1t00265	2	orange1.1t02137	3	orange1.1t04221	4	Cs7g10130	5	orange1.1t01103	6			orange1.1t01429	8	Cs7g10690	9
Cs9g05290	1	orange1.1t00272	2	orange1.1t02142	3	orange1.1t04225	4	Cs7g10180	5	orange1.1t01145	6			orange1.1t01449	8	Cs7g10850	9
Cs9g05360	1	orange1.1t00288	2	orange1.1t02222	3	orange1.1t04290	4	Cs7g10190	5	orange1.1t01148	6			orange1.1t01459	8	Cs7g10870	9
Cs9g05400	1	orange1.1t00296	2	orange1.1t02237	3	orange1.1t04291	4	Cs7g10230	5	orange1.1t01165	6			orange1.1t01460	8	Cs7g10930	9
Cs9g05750	1	orange1.1t00307	2	orange1.1t02251	3	orange1.1t04324	4	Cs7g10240	5	orange1.1t01185	6			orange1.1t01561	8	Cs7g11160	9
Cs9g05840	1	orange1.1t00319	2	orange1.1t02269	3	orange1.1t04332	4	Cs7g10370	5	orange1.1t01198	6			orange1.1t01573	8	Cs7g11190	9
Cs9g06000	1	orange1.1t00321	2	orange1.1t02479	3	orange1.1t04386	4	Cs7g10620	5	orange1.1t01257	6			orange1.1t01654	8	Cs7g11290	9
Cs9g06090	1	orange1.1t00323	2	orange1.1t02488	3	orange1.1t04404	4	Cs7g10740	5	orange1.1t01259	6			orange1.1t01656	8	Cs7g11360	9
Cs9g06110	1	orange1.1t00332	2	orange1.1t02501	3	orange1.1t04444	4	Cs7g10750	5	orange1.1t01283	6			orange1.1t01665	8	Cs7g11500	9
Cs9g06210	1	orange1.1t00336	2	orange1.1t02542	3	orange1.1t04449	4	Cs7g10770	5	orange1.1t01311	6			orange1.1t01697	8	Cs7g12010	9
Cs9g06330	1	orange1.1t00371	2	orange1.1t02565	3	orange1.1t04504	4	Cs7g10810	5	orange1.1t01328	6			orange1.1t01703	8	Cs7g12130	9
Cs9g06340	1	orange1.1t00374	2	orange1.1t02578	3	orange1.1t04532	4	Cs7g11130	5	orange1.1t01334	6			orange1.1t01724	8	Cs7g12140	9
Cs9g06370	1	orange1.1t00381	2	orange1.1t02586	3	orange1.1t04570	4	Cs7g11260	5	orange1.1t01357	6			orange1.1t01746	8	Cs7g12170	9
Cs9g06790	1	orange1.1t00394	2	orange1.1t02591	3	orange1.1t04613	4	Cs7g11430	5	orange1.1t01366	6			orange1.1t01760	8	Cs7g12460	9
Cs9g06850	1	orange1.1t00398	2	orange1.1t02697	3	orange1.1t04641	4	Cs7g11550	5	orange1.1t01380	6			orange1.1t01773	8	Cs7g12630	9
Cs9g06930	1	orange1.1t00404	2	orange1.1t02719	3	orange1.1t04653	4	Cs7g11680	5	orange1.1t01388	6			orange1.1t01791	8	Cs7g12670	9
Cs9g07000	1	orange1.1t00405	2	orange1.1t02726	3	orange1.1t04672	4	Cs7g11720	5	orange1.1t01398	6			orange1.1t01855	8	Cs7g12710	9
Cs9g07310	1	orange1.1t00407	2	orange1.1t02739	3	orange1.1t04702	4	Cs7g11960	5	orange1.1t01405	6			orange1.1t01861	8	Cs7g12980	9
Cs9g07340	1	orange1.1t00433	2	orange1.1t02744	3	orange1.1t04726	4	Cs7g12310	5	orange1.1t01458	6			orange1.1t01865	8	Cs7g13120	9
Cs9g07390	1	orange1.1t00442	2	orange1.1t02790	3	orange1.1t04768	4	Cs7g12380	5	orange1.1t01462	6			orange1.1t01878	8	Cs7g13140	9
Cs9g07400	1	orange1.1t00455	2	orange1.1t02791	3	orange1.1t04779	4	Cs7g12490	5	orange1.1t01469	6			orange1.1t01900	8	Cs7g13260	9
Cs9g07490	1	orange1.1t00487	2	orange1.1t02810	3	orange1.1t04785	4	Cs7g12560	5	orange1.1t01475	6			orange1.1t01906	8	Cs7g13350	9
Cs9g07540	1	orange1.1t00492	2	orange1.1t02819	3	orange1.1t04866	4	Cs7g12590	5	orange1.1t01476	6			orange1.1t01908	8	Cs7g13470	9
Cs9g07580	1	orange1.1t00501	2	orange1.1t02823	3	orange1.1t04885	4	Cs7g12600	5	orange1.1t01477	6			orange1.1t01987	8	Cs7g13560	9
Cs9g07720	1	orange1.1t00537	2	orange1.1t02825	3	orange1.1t04912	4	Cs7g12610	5	orange1.1t01478	6			orange1.1t02000	8	Cs7g13590	9
Cs9g07750	1	orange1.1t00553	2	orange1.1t02845	3	orange1.1t05003	4	Cs7g12700	5	orange1.1t01510	6			orange1.1t02005	8	Cs7g13600	9
Cs9g07890	1	orange1.1t00555	2	orange1.1t02851	3	orange1.1t05025	4	Cs7g12740	5	orange1.1t01518	6			orange1.1t02015	8	Cs7g13660	9
Cs9g07920	1	orange1.1t00558	2	orange1.1t02867	3	orange1.1t05164	4	Cs7g12790	5	orange1.1t01556	6			orange1.1t02023	8	Cs7g13810	9
Cs9g07940	1	orange1.1t00582	2	orange1.1t02868	3	orange1.1t05190	4	Cs7g12860	5	orange1.1t01557	6			orange1.1t02051	8	Cs7g13900	9
Cs9g07950	1	orange1.1t00603	2	orange1.1t02875	3	orange1.1t05231	4	Cs7g12890	5	orange1.1t01559	6			orange1.1t02073	8	Cs7g13980	9
Cs9g08070	1	orange1.1t00655	2	orange1.1t02878	3	orange1.1t05339	4	Cs7g12910	5	orange1.1t01569	6			orange1.1t02095	8	Cs7g14000	9
Cs9g08420	1	orange1.1t00775	2	orange1.1t02934	3	orange1.1t05372	4	Cs7g13190	5	orange1.1t01601	6			orange1.1t02132	8	Cs7g14030	9
Cs9g08530	1	orange1.1t00828	2	orange1.1t02990	3	orange1.1t05494	4	Cs7g13200	5	orange1.1t01624	6			orange1.1t02154	8	Cs7g14050	9
Cs9g08610	1	orange1.1t00872	2	orange1.1t03023	3	orange1.1t05847	4	Cs7g13360	5	orange1.1t01667	6			orange1.1t02170	8	Cs7g14190	9
Cs9g09120	1	orange1.1t00878	2	orange1.1t03068	3	orange1.1t05866	4	Cs7g13370	5	orange1.1t01681	6			orange1.1t02173	8	Cs7g14310	9
Cs9g09200	1	orange1.1t00899	2	orange1.1t03124	3	orange1.1t05880	4	Cs7g13500	5	orange1.1t01686	6			orange1.1t02207	8	Cs7g14350	9
Cs9g09390	1	orange1.1t00936	2	orange1.1t03136	3	orange1.1t05886	4	Cs7g13510	5	orange1.1t01690	6			orange1.1t02247	8	Cs7g14370	9
Cs9g09680	1	orange1.1t00956	2	orange1.1t03144	3	orange1.1t05929	4	Cs7g13550	5	orange1.1t01696	6			orange1.1t02253	8	Cs7g14390	9
Cs9g09730	1	orange1.1t01028	2	orange1.1t03154	3	orange1.1t05937	4	Cs7g13650	5	orange1.1t01708	6			orange1.1t02275	8	Cs7g14460	9
Cs9g09740	1	orange1.1t01086	2	orange1.1t03185	3	orange1.1t05974	4	Cs7g13740	5	orange1.1t01731	6			orange1.1t02280	8	Cs7g14470	9
Cs9g10080	1	orange1.1t01112	2	orange1.1t03226	3	orange1.1t06000	4	Cs7g13800	5	orange1.1t01732	6			orange1.1t02313	8	Cs7g14640	9
Cs9g10430	1	orange1.1t01146	2	orange1.1t03235	3	orange1.1t06011	4	Cs7g13970	5	orange1.1t01734	6			orange1.1t02317	8	Cs7g14690	9
Cs9g10530	1	orange1.1t01152	2	orange1.1t03237	3	orange1.1t06020	4	Cs7g14420	5	orange1.1t01751	6			orange1.1t02337	8	Cs7g14700	9
Cs9g10700	1	orange1.1t01179	2	orange1.1t03249	3	orange1.1t06031	4	Cs7g14590	5	orange1.1t01756	6			orange1.1t02352	8	Cs7g14860	9
Cs9g10760	1	orange1.1t01212	2	orange1.1t03253	3	orange1.1t06034	4	Cs7g14800	5	orange1.1t01757	6			orange1.1t02382	8	Cs7g14880	9
Cs9g11150	1	orange1.1t01242	2	orange1.1t03256	3	orange1.1t06045	4	Cs7g14830	5	orange1.1t01763	6			orange1.1t02403	8	Cs7g14920	9
Cs9g11850	1	orange1.1t01265	2	orange1.1t03264	3	orange1.1t06046	4	Cs7g14840	5	orange1.1t01789	6			orange1.1t02406	8	Cs7g14990	9
Cs9g12110	1	orange1.1t01269	2	orange1.1t03272	3	orange1.1t06048	4	Cs7g15090	5	orange1.1t01790	6			orange1.1t02428	8	Cs7g15120	9
Cs9g12190	1	orange1.1t01280	2	orange1.1t03300	3	orange1.1t06054	4	Cs7g15285	5	orange1.1t01879	6			orange1.1t02452	8	Cs7g15130	9
Cs9g12610	1	orange1.1t01318	2	orange1.1t03318	3	orange1.1t06068	4	Cs7g15290	5	orange1.1t01901	6			orange1.1t02463	8	Cs7g15150	9
Cs9g13430	1	orange1.1t01332	2	orange1.1t03320	3			Cs7g15380	5	orange1.1t01909	6			orange1.1t02498	8	Cs7g15190	9
Cs9g13450	1	orange1.1t01349	2	orange1.1t03334	3			Cs7g15880	5	orange1.1t01910	6			orange1.1t02507	8	Cs7g15200	9
Cs9g14060	1	orange1.1t01368	2	orange1.1t03354	3			Cs7g16040	5	orange1.1t01956	6			orange1.1t02541	8	Cs7g15260	9
Cs9g14170	1	orange1.1t01399	2	orange1.1t03448	3			Cs7g16110	5	orange1.1t01966	6			orange1.1t02552	8	Cs7g15370	9
Cs9g14180	1	orange1.1t01401	2	orange1.1t03560	3			Cs7g16250	5	orange1.1t01967	6			orange1.1t02617	8	Cs7g15390	9
Cs9g14590	1	orange1.1t01404	2	orange1.1t03573	3			Cs7g16390	5	orange1.1t02046	6			orange1.1t02625	8	Cs7g15460	9
Cs9g14980	1	orange1.1t01444	2	orange1.1t03619	3			Cs7g16430	5	orange1.1t02058	6			orange1.1t02665	8	Cs7g15470	9
Cs9g15010	1	orange1.1t01488	2	orange1.1t03681	3			Cs7g16560	5	orange1.1t02063	6			orange1.1t02677	8	Cs7g15480	9
Cs9g15020	1	orange1.1t01515	2	orange1.1t03742	3			Cs7g16690	5	orange1.1t02077	6			orange1.1t02679	8	Cs7g15600	9
Cs9g15170	1	orange1.1t01523	2	orange1.1t03754	3			Cs7g16760	5	orange1.1t02097	6			orange1.1t02721	8	Cs7g15680	9
Cs9g15180	1	orange1.1t01525	2	orange1.1t03762	3			Cs7g17000	5	orange1.1t02120	6			orange1.1t02724	8	Cs7g15700	9
Cs9g15420	1	orange1.1t01528	2	orange1.1t03768	3			Cs7g17030	5	orange1.1t02151	6			orange1.1t02730	8	Cs7g15920	9
Cs9g15440	1	orange1.1t01536	2	orange1.1t03773	3			Cs7g17050	5	orange1.1t02161	6			orange1.1t02747	8	Cs7g15960	9
Cs9g15780	1	orange1.1t01566	2	orange1.1t03831	3			Cs7g17140	5	orange1.1t02163	6			orange1.1t02765	8	Cs7g16030	9
Cs9g15880	1	orange1.1t01567	2	orange1.1t03897	3			Cs7g17250	5	orange1.1t02174	6			orange1.1t02789	8	Cs7g16070	9
Cs9g15935	1	orange1.1t01588	2	orange1.1t04009	3			Cs7g17450	5	orange1.1t02180	6			orange1.1t02818	8	Cs7g16120	9
Cs9g15940	1	orange1.1t01598	2	orange1.1t04022	3			Cs7g17550	5	orange1.1t02202	6			orange1.1t02824	8	Cs7g16140	9
Cs9g16000	1	orange1.1t01603	2	orange1.1t04039	3			Cs7g17570	5	orange1.1t02204	6			orange1.1t02854	8	Cs7g16320	9
Cs9g16575	1	orange1.1t01604	2	orange1.1t04113	3			Cs7g17880	5	orange1.1t02210	6			orange1.1t02860	8	Cs7g16440	9
Cs9g16580	1	orange1.1t01607	2	orange1.1t04124	3			Cs7g18220	5	orange1.1t02217	6			orange1.1t02863	8	Cs7g16850	9
Cs9g16600	1	orange1.1t01627	2	orange1.1t04126	3			Cs7g18700	5	orange1.1t02223	6			orange1.1t02877	8	Cs7g16930	9
Cs9g16610	1	orange1.1t01631	2	orange1.1t04127	3			Cs7g18800	5	orange1.1t02243	6			orange1.1t02891	8	Cs7g17070	9
Cs9g16770	1	orange1.1t01652	2	orange1.1t04144	3			Cs7g18960	5	orange1.1t02261	6			orange1.1t03019	8	Cs7g17160	9
Cs9g17100	1	orange1.1t01661	2	orange1.1t04248	3			Cs7g19160	5	orange1.1t02262	6			orange1.1t03058	8	Cs7g17180	9
Cs9g17110	1	orange1.1t01673	2	orange1.1t04331	3			Cs7g19240	5	orange1.1t02264	6			orange1.1t03063	8	Cs7g17300	9
Cs9g17220	1	orange1.1t01683	2	orange1.1t04405	3			Cs7g19360	5	orange1.1t02265	6			orange1.1t03072	8	Cs7g17335	9
Cs9g17280	1	orange1.1t01692	2	orange1.1t04408	3			Cs7g19430	5	orange1.1t02266	6			orange1.1t03075	8	Cs7g17340	9
Cs9g17320	1	orange1.1t01698	2	orange1.1t04453	3			Cs7g19480	5	orange1.1t02288	6			orange1.1t03174	8	Cs7g17440	9
Cs9g17330	1	orange1.1t01707	2	orange1.1t04495	3			Cs7g19530	5	orange1.1t02297	6			orange1.1t03223	8	Cs7g17480	9
Cs9g17640	1	orange1.1t01721	2	orange1.1t04552	3			Cs7g19650	5	orange1.1t02306	6			orange1.1t03224	8	Cs7g17620	9
Cs9g17920	1	orange1.1t01723	2	orange1.1t04581	3			Cs7g19730	5	orange1.1t02326	6			orange1.1t03278	8	Cs7g17830	9
Cs9g18250	1	orange1.1t01729	2	orange1.1t04583	3			Cs7g19770	5	orange1.1t02333	6			orange1.1t03280	8	Cs7g17930	9
Cs9g18420	1	orange1.1t01749	2	orange1.1t04592	3			Cs7g19850	5	orange1.1t02367	6			orange1.1t03341	8	Cs7g17970	9
Cs9g18590	1	orange1.1t01775	2	orange1.1t04638	3			Cs7g19920	5	orange1.1t02379	6			orange1.1t03351	8	Cs7g17990	9
Cs9g18710	1	orange1.1t01782	2	orange1.1t04640	3			Cs7g20060	5	orange1.1t02459	6			orange1.1t03372	8	Cs7g18040	9
Cs9g19000	1	orange1.1t01807	2	orange1.1t04667	3			Cs7g20235	5	orange1.1t02461	6			orange1.1t03398	8	Cs7g18110	9
Cs9g19150	1	orange1.1t01812	2	orange1.1t04708	3			Cs7g20320	5	orange1.1t02471	6			orange1.1t03413	8	Cs7g18380	9
Cs9g19160	1	orange1.1t01814	2	orange1.1t04711	3			Cs7g20420	5	orange1.1t02485	6			orange1.1t03426	8	Cs7g18390	9
orange1.1t00001	1	orange1.1t01815	2	orange1.1t05013	3			Cs7g20570	5	orange1.1t02503	6			orange1.1t03464	8	Cs7g18470	9
orange1.1t00012	1	orange1.1t01847	2	orange1.1t05022	3			Cs7g20610	5	orange1.1t02508	6			orange1.1t03536	8	Cs7g18600	9
orange1.1t00013	1	orange1.1t01848	2	orange1.1t05037	3			Cs7g21130	5	orange1.1t02574	6			orange1.1t03564	8	Cs7g18630	9
orange1.1t00017	1	orange1.1t01869	2	orange1.1t05068	3			Cs7g21680	5	orange1.1t02582	6			orange1.1t03642	8	Cs7g18680	9
orange1.1t00018	1	orange1.1t01889	2	orange1.1t05080	3			Cs7g21710	5	orange1.1t02628	6			orange1.1t03646	8	Cs7g19180	9
orange1.1t00029	1	orange1.1t01933	2	orange1.1t05081	3			Cs7g21740	5	orange1.1t02629	6			orange1.1t03648	8	Cs7g19250	9
orange1.1t00046	1	orange1.1t01964	2	orange1.1t05092	3			Cs7g21940	5	orange1.1t02680	6			orange1.1t03752	8	Cs7g19290	9
orange1.1t00064	1	orange1.1t01988	2	orange1.1t05108	3			Cs7g22000	5	orange1.1t02684	6			orange1.1t03798	8	Cs7g19370	9
orange1.1t00075	1	orange1.1t02009	2	orange1.1t05122	3			Cs7g22070	5	orange1.1t02700	6			orange1.1t03814	8	Cs7g19460	9
orange1.1t00080	1	orange1.1t02013	2	orange1.1t05160	3			Cs7g22190	5	orange1.1t02793	6			orange1.1t03815	8	Cs7g19520	9
orange1.1t00081	1	orange1.1t02031	2	orange1.1t05222	3			Cs7g22210	5	orange1.1t02806	6			orange1.1t03819	8	Cs7g19940	9
orange1.1t00107	1	orange1.1t02092	2	orange1.1t05286	3			Cs7g22240	5	orange1.1t02831	6			orange1.1t03833	8	Cs7g20010	9
orange1.1t00121	1	orange1.1t02093	2	orange1.1t05409	3			Cs7g22370	5	orange1.1t02850	6			orange1.1t03879	8	Cs7g20240	9
orange1.1t00166	1	orange1.1t02099	2	orange1.1t05481	3			Cs7g22495	5	orange1.1t02853	6			orange1.1t03880	8	Cs7g20740	9
orange1.1t00167	1	orange1.1t02100	2	orange1.1t05508	3			Cs7g22730	5	orange1.1t02861	6			orange1.1t03899	8	Cs7g20760	9
orange1.1t00192	1	orange1.1t02104	2	orange1.1t05527	3			Cs7g22820	5	orange1.1t02887	6			orange1.1t03995	8	Cs7g21090	9
orange1.1t00200	1	orange1.1t02108	2	orange1.1t05579	3			Cs7g22830	5	orange1.1t02914	6			orange1.1t04043	8	Cs7g21190	9
orange1.1t00210	1	orange1.1t02140	2	orange1.1t05587	3			Cs7g22860	5	orange1.1t02915	6			orange1.1t04074	8	Cs7g21300	9
orange1.1t00225	1	orange1.1t02144	2	orange1.1t05708	3			Cs7g22980	5	orange1.1t02947	6			orange1.1t04119	8	Cs7g21330	9
orange1.1t00227	1	orange1.1t02156	2	orange1.1t05710	3			Cs7g23020	5	orange1.1t02979	6			orange1.1t04129	8	Cs7g21450	9
orange1.1t00230	1	orange1.1t02196	2	orange1.1t05823	3			Cs7g23040	5	orange1.1t03011	6			orange1.1t04181	8	Cs7g21560	9
orange1.1t00241	1	orange1.1t02206	2	orange1.1t05834	3			Cs7g23090	5	orange1.1t03022	6			orange1.1t04184	8	Cs7g21650	9
orange1.1t00253	1	orange1.1t02270	2	orange1.1t05836	3			Cs7g23180	5	orange1.1t03038	6			orange1.1t04212	8	Cs7g21670	9
orange1.1t00255	1	orange1.1t02314	2	orange1.1t05851	3			Cs7g23310	5	orange1.1t03057	6			orange1.1t04234	8	Cs7g21750	9
orange1.1t00264	1	orange1.1t02366	2	orange1.1t05854	3			Cs7g23420	5	orange1.1t03089	6			orange1.1t04258	8	Cs7g21760	9
orange1.1t00266	1	orange1.1t02384	2	orange1.1t05865	3			Cs7g23670	5	orange1.1t03143	6			orange1.1t04276	8	Cs7g21820	9
orange1.1t00273	1	orange1.1t02388	2	orange1.1t05867	3			Cs7g23720	5	orange1.1t03156	6			orange1.1t04277	8	Cs7g21990	9
orange1.1t00293	1	orange1.1t02409	2	orange1.1t05883	3			Cs7g23750	5	orange1.1t03158	6			orange1.1t04333	8	Cs7g22130	9
orange1.1t00306	1	orange1.1t02417	2	orange1.1t05885	3			Cs7g23860	5	orange1.1t03169	6			orange1.1t04348	8	Cs7g22180	9
orange1.1t00309	1	orange1.1t02441	2	orange1.1t05890	3			Cs7g24010	5	orange1.1t03171	6			orange1.1t04377	8	Cs7g22320	9
orange1.1t00317	1	orange1.1t02502	2	orange1.1t05898	3			Cs7g24250	5	orange1.1t03198	6			orange1.1t04385	8	Cs7g22330	9
orange1.1t00330	1	orange1.1t02553	2	orange1.1t05904	3			Cs7g24570	5	orange1.1t03228	6			orange1.1t04409	8	Cs7g22540	9
[truncated: 742 more rows]
