# Supplementary material for: Integrated Transcriptomic and Metabolomic analysis reveals a transcriptional regulation network for the biosynthesis of carotenoids and flavonoids in ‘Cara cara’ navel Orange
Source: BMC Plant Biol. 2021 Jan 7;21:29. doi: 10.1186/s12870-020-02808-3 (PMC7792078; doi:10.1186/s12870-020-02808-3)
Supplement: Supplementary file 2 — Additional file 2: Table S6. TFs were predicted in DXS1, DXR, GGPPS2, PSY1 and LCYB. Table S7. The TFs that showed high Pearson correlation coefficients with carotenoids synthesis-related genes. PCCa: Pearson correlation coefficient. Table S8. TFs predicted in PAL-1, PAL-4, 4CL-2, 4CL-5, CHS-1 and CHI genes. Table S9. The TFs that showed high Pearson correlation coefficients with flavonoids synthesis-related genes. PCCa: Pearson correlation coefficient. Table S10. TFs predicted in 30 most important TFs that regulate at least three carotenoid or flavonoids genes. [file 12870_2020_2808_MOESM2_ESM.xls]

## Sheet: Table S6
Table S6. TFs were predicted in DXS1, DXR, GGPPS2, PSY1 and LCYB.
GebeID	Sweet orange TF ID	Valencia sweet orange TF ID	Family	start	stop	strand	score	p-value	Qvalue	matched sequence
Cs5g05440(DXR)	orange1.1g038243m	Cs6g03550	AP2	199	218	-	19.7848	2.9e-08	0.000113	AAAAAAAAGGGAAAAAGAAA
	orange1.1g045031m	Cs5g34340	B3	225	239	-	13.9726	6e-06	0.0238	GATGATGAAACCAAA
	orange1.1g042953m	Cs3g24140	B3	1436	1456	-	2.11765	1.38e-05	0.0545	TTTTTTTCTTTTTCGGAAAAC
	orange1.1g022806m	orange1.1t01638	BBR-BPC	298	321	-	5.17188	9.15e-06	0.0179	GTGAAAGTTTGAAAGAGAAAGCTA
	orange1.1g010053m	Cs5g01450	bHLH	1776	1787	-	14.9219	7.35e-06	0.0292	TGTGGTACGGAC
	orange1.1g042649m	Cs2g07210	bHLH	356	369	-	8.88571	2.87e-05	0.114	ACAGAGACACGAGA
	orange1.1g018605m	Cs1g23780	bZIP	1679	1688	+	12.2632	2.21e-05	0.0877	TGACCTGGCA
	orange1.1g036551m	Cs3g08880	bZIP	1674	1688	+	9.73438	2.53e-05	0.1	TTTAATGACCTGGCA
	orange1.1g044691m	Cs8g07470	bZIP	1674	1688	+	8.71875	2.56e-05	0.102	TTTAATGACCTGGCA
	orange1.1g014660m	orange1.1t00453	bZIP	1674	1688	-	9.01562	3.46e-05	0.137	TGCCAGGTCATTAAA
	orange1.1g032187m	orange1.1t01674	bZIP	1674	1688	+	8.34375	3.6e-05	0.138	TTTAATGACCTGGCA
	orange1.1g030957m	Cs7g05140	bZIP	1674	1688	+	9.20312	5.45e-05	0.121	TTTAATGACCTGGCA
	orange1.1g042014m	Cs6g19350	bZIP	1676	1687	+	2.88608	5.67e-05	0.226	TAATGACCTGGC
	orange1.1g020026m	Cs7g29820	bZIP	1678	1688	+	10.4062	8.35e-05	0.328	ATGACCTGGCA
	orange1.1g010389m	Cs1g23820	C2H2	1468	1484	+	12.4688	1.77e-05	0.0695	GGAAAAATGACAAAATT
	orange1.1g011334m	Cs6g04390	C2H2	1468	1487	-	12.0469	2.35e-05	0.0922	AAAAATTTTGTCATTTTTCC
	orange1.1g007898m	Cs1g18200	C2H2	1468	1485	+	11.4219	2.56e-05	0.1	GGAAAAATGACAAAATTT
	orange1.1g038669m	Cs3g15900	C2H2	139	149	+	11.9077	2.99e-05	0.0726	CATTCTCACTC
	orange1.1g006491m	Cs3g02080	C2H2	1468	1483	-	10.8219	3.07e-05	0.119	ATTTTGTCATTTTTCC
	orange1.1g048287m	Cs2g16170	C2H2	1468	1487	+	10.75	3.35e-05	0.13	GGAAAAATGACAAAATTTTT
	orange1.1g022880m	orange1.1t02244	C3H	206	219	-	12.25	2.17e-05	0.0854	AAAAAAAAAGGGAA
	orange1.1g020338m	Cs2g13240	C3H	414	428	+	9.54688	5.59e-05	0.216	GCGTAAAAATAGCGG
	orange1.1g001406m	Cs8g11880	CAMTA	1588	1596	-	12.3619	2.18e-05	0.0831	TAGCCGCGT
	orange1.1g001365m	Cs1g01640	CAMTA	1585	1593	-	12.2947	2.93e-05	0.117	CCGCGTTTG
	orange1.1g002476m	Cs9g02510	CAMTA	1587	1604	-	10.3281	8.6e-05	0.34	TATGGTGGTAGCCGCGTT
	orange1.1g019668m	Cs7g29050	Dof	198	218	+	21.2969	2.28e-10	8.9e-07	TTTTCTTTTTCCCTTTTTTTT
	orange1.1g047290m	Cs2g04840	Dof	204	224	-	19.5	1.67e-09	6.5e-06	AAAAAAAAAAAAAAGGGAAAA
	orange1.1g021633m	Cs5g05490	Dof	204	224	-	18.3125	1.05e-08	4.11e-05	AAAAAAAAAAAAAAGGGAAAA
	orange1.1g011752m	Cs5g10770	Dof	204	222	-	18.3594	2.95e-08	0.000115	AAAAAAAAAAAAGGGAAAA
	orange1.1g046549m	Cs1g18580	Dof	201	221	-	16.2656	2.48e-07	0.000966	AAAAAAAAAAAGGGAAAAAGA
	orange1.1g024786m	Cs1g23230	Dof	195	215	+	15.9688	3.57e-07	0.00139	ATGTTTTCTTTTTCCCTTTTT
	orange1.1g036178m	Cs7g25800	Dof	203	216	-	13.9375	3.1e-06	0.0122	AAAAAAGGGAAAAA
	orange1.1g043617m	Cs6g13630	Dof	206	216	-	11.9219	4.77e-05	0.188	AAAAAAGGGAA
	orange1.1g015878m	Cs3g26000	E2F/DP	700	714	+	11.9474	1.23e-05	0.0486	AAGTTACAGCCAAAG
	orange1.1g007662m	orange1.1t04381	EIL	1287	1307	-	12.9241	1.47e-05	0.0584	TTGACAAGATTCATATTCGCT
	orange1.1g017798m	Cs3g18470	ERF	407	416	-	12.5789	1.5e-05	0.0591	CGCCGTCCCT
	orange1.1g029068m	Cs4g07040	ERF	407	420	+	12.7188	2.12e-05	0.0821	AGGGACGGCGTAAA
	orange1.1g035756m	Cs5g19590	ERF	1583	1602	+	10.125	4.27e-05	0.167	ATCAAACGCGGCTACCACCA
	orange1.1g036154m	Cs5g02630	ERF	783	790	+	10.4737	5.5e-05	0.203	GGGCCGCT
	orange1.1g038194m	Cs7g30830	ERF	782	791	-	11.3256	5.95e-05	0.223	CAGCGGCCCT
	orange1.1g023169m	Cs9g03110	ERF	477	491	+	9.92188	6.19e-05	0.236	CACTAACGACCGGCG
	orange1.1g047455m	Cs9g18590	ERF	400	420	-	6.13235	6.97e-05	0.269	TTTACGCCGTCCCTATACTCT
	orange1.1g011006m	Cs8g21020	G2-like	196	204	-	13.2603	1.18e-05	0.0463	AAGAAAACA
	orange1.1g013552m	Cs5g26420	G2-like	846	859	-	11.2812	9.6e-05	0.382	ATTGGAATATTATT
	orange1.1g023210m	Cs3g08330	G2-like	846	859	-	10.9062	9.99e-05	0.397	ATTGGAATATTATT
	orange1.1g024771m	orange1.1t01443	GATA	1589	1603	-	10.0735	6.77e-05	0.268	ATGGTGGTAGCCGCG
	orange1.1g022728m	Cs1g10590	GATA	1195	1213	+	3.55405	6.87e-05	0.272	AATTATCATCTTCATGGCA
	orange1.1g022924m	Cs3g17060	GATA	794	808	+	7.75	8.93e-05	0.355	TCAGAGCAGTCGATT
	orange1.1g043131m	Cs2g16940	GRAS	209	228	-	11.8429	3.64e-05	0.0356	CAAAAAAAAAAAAAAAAAGG
	orange1.1g025886m	orange1.1t00544	HD-ZIP	997	1009	-	13.4375	1.53e-05	0.0608	GGAATGATTGACT
	orange1.1g022713m	Cs1g21160	HD-ZIP	998	1007	+	12.6757	3.19e-05	0.127	GTCAATCATT
	orange1.1g019570m	Cs1g20000	HD-ZIP	1000	1010	+	11.5672	3.73e-05	0.149	CAATCATTCCA
	orange1.1g002869m	orange1.1t00309	HD-ZIP	1610	1620	+	11.8769	5.24e-05	0.208	ACATTAATTAA
	orange1.1g047118m	Cs2g15960	LBD	1978	1992	-	12.75	2.02e-05	0.0785	ACGACGAGAGCGGCA
	orange1.1g038129m	orange1.1t01335	LBD	413	427	-	11.9844	3.1e-05	0.122	CGCTATTTTTACGCC
	orange1.1g027472m	Cs2g12200	LBD	786	806	-	8	7.34e-05	0.0957	TCGACTGCTCTGATTCAGCGG
	orange1.1g044766m	Cs7g19530	LFY	480	498	+	9.72464	3.26e-05	0.0646	TAACGACCGGCGTACCAGA
	orange1.1g027691m	orange1.1t00278	MIKC_MADS	205	225	+	18.9565	2.99e-08	6.3e-05	TTTCCCTTTTTTTTTTTTTTT
	orange1.1g036452m	Cs2g04250	MIKC_MADS	1438	1456	-	13.2899	1.31e-05	0.0517	TTTTTTTCTTTTTCGGAAA
	orange1.1g027190m	Cs3g17260	MIKC_MADS	1643	1657	-	13	1.53e-05	0.0605	CGTTTCCATAATGGG
	orange1.1g037149m	orange1.1t00275	MIKC_MADS	1637	1655	-	11.625	2.4e-05	0.0716	TTTCCATAATGGGCATGAC
	orange1.1g040096m	Cs3g20200	MIKC_MADS	204	217	-	12.4531	2.44e-05	0.0907	AAAAAAAGGGAAAA
	orange1.1g025240m	Cs7g02340	MIKC_MADS	1638	1656	-	11.4219	2.83e-05	0.0592	GTTTCCATAATGGGCATGA
	orange1.1g027470m	Cs1g24860	MIKC_MADS	1641	1655	+	11.1449	5.85e-05	0.231	TGCCCATTATGGAAA
	orange1.1g045434m	Cs1g01670	MYB	445	454	+	15.1781	3.14e-07	0.00124	GTTAGGTGGG
	orange1.1g045411m	Cs4g12760	MYB	441	461	-	17.5469	6.37e-07	0.00252	ACCCCTCCCCACCTAACCAAC
	orange1.1g022439m	Cs7g13420	MYB	1312	1324	+	15.2188	3.48e-06	0.0138	TATGAGGATAAGA
	orange1.1g024484m	Cs9g10480	MYB	444	464	-	14.7969	4.09e-06	0.016	ATAACCCCTCCCCACCTAACC
	orange1.1g041081m	Cs9g02640	MYB	444	453	+	14.8571	4.47e-06	0.0177	GGTTAGGTGG
	orange1.1g021498m	Cs6g17340	MYB	443	455	+	14.7722	6.52e-06	0.0259	TGGTTAGGTGGGG
	orange1.1g018559m	Cs7g16380	MYB	1244	1262	-	14.3438	7.78e-06	0.0308	AAGTCTCAACCACCCGTCT
	orange1.1g021503m	Cs8g02740	MYB	440	454	+	13.4688	8.65e-06	0.0343	CGTTGGTTAGGTGGG
	orange1.1g036087m	orange1.1t03243	MYB	434	454	+	14.0781	1.03e-05	0.0403	TTTTCACGTTGGTTAGGTGGG
	orange1.1g023196m	Cs7g31610	MYB	1313	1326	-	13.3438	1.14e-05	0.0453	CATCTTATCCTCAT
	orange1.1g021486m	orange1.1t00339	MYB	440	454	+	13.5781	1.35e-05	0.0536	CGTTGGTTAGGTGGG
	orange1.1g047854m	Cs6g19660	MYB	442	455	+	12.8281	2.47e-05	0.0803	TTGGTTAGGTGGGG
	orange1.1g019307m	Cs5g10670	MYB	442	459	+	12.1094	2.75e-05	0.109	TTGGTTAGGTGGGGAGGG
	orange1.1g021188m	Cs2g12700	MYB	929	943	-	12.7031	2.87e-05	0.0624	GAAACTGTTAGGTAG
	orange1.1g018746m	Cs6g21210	MYB	1246	1260	-	12.0469	3.12e-05	0.124	GTCTCAACCACCCGT
	orange1.1g014135m	Cs6g01750	MYB	440	454	-	12.0156	4.42e-05	0.102	CCCACCTAACCAACG
	orange1.1g019911m	Cs9g01750	MYB	437	451	+	12.1562	4.5e-05	0.178	TCACGTTGGTTAGGT
	orange1.1g037998m	Cs3g18250	MYB	1354	1374	-	11.5	5.42e-05	0.109	GCGTAATGGTTTGGTAGAATT
	orange1.1g044161m	orange1.1t00911	MYB	347	361	-	9.26562	5.74e-05	0.228	ACGAGATTAGGTAGA
	orange1.1g047012m	Cs8g12650	MYB	785	795	-	10.575	6.04e-05	0.233	GATTCAGCGGC
	orange1.1g017566m	Cs6g07390	MYB	1264	1282	-	11.6164	6.43e-05	0.254	TTGGCCGTTTCTGATCTCT
	orange1.1g048263m	Cs9g13690	MYB_related	1312	1326	+	13.2344	1.62e-05	0.0645	TATGAGGATAAGATG
	orange1.1g047042m	Cs4g13690	MYB_related	1312	1326	-	12.5781	2.67e-05	0.106	CATCTTATCCTCATA
	orange1.1g046996m	Cs3g01350	NAC	765	783	-	14.6719	5.85e-06	0.0227	CTTGTATTTGACGGCATCT
	orange1.1g047710m	Cs1g08000	NAC	765	783	-	12.3125	2.21e-05	0.0876	CTTGTATTTGACGGCATCT
	orange1.1g007938m	Cs6g15960	NAC	768	783	-	11.9062	3.84e-05	0.151	CTTGTATTTGACGGCA
	orange1.1g021187m	Cs1g25100	NAC	771	783	-	12.3281	3.92e-05	0.139	CTTGTATTTGACG
	orange1.1g015853m	orange1.1t00561	NAC	768	784	+	11.625	4.56e-05	0.181	TGCCGTCAAATACAAGG
	orange1.1g021785m	Cs7g17600	NAC	412	431	+	10.3594	5.36e-05	0.205	CGGCGTAAAAATAGCGGTAT
	orange1.1g007598m	Cs7g21830	NAC	151	162	+	11.2526	5.64e-05	0.223	CTGCACGACAGT
	orange1.1g016283m	Cs3g27630	NAC	767	784	-	8.84375	9.52e-05	0.378	CCTTGTATTTGACGGCAT
	orange1.1g046948m	Cs9g17910	NAC	768	784	+	7.01266	9.64e-05	0.369	TGCCGTCAAATACAAGG
	orange1.1g002144m	Cs5g01890	Nin-like	608	622	-	12.25	3.7e-05	0.0757	CTTTGACCTTTCCTG
	orange1.1g002317m	Cs3g27300	Nin-like	713	727	+	11.9706	4.57e-05	0.177	AGTGCAGCAACGAAA
	orange1.1g029650m	Cs2g23550	SBP	1776	1785	-	13.1368	8.1e-06	0.0322	TGGTACGGAC
	orange1.1g032937m	Cs1g07620	SBP	1776	1787	-	14.7188	1.02e-05	0.0405	TGTGGTACGGAC
	orange1.1g016971m	orange1.1t02597	SBP	1776	1786	-	13.875	1.1e-05	0.0437	GTGGTACGGAC
	orange1.1g020302m	Cs1g03630	SBP	1774	1789	+	13.0581	1.16e-05	0.0462	AAGTCCGTACCACAAC
	orange1.1g001317m	orange1.1t04043	SBP	1777	1787	+	13.9531	1.79e-05	0.0713	TCCGTACCACA
	orange1.1g046416m	orange1.1t02265	SBP	1776	1786	-	12.2188	1.84e-05	0.0734	GTGGTACGGAC
	orange1.1g032310m	Cs2g05730	SBP	1777	1784	+	14.4384	2.14e-05	0.0853	TCCGTACC
	orange1.1g003787m	Cs9g05200	SBP	1778	1787	+	12.2115	2.54e-05	0.0866	CCGTACCACA
	orange1.1g001971m	Cs9g01380	SBP	1777	1785	-	11.8667	3.67e-05	0.146	TGGTACGGA
	orange1.1g024428m	Cs2g02590	TALE	488	507	-	13.4267	9.38e-06	0.034	CCCTCTTGGTCTGGTACGCC
	orange1.1g014360m	Cs7g25460	TCP	131	140	-	14.6737	5.13e-06	0.0195	TGTGGACCAC
	orange1.1g015799m	Cs6g22270	TCP	129	141	-	11.2329	1.19e-05	0.0459	ATGTGGACCACGA
	orange1.1g017725m	Cs5g12070	TCP	131	138	-	9.01905	5.51e-05	0.213	TGGACCAC
	orange1.1g048727m	Cs5g10130	TCP	503	512	+	10.9792	6.42e-05	0.122	GAGGGCCAAC
	orange1.1g009938m	Cs2g08080	TCP	505	512	+	9.4	6.51e-05	0.247	GGGCCAAC
	orange1.1g014326m	Cs5g03980	TCP	1590	1609	-	-5.04651	6.55e-05	0.253	CTGTATATGGTGGTAGCCGC
	orange1.1g047495m	Cs6g18940	TCP	484	513	-	3.78481	6.95e-05	0.261	TGTTGGCCCTCTTGGTCTGGTACGCCGGTC
	orange1.1g016130m	Cs7g03980	TCP	129	141	+	7.85938	7.8e-05	0.304	TCGTGGTCCACAT
	orange1.1g023883m	Cs7g11120	TCP	622	631	-	9.87619	9.38e-05	0.361	GGAGGCCACC
	orange1.1g015940m	Cs7g10180	Trihelix	911	929	-	10.6719	6.83e-05	0.271	GCCAAACCATATTTAATAG
	orange1.1g009174m	Cs4g06100	Trihelix	1906	1915	-	10.2947	6.92e-05	0.276	AGTTTTACTG
	orange1.1g047211m	Cs5g27430	WOX	1612	1622	-	12.7534	2.17e-05	0.0862	AATTAATTAAT
	orange1.1g022516m	Cs1g26550	WOX	997	1006	+	12.3881	4.33e-05	0.172	AGTCAATCAT
	orange1.1g046372m	Cs1g25270	WOX	999	1009	+	11.4	5.45e-05	0.217	TCAATCATTCC
	orange1.1g020831m	Cs7g06320	WRKY	610	624	-	15.5156	1.87e-06	0.00742	ACCTTTGACCTTTCC
	orange1.1g018407m	Cs7g29580	WRKY	328	339	+	15.5625	3.78e-06	0.015	CTCGTTGACTTG
	orange1.1g045509m	Cs7g03080	WRKY	330	339	-	12.6667	4.29e-06	0.0171	CAAGTCAACG
	orange1.1g017895m	orange1.1t00472	WRKY	330	340	-	15	5.4e-06	0.0214	TCAAGTCAACG
	orange1.1g008458m	Cs4g09310	WRKY	612	624	-	14.7656	6.71e-06	0.0267	ACCTTTGACCTTT
	orange1.1g009051m	Cs7g03300	WRKY	612	622	+	14.625	6.84e-06	0.0225	AAAGGTCAAAG
	orange1.1g013222m	Cs6g09420	WRKY	330	340	-	14.6406	6.86e-06	0.0186	TCAAGTCAACG
	orange1.1g022353m	Cs2g04520	WRKY	330	340	-	14.6094	8.09e-06	0.0322	TCAAGTCAACG
	orange1.1g046286m	orange1.1t00425	WRKY	611	624	-	14.3281	8.39e-06	0.0329	ACCTTTGACCTTTC
	orange1.1g021598m	Cs7g29570	WRKY	328	340	+	13.8281	1e-05	0.0398	CTCGTTGACTTGA
	orange1.1g020713m	orange1.1t01713	WRKY	330	337	-	15.2316	1.04e-05	0.0407	AGTCAACG
	orange1.1g018659m	Cs5g30250	WRKY	330	340	-	13.8125	1.07e-05	0.04	TCAAGTCAACG
	orange1.1g019375m	Cs7g17180	WRKY	612	624	-	13.7031	1.25e-05	0.0439	ACCTTTGACCTTT
	orange1.1g043122m	Cs7g11020	WRKY	612	624	+	13.7656	1.26e-05	0.0284	AAAGGTCAAAGGT
	orange1.1g040711m	orange1.1t01779	WRKY	610	628	-	13.5156	1.48e-05	0.0587	GGCCACCTTTGACCTTTCC
	orange1.1g019126m	orange1.1t00419	WRKY	612	624	+	13.2344	1.71e-05	0.0403	AAAGGTCAAAGGT
	orange1.1g019404m	Cs7g07140	WRKY	328	341	+	13.0156	1.74e-05	0.0454	CTCGTTGACTTGAA
	orange1.1g031482m	Cs4g05760	WRKY	610	622	-	13.3594	1.83e-05	0.0587	CTTTGACCTTTCC
	orange1.1g015616m	Cs9g19070	WRKY	612	624	-	11.5938	2.48e-05	0.0985	ACCTTTGACCTTT
	orange1.1g026216m	Cs1g03100	WRKY	614	623	-	12.2966	2.69e-05	0.0664	CCTTTGACCT
	orange1.1g018215m	Cs3g23190	WRKY	611	624	-	10.5156	2.82e-05	0.0684	ACCTTTGACCTTTC
	orange1.1g007099m	Cs2g02790	WRKY	320	340	+	11.7647	4.56e-05	0.178	ACACATTTCTCGTTGACTTGA
	orange1.1g027215m	orange1.1t00208	YABBY	842	851	+	9.82468	9.42e-05	0.375	TAATAATAAT
	orange1.1g016972m	Cs6g21240	ZF-HD	381	395	-	13.25	9.76e-06	0.0388	TTAATTTCTTAATTA
	orange1.1g021941m	Cs3g24930	ZF-HD	1725	1735	-	12.2687	2.44e-05	0.097	TCGTGATTAAT
Cs1g20530(DXS1)	orange1.1g046549m	Cs1g18580	Dof	1304	1324	+	18.0312	8.7e-09	3.29e-05	AAAAAGAAAAAGAAGAAAGAA
	orange1.1g038243m	Cs6g03550	AP2	1306	1325	+	19.4557	4.61e-08	0.000176	AAAGAAAAAGAAGAAAGAAA
	orange1.1g038243m	Cs6g03550	AP2	1304	1323	+	17.7342	3.69e-07	0.000704	AAAAAGAAAAAGAAGAAAGA
	orange1.1g038243m	Cs6g03550	AP2	1299	1318	+	15.8228	2.26e-06	0.00287	ACTGAAAAAAGAAAAAGAAG
	orange1.1g038243m	Cs6g03550	AP2	1126	1145	-	15.2025	3.75e-06	0.00357	TATAAAAAAAAAAAAAAACG
	orange1.1g038243m	Cs6g03550	AP2	1920	1939	+	13.9114	9.78e-06	0.00747	TGTGGAAAAGAGACGAGAGA
	orange1.1g038243m	Cs6g03550	AP2	1302	1321	+	13.4177	1.37e-05	0.00871	GAAAAAAGAAAAAGAAGAAA
	orange1.1g038243m	Cs6g03550	AP2	674	693	-	12.7848	2.06e-05	0.0112	AATAAAATAAAGGAATGAAA
	orange1.1g038243m	Cs6g03550	AP2	1308	1327	+	10.4304	7.82e-05	0.0373	AGAAAAAGAAGAAAGAAAAT
	orange1.1g045031m	Cs5g34340	B3	1426	1440	+	13.5205	1.16e-05	0.0457	CGTGATGAAGCCAAC
	orange1.1g022806m	orange1.1t01638	BBR-BPC	1610	1633	-	10.1562	1.42e-06	0.00537	AAGATAGATAGCTAGAGAGGGTGC
	orange1.1g018368m	Cs3g25750	BBR-BPC	1615	1635	+	2.82432	1.64e-05	0.0254	CTCTCTAGCTATCTATCTTTC
	orange1.1g018368m	Cs3g25750	BBR-BPC	1611	1631	+	2.37838	1.88e-05	0.0254	CACCCTCTCTAGCTATCTATC
	orange1.1g018368m	Cs3g25750	BBR-BPC	1617	1637	+	1.31081	2.6e-05	0.0254	CTCTAGCTATCTATCTTTCGA
	orange1.1g018368m	Cs3g25750	BBR-BPC	1613	1633	+	1.18919	2.69e-05	0.0254	CCCTCTCTAGCTATCTATCTT
	orange1.1g022806m	orange1.1t01638	BBR-BPC	1606	1629	-	1	3.74e-05	0.0351	TAGATAGCTAGAGAGGGTGCAGGC
	orange1.1g022806m	orange1.1t01638	BBR-BPC	974	997	+	0.46875	4.43e-05	0.0351	GGGAGACATGAAGAGATAAGAAGC
	orange1.1g022806m	orange1.1t01638	BBR-BPC	1302	1325	+	0.421875	4.49e-05	0.0351	GAAAAAAGAAAAAGAAGAAAGAAA
	orange1.1g022806m	orange1.1t01638	BBR-BPC	976	999	+	0.171875	4.86e-05	0.0351	GAGACATGAAGAGATAAGAAGCCA
	orange1.1g022806m	orange1.1t01638	BBR-BPC	1608	1631	-	-0.25	5.55e-05	0.0351	GATAGATAGCTAGAGAGGGTGCAG
	orange1.1g022806m	orange1.1t01638	BBR-BPC	1612	1635	-	-1.40625	7.93e-05	0.039	GAAAGATAGATAGCTAGAGAGGGT
	orange1.1g022806m	orange1.1t01638	BBR-BPC	968	991	+	-1.53125	8.23e-05	0.039	GATAATGGGAGACATGAAGAGATA
	orange1.1g048459m	Cs6g19570	C2H2	853	871	-	14.5126	3.02e-06	0.01	CCCCATTATCATCTTCTTC
	orange1.1g048459m	Cs6g19570	C2H2	578	596	+	13.5966	5.16e-06	0.01	CTTTCTCATCATCAACATC
	orange1.1g024786m	Cs1g23230	Dof	1304	1324	-	16.875	7.6e-08	0.00029	TTCTTTCTTCTTTTTCTTTTT
	orange1.1g019668m	Cs7g29050	Dof	1306	1326	-	16.8281	4.7e-07	0.00176	TTTTCTTTCTTCTTTTTCTTT
	orange1.1g021633m	Cs5g05490	Dof	1301	1321	+	16	5.64e-07	0.00214	TGAAAAAAGAAAAAGAAGAAA
	orange1.1g019668m	Cs7g29050	Dof	1299	1319	-	15.1094	2.83e-06	0.00531	TCTTCTTTTTCTTTTTTCAGT
	orange1.1g024786m	Cs1g23230	Dof	1310	1330	-	14.0938	4.47e-06	0.00853	AGTATTTTCTTTCTTCTTTTT
	orange1.1g024786m	Cs1g23230	Dof	667	687	+	13.5469	8.23e-06	0.0105	TTCCCTCTTTCATTCCTTTAT
	orange1.1g047290m	Cs2g04840	Dof	1301	1321	+	13.4844	1.08e-05	0.0408	TGAAAAAAGAAAAAGAAGAAA
	orange1.1g046549m	Cs1g18580	Dof	1298	1318	+	13.1562	1.3e-05	0.0247	AACTGAAAAAAGAAAAAGAAG
	orange1.1g015627m	Cs6g13890	E2F/DP	1013	1026	-	17.1719	1.17e-06	0.00464	TCCTGGCGCCAAAA
	orange1.1g015627m	Cs6g13890	E2F/DP	1013	1026	+	14.9844	6.45e-06	0.0128	TTTTGGCGCCAGGA
	orange1.1g015627m	Cs6g13890	E2F/DP	196	209	-	13.5625	1.37e-05	0.0181	TTTCAGCGCCAAAA
	orange1.1g022728m	Cs1g10590	GATA	853	871	-	15.2973	6.65e-07	0.0014	CCCCATTATCATCTTCTTC
	orange1.1g022728m	Cs1g10590	GATA	850	868	-	15.1486	7.12e-07	0.0014	CATTATCATCTTCTTCGTT
	orange1.1g032112m	Cs9g02700	GATA	584	602	+	15.5072	1.08e-06	0.00423	CATCATCAACATCTCAATG
	orange1.1g022728m	Cs1g10590	GATA	584	602	+	11.3784	3.75e-06	0.00491	CATCATCAACATCTCAATG
	orange1.1g032112m	Cs9g02700	GATA	850	868	-	12.8406	4.14e-06	0.00813	CATTATCATCTTCTTCGTT
	orange1.1g022728m	Cs1g10590	GATA	581	599	+	8.7973	1.05e-05	0.0104	TCTCATCATCAACATCTCA
	orange1.1g024771m	orange1.1t01443	GATA	584	598	-	13.3676	1.09e-05	0.0433	GAGATGTTGATGATG
	orange1.1g022728m	Cs1g10590	GATA	578	596	+	5.7973	3.19e-05	0.0251	CTTTCTCATCATCAACATC
	orange1.1g022728m	Cs1g10590	GATA	587	605	+	3.28378	7.51e-05	0.0492	CATCAACATCTCAATGAAC
	orange1.1g043131m	Cs2g16940	GRAS	1307	1326	+	14.0714	6.86e-06	0.0264	AAGAAAAAGAAGAAAGAAAA
	orange1.1g027691m	orange1.1t00278	MIKC_MADS	1304	1324	-	18.3333	8.82e-08	0.000337	TTCTTTCTTCTTTTTCTTTTT
	orange1.1g027691m	orange1.1t00278	MIKC_MADS	1302	1322	-	17.5942	2.6e-07	0.000497	CTTTCTTCTTTTTCTTTTTTC
	orange1.1g027691m	orange1.1t00278	MIKC_MADS	1301	1321	-	16.8841	6.34e-07	0.000807	TTTCTTCTTTTTCTTTTTTCA
	orange1.1g027691m	orange1.1t00278	MIKC_MADS	1305	1325	-	15.7101	2.21e-06	0.00211	TTTCTTTCTTCTTTTTCTTTT
	orange1.1g027691m	orange1.1t00278	MIKC_MADS	1123	1143	+	15.4058	2.94e-06	0.00225	TGCCGTTTTTTTTTTTTTTTA
	orange1.1g027691m	orange1.1t00278	MIKC_MADS	1300	1320	-	15.0145	4.19e-06	0.00266	TTCTTCTTTTTCTTTTTTCAG
	orange1.1g027691m	orange1.1t00278	MIKC_MADS	1113	1133	+	14.4638	6.67e-06	0.00364	CGTTTCTTTGTGCCGTTTTTT
	orange1.1g040096m	Cs3g20200	MIKC_MADS	1300	1313	+	12.9688	1.73e-05	0.0405	CTGAAAAAAGAAAA
	orange1.1g040096m	Cs3g20200	MIKC_MADS	1309	1322	+	12.6562	2.13e-05	0.0405	GAAAAAGAAGAAAG
	orange1.1g027691m	orange1.1t00278	MIKC_MADS	1124	1144	+	12.2609	3.22e-05	0.0154	GCCGTTTTTTTTTTTTTTTAT
	orange1.1g027691m	orange1.1t00278	MIKC_MADS	1126	1146	+	11.913	4e-05	0.017	CGTTTTTTTTTTTTTTTATAT
	orange1.1g027691m	orange1.1t00278	MIKC_MADS	1121	1141	+	11.4638	5.21e-05	0.0199	TGTGCCGTTTTTTTTTTTTTT
	orange1.1g027691m	orange1.1t00278	MIKC_MADS	1115	1135	+	10.913	7.1e-05	0.0246	TTTCTTTGTGCCGTTTTTTTT
	orange1.1g027691m	orange1.1t00278	MIKC_MADS	1708	1728	-	10.6522	8.17e-05	0.026	TTTTTTTTTTTTTTAATGTGT
	orange1.1g015799m	Cs6g22270	TCP	54	66	+	19.8356	1.73e-07	0.000688	GTGGGGACCGCGG
	orange1.1g014326m	Cs5g03980	TCP	45	64	+	11.0349	8.77e-07	0.00345	CGATGGGGAGTGGGGACCGC
	orange1.1g014360m	Cs7g25460	TCP	55	64	+	17.1579	1.32e-06	0.00522	TGGGGACCGC
	orange1.1g024547m	Cs3g22260	TCP	54	64	+	15.1562	2.91e-06	0.0116	GTGGGGACCGC
	orange1.1g047495m	Cs6g18940	TCP	36	65	-	12.4304	4.76e-06	0.0185	CGCGGTCCCCACTCCCCATCGCGCTTCTCT
	orange1.1g016130m	Cs7g03980	TCP	54	66	-	13.0469	1.03e-05	0.0409	CCGCGGTCCCCAC
	orange1.1g048727m	Cs5g10130	TCP	1702	1711	+	13.3958	1.06e-05	0.0209	GGGGGCACAC
	orange1.1g048727m	Cs5g10130	TCP	1702	1711	-	13.3958	1.06e-05	0.0209	GTGTGCCCCC
	orange1.1g047495m	Cs6g18940	TCP	1683	1712	-	7.27848	2.58e-05	0.0371	TGTGTGCCCCCCCAAGTCGAAATTTGTAAT
	orange1.1g047495m	Cs6g18940	TCP	53	82	+	6.92405	2.86e-05	0.0371	AGTGGGGACCGCGGACTGGCGGGCTGCCAA
	orange1.1g019057m	Cs8g10600	Trihelix	1388	1405	+	14.5147	2.06e-06	0.00815	TCCACACAATGCCCTAAA
	orange1.1g031482m	Cs4g05760	WRKY	924	936	-	16.0625	2.13e-06	0.00807	CTTTGACTTTTAG
	orange1.1g019375m	Cs7g17180	WRKY	926	938	-	15.3281	2.33e-06	0.00927	ATCTTTGACTTTT
	orange1.1g009051m	Cs7g03300	WRKY	926	936	+	15.5625	2.74e-06	0.0108	AAAAGTCAAAG
	orange1.1g013222m	Cs6g09420	WRKY	926	936	+	15.375	3.27e-06	0.0128	AAAAGTCAAAG
	orange1.1g015616m	Cs9g19070	WRKY	926	938	-	15.1094	4.78e-06	0.0187	ATCTTTGACTTTT
	orange1.1g019126m	orange1.1t00419	WRKY	926	938	+	15.1406	5.27e-06	0.0203	AAAAGTCAAAGAT
	orange1.1g018215m	Cs3g23190	WRKY	925	938	-	14.6094	5.43e-06	0.0209	ATCTTTGACTTTTA
	orange1.1g018659m	Cs5g30250	WRKY	926	936	+	15.3281	5.71e-06	0.0219	AAAAGTCAAAG
	orange1.1g019404m	Cs7g07140	WRKY	925	938	-	14.625	6.89e-06	0.0274	ATCTTTGACTTTTA
	orange1.1g020831m	Cs7g06320	WRKY	924	938	-	14.3438	7.2e-06	0.0281	ATCTTTGACTTTTAG
	orange1.1g017895m	orange1.1t00472	WRKY	926	936	+	14.4521	7.53e-06	0.03	AAAAGTCAAAG
	orange1.1g043122m	Cs7g11020	WRKY	926	938	+	14.4219	7.97e-06	0.0314	AAAAGTCAAAGAT
	orange1.1g046286m	orange1.1t00425	WRKY	925	938	-	14.1719	9.37e-06	0.0372	ATCTTTGACTTTTA
Cs8g02140(GGPPS2)	orange1.1g038243m	Cs6g03550	AP2	1651	1670	-	18.8354	1.03e-07	0.000287	GAAGAAGAAGAAGAAAGAAA
	orange1.1g038243m	Cs6g03550	AP2	1653	1672	-	18.2785	2.02e-07	0.000287	AAGAAGAAGAAGAAGAAAGA
	orange1.1g038243m	Cs6g03550	AP2	1678	1697	-	17.7848	3.5e-07	0.000287	AGAAAAGAAAAGAAAAAAGA
	orange1.1g038243m	Cs6g03550	AP2	1676	1695	-	17.6835	3.9e-07	0.000287	AAAAGAAAAGAAAAAAGAAG
	orange1.1g038243m	Cs6g03550	AP2	1673	1692	-	17.6709	3.95e-07	0.000287	AGAAAAGAAAAAAGAAGAAG
	orange1.1g038243m	Cs6g03550	AP2	1670	1689	-	17.4684	4.87e-07	0.000295	AAAGAAAAAAGAAGAAGAAG
	orange1.1g038243m	Cs6g03550	AP2	1680	1699	-	16.6203	1.11e-06	0.000578	AAAGAAAAGAAAAGAAAAAA
	orange1.1g038243m	Cs6g03550	AP2	1681	1700	-	16.2911	1.5e-06	0.000683	GAAAGAAAAGAAAAGAAAAA
	orange1.1g038243m	Cs6g03550	AP2	1683	1702	-	15.4684	3.03e-06	0.00122	CCGAAAGAAAAGAAAAGAAA
	orange1.1g038243m	Cs6g03550	AP2	1679	1698	-	14.1266	8.41e-06	0.00306	AAGAAAAGAAAAGAAAAAAG
	orange1.1g038243m	Cs6g03550	AP2	1667	1686	-	12.6835	2.2e-05	0.00726	GAAAAAAGAAGAAGAAGAAG
	orange1.1g038243m	Cs6g03550	AP2	1664	1683	-	11.5823	4.22e-05	0.0128	AAAAGAAGAAGAAGAAGAAG
	orange1.1g038243m	Cs6g03550	AP2	1655	1674	-	11.1772	5.28e-05	0.0148	AGAAGAAGAAGAAGAAGAAA
	orange1.1g038243m	Cs6g03550	AP2	1658	1677	-	10.8987	6.13e-05	0.0149	AGAAGAAGAAGAAGAAGAAG
	orange1.1g038243m	Cs6g03550	AP2	1661	1680	-	10.8987	6.13e-05	0.0149	AGAAGAAGAAGAAGAAGAAG
	orange1.1g038243m	Cs6g03550	AP2	152	171	+	10.1646	8.95e-05	0.0203	TGTAAAATATGAAGAAGAAA
	orange1.1g005482m	Cs7g25670	ARF	1301	1321	-	3.3875	1.26e-05	0.0399	TCTGTCGTTTTGGTTGGAAAA
	orange1.1g042953m	Cs3g24140	B3	1301	1321	-	8.52941	2.11e-06	0.00734	TCTGTCGTTTTGGTTGGAAAA
	orange1.1g022806m	orange1.1t01638	BBR-BPC	1660	1683	-	3.67188	1.54e-05	0.0184	AAAAGAAGAAGAAGAAGAAGAAGA
	orange1.1g022806m	orange1.1t01638	BBR-BPC	1663	1686	-	3.29688	1.75e-05	0.0184	GAAAAAAGAAGAAGAAGAAGAAGA
	orange1.1g022806m	orange1.1t01638	BBR-BPC	1675	1698	-	3.20312	1.81e-05	0.0184	AAGAAAAGAAAAGAAAAAAGAAGA
	orange1.1g022806m	orange1.1t01638	BBR-BPC	1651	1674	-	2.79688	2.07e-05	0.0184	AGAAGAAGAAGAAGAAGAAAGAAA
	orange1.1g022806m	orange1.1t01638	BBR-BPC	493	516	+	1.15625	3.55e-05	0.0201	TAGATAAGTAGAGAAACAAGGAAA
	orange1.1g022806m	orange1.1t01638	BBR-BPC	1777	1800	-	0.875	3.89e-05	0.0201	CAGAGGCAATGACGGAGAAATTGA
	orange1.1g022806m	orange1.1t01638	BBR-BPC	1657	1680	-	0.53125	4.34e-05	0.0201	AGAAGAAGAAGAAGAAGAAGAAGA
	orange1.1g022806m	orange1.1t01638	BBR-BPC	1649	1672	-	-0.15625	5.39e-05	0.0201	AAGAAGAAGAAGAAGAAAGAAACC
	orange1.1g022806m	orange1.1t01638	BBR-BPC	1653	1676	-	-0.28125	5.61e-05	0.0201	GAAGAAGAAGAAGAAGAAGAAAGA
	orange1.1g022806m	orange1.1t01638	BBR-BPC	1666	1689	-	-1.32812	7.74e-05	0.0201	AAAGAAAAAAGAAGAAGAAGAAGA
	orange1.1g022806m	orange1.1t01638	BBR-BPC	1669	1692	-	-1.39062	7.89e-05	0.0201	AGAAAAGAAAAAAGAAGAAGAAGA
	orange1.1g022806m	orange1.1t01638	BBR-BPC	1655	1678	-	-1.4375	8e-05	0.0201	AAGAAGAAGAAGAAGAAGAAGAAA
	orange1.1g022806m	orange1.1t01638	BBR-BPC	485	508	+	-1.4375	8e-05	0.0201	ATTAGGAATAGATAAGTAGAGAAA
	orange1.1g022806m	orange1.1t01638	BBR-BPC	487	510	+	-1.48438	8.12e-05	0.0201	TAGGAATAGATAAGTAGAGAAACA
	orange1.1g022806m	orange1.1t01638	BBR-BPC	1670	1693	-	-1.64062	8.51e-05	0.0201	AAGAAAAGAAAAAAGAAGAAGAAG
	orange1.1g042014m	Cs6g19350	bZIP	1589	1600	+	15.9114	8.1e-07	0.00322	TGCTGACATGGA
	orange1.1g044691m	Cs8g07470	bZIP	1587	1601	+	11.9844	8.34e-06	0.0331	ACTGCTGACATGGAC
	orange1.1g048459m	Cs6g19570	C2H2	1658	1676	+	18.3109	2.75e-07	0.000543	CTTCTTCTTCTTCTTCTTC
	orange1.1g048459m	Cs6g19570	C2H2	1661	1679	+	18.3109	2.75e-07	0.000543	CTTCTTCTTCTTCTTCTTC
	orange1.1g048459m	Cs6g19570	C2H2	1655	1673	+	15.0756	2.16e-06	0.00284	TTTCTTCTTCTTCTTCTTC
	orange1.1g048459m	Cs6g19570	C2H2	1664	1682	+	14.0084	4.06e-06	0.00401	CTTCTTCTTCTTCTTCTTT
	orange1.1g048459m	Cs6g19570	C2H2	1667	1685	+	10.3025	3.12e-05	0.0216	CTTCTTCTTCTTCTTTTTT
	orange1.1g048459m	Cs6g19570	C2H2	1652	1670	+	10.2017	3.29e-05	0.0216	TTCTTTCTTCTTCTTCTTC
	orange1.1g048459m	Cs6g19570	C2H2	1654	1672	+	9.36975	5.02e-05	0.0274	CTTTCTTCTTCTTCTTCTT
	orange1.1g048459m	Cs6g19570	C2H2	1673	1691	+	9.11765	5.7e-05	0.0274	CTTCTTCTTTTTTCTTTTC
	orange1.1g048459m	Cs6g19570	C2H2	1670	1688	+	8.93277	6.25e-05	0.0274	CTTCTTCTTCTTTTTTCTT
	orange1.1g003968m	Cs9g07440	CPP	1896	1908	-	11.0385	1.37e-05	0.0276	TGAAATTTTAAAC
	orange1.1g003968m	Cs9g07440	CPP	1755	1767	-	10.9615	1.63e-05	0.0276	GAAAATTTTAAAA
	orange1.1g024786m	Cs1g23230	Dof	1664	1684	+	17.0469	5.49e-08	0.000201	CTTCTTCTTCTTCTTCTTTTT
	orange1.1g019668m	Cs7g29050	Dof	1675	1695	+	18	1.1e-07	0.000343	TCTTCTTTTTTCTTTTCTTTT
	orange1.1g046549m	Cs1g18580	Dof	1670	1690	-	16.625	1.37e-07	0.000467	AAAAGAAAAAAGAAGAAGAAG
	orange1.1g021633m	Cs5g05490	Dof	1673	1693	-	15.75	7.97e-07	0.00259	AAGAAAAGAAAAAAGAAGAAG
	orange1.1g024786m	Cs1g23230	Dof	1676	1696	+	15.2969	9.63e-07	0.00155	CTTCTTTTTTCTTTTCTTTTC
	orange1.1g046549m	Cs1g18580	Dof	1677	1697	-	15.2812	1.06e-06	0.00182	AGAAAAGAAAAGAAAAAAGAA
	orange1.1g024786m	Cs1g23230	Dof	1671	1691	+	15.0938	1.27e-06	0.00155	TTCTTCTTCTTTTTTCTTTTC
	orange1.1g021633m	Cs5g05490	Dof	1680	1700	-	14.9062	2.34e-06	0.00379	GAAAGAAAAGAAAAGAAAAAA
	orange1.1g019668m	Cs7g29050	Dof	1682	1702	+	14.0312	7.44e-06	0.0111	TTTTCTTTTCTTTTCTTTCGG
	orange1.1g047290m	Cs2g04840	Dof	1680	1700	-	13.6094	9.55e-06	0.0345	GAAAGAAAAGAAAAGAAAAAA
	orange1.1g019668m	Cs7g29050	Dof	1676	1696	+	13.5469	1.11e-05	0.0111	CTTCTTTTTTCTTTTCTTTTC
	orange1.1g036178m	Cs7g25800	Dof	526	539	+	13.0938	1.26e-05	0.0407	AAAAAAGTTAATAA
	orange1.1g019668m	Cs7g29050	Dof	1650	1670	+	13.2344	1.42e-05	0.0111	GTTTCTTTCTTCTTCTTCTTC
	orange1.1g047290m	Cs2g04840	Dof	1673	1693	-	12.6719	2.22e-05	0.0401	AAGAAAAGAAAAAAGAAGAAG
	orange1.1g046549m	Cs1g18580	Dof	1682	1702	-	12.2812	2.99e-05	0.0341	CCGAAAGAAAAGAAAAGAAAA
	orange1.1g019668m	Cs7g29050	Dof	1677	1697	+	12.0469	3.43e-05	0.0214	TTCTTTTTTCTTTTCTTTTCT
	orange1.1g019668m	Cs7g29050	Dof	1669	1689	+	11.3281	5.57e-05	0.029	TCTTCTTCTTCTTTTTTCTTT
	orange1.1g019668m	Cs7g29050	Dof	1674	1694	+	11	6.89e-05	0.0307	TTCTTCTTTTTTCTTTTCTTT
	orange1.1g028913m	Cs7g05360	ERF	1782	1802	+	12.1594	3.08e-06	0.0122	TTCTCCGTCATTGCCTCTGAC
	orange1.1g019546m	Cs5g25510	ERF	1782	1802	-	13.2353	4.71e-06	0.0186	GTCAGAGGCAATGACGGAGAA
	orange1.1g035756m	Cs5g19590	ERF	1784	1803	+	13.2969	7.27e-06	0.0288	CTCCGTCATTGCCTCTGACG
	orange1.1g043131m	Cs2g16940	GRAS	1675	1694	-	13.5571	1.04e-05	0.0133	AAAGAAAAGAAAAAAGAAGA
	orange1.1g043131m	Cs2g16940	GRAS	1682	1701	-	13.3	1.26e-05	0.0133	CGAAAGAAAAGAAAAGAAAA
	orange1.1g043131m	Cs2g16940	GRAS	1677	1696	-	13.2857	1.28e-05	0.0133	GAAAAGAAAAGAAAAAAGAA
	orange1.1g043131m	Cs2g16940	GRAS	1653	1672	-	13.1	1.47e-05	0.0133	AAGAAGAAGAAGAAGAAAGA
	orange1.1g043131m	Cs2g16940	GRAS	1650	1669	-	12.3714	2.52e-05	0.0133	AAGAAGAAGAAGAAAGAAAC
	orange1.1g043131m	Cs2g16940	GRAS	112	131	-	12.1	3.05e-05	0.0133	AACAAAGAGACAGGATACAA
	orange1.1g043131m	Cs2g16940	GRAS	1656	1675	-	11.9714	3.33e-05	0.0133	AAGAAGAAGAAGAAGAAGAA
	orange1.1g043131m	Cs2g16940	GRAS	1659	1678	-	11.9714	3.33e-05	0.0133	AAGAAGAAGAAGAAGAAGAA
	orange1.1g043131m	Cs2g16940	GRAS	1662	1681	-	11.9714	3.33e-05	0.0133	AAGAAGAAGAAGAAGAAGAA
	orange1.1g043131m	Cs2g16940	GRAS	1647	1666	-	11.9429	3.4e-05	0.0133	AAGAAGAAGAAAGAAACCCA
	orange1.1g043131m	Cs2g16940	GRAS	1672	1691	-	10.6286	8.11e-05	0.0256	GAAAAGAAAAAAGAAGAAGA
	orange1.1g043131m	Cs2g16940	GRAS	1667	1686	-	10.6	8.25e-05	0.0256	GAAAAAAGAAGAAGAAGAAG
	orange1.1g043131m	Cs2g16940	GRAS	1674	1693	-	10.5571	8.48e-05	0.0256	AAGAAAAGAAAAAAGAAGAA
	orange1.1g022713m	Cs1g21160	HD-ZIP	1272	1281	+	13.7703	6.32e-06	0.0239	GCCAATCATT
	orange1.1g002869m	orange1.1t00309	HD-ZIP	1010	1020	+	14.2462	9.55e-06	0.0262	GCATTAATTAA
	orange1.1g041877m	Cs6g21150	HD-ZIP	628	638	-	13.9041	1.08e-05	0.0334	TTAATAATTGA
	orange1.1g019570m	Cs1g20000	HD-ZIP	1274	1284	+	12.209	1.26e-05	0.0393	CAATCATTATC
	orange1.1g036845m	Cs5g05950	LBD	1782	1802	+	13.7969	3.29e-06	0.013	TTCTCCGTCATTGCCTCTGAC
	orange1.1g027472m	Cs2g12200	LBD	1780	1800	+	12.875	7.14e-06	0.0283	ATTTCTCCGTCATTGCCTCTG
	orange1.1g027691m	orange1.1t00278	MIKC_MADS	1673	1693	+	18.8841	3.41e-08	0.000103	CTTCTTCTTTTTTCTTTTCTT
	orange1.1g027691m	orange1.1t00278	MIKC_MADS	1664	1684	+	18.6087	5.59e-08	0.000103	CTTCTTCTTCTTCTTCTTTTT
	orange1.1g027691m	orange1.1t00278	MIKC_MADS	1667	1687	+	18.4058	7.85e-08	0.000103	CTTCTTCTTCTTCTTTTTTCT
	orange1.1g027691m	orange1.1t00278	MIKC_MADS	1655	1675	+	18.1304	1.21e-07	0.000119	TTTCTTCTTCTTCTTCTTCTT
	orange1.1g027691m	orange1.1t00278	MIKC_MADS	1658	1678	+	17.8406	1.85e-07	0.000121	CTTCTTCTTCTTCTTCTTCTT
	orange1.1g027691m	orange1.1t00278	MIKC_MADS	1661	1681	+	17.8406	1.85e-07	0.000121	CTTCTTCTTCTTCTTCTTCTT
	orange1.1g027691m	orange1.1t00278	MIKC_MADS	1681	1701	+	17.5797	2.65e-07	0.00014	TTTTTCTTTTCTTTTCTTTCG
	orange1.1g027691m	orange1.1t00278	MIKC_MADS	1670	1690	+	17.4783	3.04e-07	0.00014	CTTCTTCTTCTTTTTTCTTTT
	orange1.1g027691m	orange1.1t00278	MIKC_MADS	1676	1696	+	17.4348	3.21e-07	0.00014	CTTCTTTTTTCTTTTCTTTTC
	orange1.1g027691m	orange1.1t00278	MIKC_MADS	1674	1694	+	17.1449	4.64e-07	0.000171	TTCTTCTTTTTTCTTTTCTTT
	orange1.1g027691m	orange1.1t00278	MIKC_MADS	1679	1699	+	17.1159	4.81e-07	0.000171	CTTTTTTCTTTTCTTTTCTTT
	orange1.1g027691m	orange1.1t00278	MIKC_MADS	1675	1695	+	16.8406	6.67e-07	0.000216	TCTTCTTTTTTCTTTTCTTTT
	orange1.1g027691m	orange1.1t00278	MIKC_MADS	1680	1700	+	16.7101	7.75e-07	0.000216	TTTTTTCTTTTCTTTTCTTTC
	orange1.1g027691m	orange1.1t00278	MIKC_MADS	1652	1672	+	16.6957	7.88e-07	0.000216	TTCTTTCTTCTTCTTCTTCTT
	orange1.1g027691m	orange1.1t00278	MIKC_MADS	1651	1671	+	16.6522	8.27e-07	0.000216	TTTCTTTCTTCTTCTTCTTCT
	orange1.1g027691m	orange1.1t00278	MIKC_MADS	1649	1669	+	16.2174	1.33e-06	0.000325	GGTTTCTTTCTTCTTCTTCTT
	orange1.1g027691m	orange1.1t00278	MIKC_MADS	1666	1686	+	15.8261	1.97e-06	0.000455	TCTTCTTCTTCTTCTTTTTTC
	orange1.1g027691m	orange1.1t00278	MIKC_MADS	1669	1689	+	15.3623	3.06e-06	0.000668	TCTTCTTCTTCTTTTTTCTTT
	orange1.1g027691m	orange1.1t00278	MIKC_MADS	1657	1677	+	15.0725	3.98e-06	0.000781	TCTTCTTCTTCTTCTTCTTCT
	orange1.1g027691m	orange1.1t00278	MIKC_MADS	1660	1680	+	15.0725	3.98e-06	0.000781	TCTTCTTCTTCTTCTTCTTCT
	orange1.1g027691m	orange1.1t00278	MIKC_MADS	1654	1674	+	15.0145	4.19e-06	0.000782	CTTTCTTCTTCTTCTTCTTCT
	orange1.1g027691m	orange1.1t00278	MIKC_MADS	1663	1683	+	14.8696	4.75e-06	0.000847	TCTTCTTCTTCTTCTTCTTTT
	orange1.1g027691m	orange1.1t00278	MIKC_MADS	502	522	-	13.5652	1.33e-05	0.00227	TTCTACTTTCCTTGTTTCTCT
	orange1.1g027691m	orange1.1t00278	MIKC_MADS	496	516	-	13.2464	1.67e-05	0.00274	TTTCCTTGTTTCTCTACTTAT
Cs6g15910(PSY1)	orange1.1g038243m	Cs6g03550	AP2	1343	1362	-	15.962	2e-06	0.00775	AAAAACATGAGAGGGAGAGA
	orange1.1g038243m	Cs6g03550	AP2	1341	1360	-	14.1392	8.33e-06	0.0161	AAACATGAGAGGGAGAGAAA
	orange1.1g010039m	Cs1g20480	AP2	1814	1828	-	12.3125	2.37e-05	0.0939	CCTCGGAAAACCCGA
	orange1.1g010454m	Cs8g17390	AP2	1820	1829	-	10.5143	7.42e-05	0.296	ACCTCGGAAA
	orange1.1g038243m	Cs6g03550	AP2	1648	1667	-	10.2911	8.39e-05	0.0881	AAAACCATAAAAAAGATTAA
	orange1.1g038243m	Cs6g03550	AP2	1637	1656	-	10.1266	9.12e-05	0.0881	AAAGATTAAAAGACGAGTAG
	orange1.1g041864m	Cs2g14320	B3	1977	1991	+	17.0312	5.44e-07	0.00214	AGATACATGCATGTA
	orange1.1g041864m	Cs2g14320	B3	1908	1922	-	16.0781	1.87e-06	0.00369	AGGTACATGCATGTA
	orange1.1g041864m	Cs2g14320	B3	1905	1919	+	15.3438	4.13e-06	0.00407	AGTTACATGCATGTA
	orange1.1g041864m	Cs2g14320	B3	1980	1994	-	15.3438	4.13e-06	0.00407	AGTTACATGCATGTA
	orange1.1g038867m	Cs5g34660	B3	934	942	+	13.7895	1.13e-05	0.045	CGGCATGCG
	orange1.1g042953m	Cs3g24140	B3	1092	1112	+	-0.308824	2.63e-05	0.102	CATTGGGTTTTTACTGGCAAA
	orange1.1g041864m	Cs2g14320	B3	733	747	-	12.3906	3.74e-05	0.0294	CTATACATGCAACAT
	orange1.1g045031m	Cs5g34340	B3	233	247	+	12.3699	4.52e-05	0.176	GATGATGAACAAATA
	orange1.1g039100m	Cs2g05780	B3	936	943	-	8.53333	6.5e-05	0.164	ACGCATGC
	orange1.1g039100m	Cs2g05780	B3	934	941	+	8.44762	8.28e-05	0.164	CGGCATGC
	orange1.1g018368m	Cs3g25750	BBR-BPC	1334	1354	+	10.4324	1.23e-06	0.00473	TTATTATTTTCTCTCCCTCTC
	orange1.1g022806m	orange1.1t01638	BBR-BPC	1329	1352	-	5.51562	8.1e-06	0.0176	GAGGGAGAGAAAATAATAAGGAAG
	orange1.1g022806m	orange1.1t01638	BBR-BPC	1333	1356	-	4.875	1.02e-05	0.0176	ATGAGAGGGAGAGAAAATAATAAG
	orange1.1g018368m	Cs3g25750	BBR-BPC	1332	1352	+	4.05405	1.11e-05	0.0155	CCTTATTATTTTCTCTCCCTC
	orange1.1g018368m	Cs3g25750	BBR-BPC	1336	1356	+	3.78378	1.21e-05	0.0155	ATTATTTTCTCTCCCTCTCAT
	orange1.1g022806m	orange1.1t01638	BBR-BPC	1325	1348	-	3.65625	1.55e-05	0.0176	GAGAGAAAATAATAAGGAAGGAGT
	orange1.1g022806m	orange1.1t01638	BBR-BPC	1331	1354	-	3.14062	1.85e-05	0.0176	GAGAGGGAGAGAAAATAATAAGGA
	orange1.1g022806m	orange1.1t01638	BBR-BPC	1327	1350	-	1.5625	3.11e-05	0.0238	GGGAGAGAAAATAATAAGGAAGGA
	orange1.1g022806m	orange1.1t01638	BBR-BPC	1341	1364	-	0.984375	3.75e-05	0.0239	AGAAAAACATGAGAGGGAGAGAAA
	orange1.1g007797m	Cs7g18810	bHLH	1371	1378	+	12.8382	4.33e-05	0.172	TCACATGC
	orange1.1g018007m	Cs9g13930	bHLH	1534	1544	+	10.0685	8.92e-05	0.353	TGCCACTAGCT
	orange1.1g042649m	Cs2g07210	bHLH	1933	1946	-	5.70476	8.92e-05	0.353	CACTATTCATGTGA
	orange1.1g007797m	Cs7g18810	bHLH	1185	1192	-	9.76471	9.45e-05	0.188	CCACATGT
	orange1.1g019960m	Cs7g12020	bHLH	1925	1939	-	7.29688	9.51e-05	0.376	CATGTGAGAGGGATG
	orange1.1g045786m	Cs1g16230	bZIP	1222	1236	+	7.3125	8.21e-05	0.325	AATGATGTCTTCCAC
	orange1.1g018238m	Cs1g02310	bZIP	1222	1236	-	7.23438	9.55e-05	0.379	GTGGAAGACATCATT
	orange1.1g009831m	Cs3g22510	C2H2	1852	1866	-	12.5938	1.95e-05	0.0775	ACCCTTCCCGGATCC
	orange1.1g021090m	Cs5g08790	C2H2	1236	1243	-	10.6562	6.86e-05	0.273	TGAAGTAG
	orange1.1g044007m	Cs3g22510	C2H2	1252	1269	+	10.2174	7.63e-05	0.302	CAAATGACACATCCCCTA
	orange1.1g003968m	Cs9g07440	CPP	130	142	+	10.0673	7.23e-05	0.284	TAAAATTTTAAAA
	orange1.1g019668m	Cs7g29050	Dof	1641	1661	+	12.9219	1.81e-05	0.0692	TCGTCTTTTAATCTTTTTTAT
	orange1.1g011752m	Cs5g10770	Dof	1060	1078	-	11.3281	6.41e-05	0.25	AAAACAAAAAAAGAGTACA
	orange1.1g047290m	Cs2g04840	Dof	1060	1080	-	10.9219	8.48e-05	0.33	TCAAAACAAAAAAAGAGTACA
	orange1.1g015878m	Cs3g26000	E2F/DP	1564	1578	+	6.05263	8.8e-05	0.347	AGTGTTGCGCCATGA
	orange1.1g019546m	Cs5g25510	ERF	1609	1629	-	9.80882	2.42e-05	0.0959	GGACGTCGAATCAGCGGTTGT
	orange1.1g011006m	Cs8g21020	G2-like	530	538	-	11.9726	6.71e-05	0.262	GTGAAAACA
	orange1.1g017464m	Cs6g08990	G2-like	800	810	-	11.375	8.64e-05	0.337	AGAAGAATTTT
	orange1.1g023588m	Cs8g16430	GATA	1846	1860	+	12.9688	2.22e-05	0.0883	AAACCCGGATCCGGG
	orange1.1g017390m	Cs4g19330	GATA	1847	1859	+	12.7969	2.65e-05	0.105	AACCCGGATCCGG
	orange1.1g022728m	Cs1g10590	GATA	221	239	-	5.2027	3.92e-05	0.154	CATCATCTTCTTTAGGACG
	orange1.1g032112m	Cs9g02700	GATA	221	239	-	5.89855	8.41e-05	0.327	CATCATCTTCTTTAGGACG
	orange1.1g043131m	Cs2g16940	GRAS	1335	1354	-	15.1	2.84e-06	0.0111	GAGAGGGAGAGAAAATAATA
	orange1.1g041877m	Cs6g21150	HD-ZIP	1514	1524	+	12.2192	5.48e-05	0.208	TTAATAATTGT
	orange1.1g022702m	Cs7g04110	HD-ZIP	1514	1524	+	11.7353	5.79e-05	0.221	TTAATAATTGT
	orange1.1g023291m	Cs2g28330	HD-ZIP	1514	1524	+	11.9559	5.83e-05	0.223	TTAATAATTGT
	orange1.1g016692m	Cs3g23410	HSF	358	372	+	10.274	2.12e-05	0.0842	TGAACCAACTAGAAG
	orange1.1g018107m	Cs9g07650	HSF	358	372	+	11.1094	3.94e-05	0.157	TGAACCAACTAGAAG
	orange1.1g015635m	Cs2g04400	HSF	355	373	+	10.5938	4.31e-05	0.165	CTCTGAACCAACTAGAAGA
	orange1.1g011077m	Cs5g25330	HSF	359	370	+	11.2344	4.36e-05	0.173	GAACCAACTAGA
	orange1.1g025781m	orange1.1t02319	HSF	358	372	-	10.525	7.4e-05	0.294	CTTCTAGTTGGTTCA
	orange1.1g018495m	Cs4g15820	HSF	359	369	-	8.40625	8.7e-05	0.346	CTAGTTGGTTC
	orange1.1g027691m	orange1.1t00278	MIKC_MADS	1331	1351	+	12.4058	2.94e-05	0.0514	TCCTTATTATTTTCTCTCCCT
	orange1.1g027691m	orange1.1t00278	MIKC_MADS	1329	1349	+	12.3623	3.02e-05	0.0514	CTTCCTTATTATTTTCTCTCC
	orange1.1g027691m	orange1.1t00278	MIKC_MADS	1348	1368	+	11.913	4e-05	0.0514	CCCTCTCATGTTTTTCTTTGT
	orange1.1g036452m	Cs2g04250	MIKC_MADS	1547	1565	-	10.8261	7.45e-05	0.292	CTCTCTCCTTTTATAGCTT
	orange1.1g027691m	orange1.1t00278	MIKC_MADS	1652	1672	+	10.6522	8.17e-05	0.0787	TCTTTTTTATGGTTTTTTTTA
	orange1.1g023196m	Cs7g31610	MYB	724	737	-	13.3594	1.13e-05	0.0445	AACATTATCTTTAT
	orange1.1g044161m	orange1.1t00911	MYB	1683	1697	-	11.0938	3.37e-05	0.13	TTTTTATTAGGTAAG
	orange1.1g023196m	Cs7g31610	MYB	228	241	-	11.4219	6.54e-05	0.129	TTCATCATCTTCTT
	orange1.1g021503m	Cs8g02740	MYB	794	808	-	11.4062	8.47e-05	0.171	AAGAATTTTGGTGAA
	orange1.1g021503m	Cs8g02740	MYB	1683	1697	-	11.375	8.67e-05	0.171	TTTTTATTAGGTAAG
	orange1.1g045434m	Cs1g01670	MYB	1683	1692	-	11.1781	9.02e-05	0.359	ATTAGGTAAG
	orange1.1g019307m	Cs5g10670	MYB	1420	1437	-	10.0781	9.21e-05	0.363	TTAGGCAGATGATTGTTG
	orange1.1g037998m	Cs3g18250	MYB	791	811	-	10.6406	9.51e-05	0.374	TAGAAGAATTTTGGTGAAATA
	orange1.1g036344m	Cs1g21200	MYB	1795	1807	+	0.417722	9.76e-05	0.388	ACGGGGTTGATTC
	orange1.1g024484m	Cs9g10480	MYB	466	486	-	10.25	9.81e-05	0.381	CTGCATTAGTATAACCAACAA
	orange1.1g047042m	Cs4g13690	MYB_related	723	737	-	11.375	5.79e-05	0.223	AACATTATCTTTATA
	orange1.1g021351m	Cs7g07830	MYB_related	152	161	+	11.7368	6.33e-05	0.252	ATGGATAAAG
	orange1.1g007393m	Cs5g16180	NAC	248	262	+	15.9688	2.73e-06	0.0108	CTTGGTCCCGAAGTA
	orange1.1g018835m	Cs7g22920	NAC	248	262	-	14.7031	6.49e-06	0.0258	TACTTCGGGACCAAG
	orange1.1g017665m	Cs5g26130	NAC	676	690	+	13.625	9.43e-06	0.0372	AAAATACGTGTAGAA
	orange1.1g018835m	Cs7g22920	NAC	246	260	+	13	2.15e-05	0.0427	TACTTGGTCCCGAAG
	orange1.1g040617m	Cs5g16720	NAC	246	262	+	12.0156	2.98e-05	0.114	TACTTGGTCCCGAAGTA
	orange1.1g007938m	Cs6g15960	NAC	218	233	-	12.2656	3.22e-05	0.09	CTTCTTTAGGACGGAA
	orange1.1g046996m	Cs3g01350	NAC	215	233	-	12.1094	3.37e-05	0.134	CTTCTTTAGGACGGAATTG
	orange1.1g007393m	Cs5g16180	NAC	246	260	-	12.0469	3.97e-05	0.0788	CTTCGGGACCAAGTA
	orange1.1g007938m	Cs6g15960	NAC	245	260	-	11.5469	4.53e-05	0.09	CTTCGGGACCAAGTAT
	orange1.1g016791m	#N/A	NAC	244	260	-	7.8125	4.82e-05	0.116	CTTCGGGACCAAGTATT
	orange1.1g040617m	Cs5g16720	NAC	246	262	-	10.5781	5.75e-05	0.114	TACTTCGGGACCAAGTA
	orange1.1g016791m	#N/A	NAC	615	631	+	7.14062	5.85e-05	0.116	CTTGCACTACATGAAAC
	orange1.1g009388m	Cs5g01180	NAC	1710	1718	+	9.55238	6.95e-05	0.138	TTAAGTAAC
	orange1.1g009388m	Cs5g01180	NAC	1705	1713	-	9.55238	6.95e-05	0.138	TTAAGTAAC
	orange1.1g036998m	orange1.1t03242	NAC	612	632	+	7.25	7.55e-05	0.286	ATTCTTGCACTACATGAAACC
	orange1.1g023197m	Cs7g03570	NAC	676	686	-	11.0625	9.14e-05	0.364	ACACGTATTTT
	orange1.1g017035m	Cs7g12870	RAV	588	595	-	13.6737	2.98e-05	0.0978	GATGTTGC
	orange1.1g017035m	Cs7g12870	RAV	732	739	+	12.3684	4.92e-05	0.0978	AATGTTGC
	orange1.1g020302m	Cs1g03630	SBP	1055	1070	+	12.0814	4.63e-05	0.178	TGCATTGTACTCTTTT
	orange1.1g015799m	Cs6g22270	TCP	494	506	-	8.08219	3.04e-05	0.121	ATGGGGATCAGAT
	orange1.1g017725m	Cs5g12070	TCP	249	256	-	9.42857	3.22e-05	0.128	GGGACCAA
	orange1.1g014360m	Cs7g25460	TCP	249	258	-	10.0211	7.31e-05	0.291	TCGGGACCAA
	orange1.1g009174m	Cs4g06100	Trihelix	1098	1107	+	10.2737	7.23e-05	0.283	GTTTTTACTG
	orange1.1g019057m	Cs8g10600	Trihelix	43	60	+	11.2206	7.24e-05	0.287	TACTGAACAGGCCCTTAG
	orange1.1g004963m	Cs4g07560	WRKY	113	120	+	12.0421	4.81e-05	0.192	CAGTCAAC
	orange1.1g011340m	Cs2g19800	WRKY	1077	1087	+	9.88372	6e-05	0.239	TTGACCAGGTT
	orange1.1g008458m	Cs4g09310	WRKY	1073	1085	+	10.7031	8.98e-05	0.357	TGTTTTGACCAGG
	orange1.1g040711m	orange1.1t01779	WRKY	109	127	-	10.5312	8.98e-05	0.356	AGTATAAGTTGACTGATGG
	orange1.1g021598m	Cs7g29570	WRKY	111	123	-	7.51562	9.85e-05	0.392	TAAGTTGACTGAT
orange1.1t00772(Lcyb)	orange1.1g038243m	Cs6g03550	AP2	601	620	+	16.9241	8.34e-07	0.00312	AAAAAAGTAAAAAAAAAAAA
	orange1.1g038243m	Cs6g03550	AP2	602	621	+	14.1646	8.18e-06	0.00967	AAAAAGTAAAAAAAAAAAAA
	orange1.1g038243m	Cs6g03550	AP2	1762	1781	+	13.8481	1.02e-05	0.00967	AAAAGTGAGAAGAAAAAAAA
	orange1.1g038243m	Cs6g03550	AP2	76	95	+	13.5063	1.29e-05	0.00967	AAGAATAAAAATAAAAAAGA
	orange1.1g038243m	Cs6g03550	AP2	603	622	+	13.3671	1.42e-05	0.00967	AAAAGTAAAAAAAAAAAAAG
	orange1.1g038243m	Cs6g03550	AP2	1760	1779	+	13.2278	1.55e-05	0.00967	GGAAAAGTGAGAAGAAAAAA
	orange1.1g038243m	Cs6g03550	AP2	1676	1695	+	12.962	1.84e-05	0.00984	AAGGAAGAAAATGAGATTGA
	orange1.1g038243m	Cs6g03550	AP2	82	101	+	11.3418	4.82e-05	0.0177	AAAAATAAAAAAGAAAATCA
	orange1.1g038243m	Cs6g03550	AP2	1752	1771	+	11.1899	5.24e-05	0.0177	GTGAAGGAGGAAAAGTGAGA
	orange1.1g038243m	Cs6g03550	AP2	599	618	+	11.1139	5.46e-05	0.0177	TTAAAAAAGTAAAAAAAAAA
	orange1.1g038243m	Cs6g03550	AP2	632	651	-	10.9241	6.05e-05	0.0177	AAGACCCAAGAGGAGAAACA
	orange1.1g038243m	Cs6g03550	AP2	1696	1715	+	10.7089	6.78e-05	0.0177	AGGAAGAAAAATGAGATTGA
	orange1.1g038243m	Cs6g03550	AP2	1716	1735	+	10.7089	6.78e-05	0.0177	AGGAAGAAAAATGAGATTGA
	orange1.1g038243m	Cs6g03550	AP2	80	99	+	10.557	7.33e-05	0.0177	ATAAAAATAAAAAAGAAAAT
	orange1.1g038243m	Cs6g03550	AP2	779	798	-	10.4684	7.67e-05	0.0177	AAAAAAGTAAGTGATAGTGA
	orange1.1g038243m	Cs6g03550	AP2	1738	1757	+	10.4684	7.67e-05	0.0177	GAAGAAAAATGAGCGTGAAG
	orange1.1g038243m	Cs6g03550	AP2	609	628	+	10.3797	8.03e-05	0.0177	AAAAAAAAAAAAAGGACTGT
	orange1.1g038243m	Cs6g03550	AP2	1736	1755	+	10.2278	8.67e-05	0.018	AGGAAGAAAAATGAGCGTGA
	orange1.1g010454m	Cs8g17390	AP2	1867	1876	-	9.98095	9.77e-05	0.389	TCGTCGTACA
	orange1.1g005482m	Cs7g25670	ARF	1921	1941	+	-0.0625	3.43e-05	0.098	TATGGGGGTGTGGCGAAAAAT
	orange1.1g002516m	Cs3g25860	ARF	300	309	-	12.375	3.45e-05	0.135	CCCGACACGA
	orange1.1g003544m	Cs6g16030	ARF	207	215	-	11.8333	3.53e-05	0.0703	CGTGTCGGG
	orange1.1g003544m	Cs6g16030	ARF	301	309	+	11.8333	3.53e-05	0.0703	CGTGTCGGG
	orange1.1g004106m	Cs2g05440	ARF	302	311	+	12.6286	3.68e-05	0.0907	GTGTCGGGTA
	orange1.1g004106m	Cs2g05440	ARF	205	214	-	12.2286	4.57e-05	0.0907	GTGTCGGGTT
	orange1.1g005482m	Cs7g25670	ARF	860	880	-	-1.5875	5.23e-05	0.098	CTTATGGGGGTGGCGAAAAAT
	orange1.1g004792m	Cs7g19770	ARF	206	215	+	11.2344	6.87e-05	0.137	ACCCGACACG
	orange1.1g004792m	Cs7g19770	ARF	301	310	-	11.2344	6.87e-05	0.137	ACCCGACACG
	orange1.1g002516m	Cs3g25860	ARF	207	216	+	11.2812	7.73e-05	0.152	CCCGACACGG
	orange1.1g041864m	Cs2g14320	B3	527	541	+	14.8281	6.76e-06	0.0268	ATATACATGCAATAA
	orange1.1g042953m	Cs3g24140	B3	1921	1941	+	-3.26471	5.51e-05	0.212	TATGGGGGTGTGGCGAAAAAT
	orange1.1g022806m	orange1.1t01638	BBR-BPC	1758	1781	+	5.71875	7.53e-06	0.0238	GAGGAAAAGTGAGAAGAAAAAAAA
	orange1.1g022806m	orange1.1t01638	BBR-BPC	1754	1777	+	3.71875	1.52e-05	0.0238	GAAGGAGGAAAAGTGAGAAGAAAA
	orange1.1g022806m	orange1.1t01638	BBR-BPC	1676	1699	+	2.3125	2.43e-05	0.0238	AAGGAAGAAAATGAGATTGAAGGA
	orange1.1g022806m	orange1.1t01638	BBR-BPC	1750	1773	+	2.17188	2.55e-05	0.0238	GCGTGAAGGAGGAAAAGTGAGAAG
	orange1.1g022806m	orange1.1t01638	BBR-BPC	1756	1779	+	0.25	4.74e-05	0.0355	AGGAGGAAAAGTGAGAAGAAAAAA
	orange1.1g018368m	Cs3g25750	BBR-BPC	1750	1770	-	-0.87838	4.93e-05	0.187	CTCACTTTTCCTCCTTCACGC
	orange1.1g022806m	orange1.1t01638	BBR-BPC	1680	1703	+	-0.70313	6.39e-05	0.0398	AAGAAAATGAGATTGAAGGAAGAA
	orange1.1g024344m	Cs7g04700	bHLH	720	740	+	14.4375	8.29e-06	0.0329	CATGTGCCATGTGGGTGACCC
	orange1.1g006040m	Cs6g01760	bHLH	724	733	+	13.9688	1.47e-05	0.0586	TGCCATGTGG
	orange1.1g023215m	Cs3g22920	bHLH	1543	1553	-	12.4844	2.88e-05	0.114	AACAAGTGGCG
	orange1.1g007797m	Cs7g18810	bHLH	726	733	-	13.0882	3.29e-05	0.131	CCACATGG
	orange1.1g024344m	Cs7g04700	bHLH	712	732	-	11.6875	4e-05	0.0792	CACATGGCACATGTATTCGAG
	orange1.1g018007m	Cs9g13930	bHLH	1543	1553	+	12.4521	4e-05	0.157	CGCCACTTGTT
	orange1.1g036669m	Cs1g22470	bHLH	726	734	-	11.4842	5.56e-05	0.221	CCCACATGG
	orange1.1g015337m	orange1.1t03173	bHLH	1541	1554	+	11.5938	6.29e-05	0.246	TACGCCACTTGTTG
	orange1.1g007797m	Cs7g18810	bHLH	1170	1177	+	10.2794	8.41e-05	0.168	TCACATGT
	orange1.1g019960m	Cs7g12020	bHLH	720	734	+	7.79688	8.51e-05	0.338	CATGTGCCATGTGGG
	orange1.1g019163m	Cs3g21220	bZIP	330	341	+	15.875	3.06e-06	0.0122	TTGCCAGCTCTA
	orange1.1g020026m	Cs7g29820	bZIP	331	341	-	13.9688	1.17e-05	0.0468	TAGAGCTGGCA
	orange1.1g014327m	Cs5g23040	bZIP	331	341	-	12.1644	1.31e-05	0.0427	TAGAGCTGGCA
	orange1.1g014327m	Cs5g23040	bZIP	1589	1599	-	10.9041	2.14e-05	0.0427	TCCAACTGTCG
	orange1.1g019163m	Cs3g21220	bZIP	1588	1599	+	10.5312	4.98e-05	0.099	GCGACAGTTGGA
	orange1.1g044691m	Cs8g07470	bZIP	1416	1430	-	6.48438	5.11e-05	0.203	CTAGCAGACGCGGCC
	orange1.1g012287m	Cs3g10860	bZIP	1417	1428	-	11.3158	6.82e-05	0.271	AGCAGACGCGGC
	orange1.1g042014m	Cs6g19350	bZIP	1417	1428	-	1.17722	9.03e-05	0.359	AGCAGACGCGGC
	orange1.1g020026m	Cs7g29820	bZIP	1589	1599	-	10.1562	9.4e-05	0.187	TCCAACTGTCG
	orange1.1g043882m	Cs6g14970	bZIP	1414	1431	-	2.17188	9.46e-05	0.376	ACTAGCAGACGCGGCCTT
	orange1.1g048459m	Cs6g19570	C2H2	1673	1691	-	15.7311	1.45e-06	0.00552	TCTCATTTTCTTCCTTCTC
	orange1.1g048459m	Cs6g19570	C2H2	1752	1770	-	13.8403	4.48e-06	0.00855	CTCACTTTTCCTCCTTCAC
	orange1.1g038669m	Cs3g15900	C2H2	780	790	+	12.7538	1.14e-05	0.0444	CACTATCACTT
	orange1.1g048459m	Cs6g19570	C2H2	1670	1688	-	11.2521	1.89e-05	0.0207	CATTTTCTTCCTTCTCCAT
	orange1.1g048459m	Cs6g19570	C2H2	1755	1773	-	11	2.16e-05	0.0207	CTTCTCACTTTTCCTCCTT
	orange1.1g038669m	Cs3g15900	C2H2	1890	1900	-	12.1692	2.28e-05	0.0444	CACACCCACTT
	orange1.1g009831m	Cs3g22510	C2H2	739	753	-	11.5625	4.1e-05	0.148	ACCCACCCCGAGTGG
	orange1.1g048459m	Cs6g19570	C2H2	1679	1697	-	9.57143	4.54e-05	0.0347	CTTCAATCTCATTTTCTTC
	orange1.1g048459m	Cs6g19570	C2H2	809	827	+	9.01681	6e-05	0.0347	TTCGCTCATCTCCCTCATC
	orange1.1g048459m	Cs6g19570	C2H2	1758	1776	-	8.89916	6.36e-05	0.0347	TTTCTTCTCACTTTTCCTC
	orange1.1g048459m	Cs6g19570	C2H2	812	830	+	8.63025	7.26e-05	0.0347	GCTCATCTCCCTCATCCCA
	orange1.1g009831m	Cs3g22510	C2H2	867	881	+	10.6719	7.45e-05	0.148	GCCACCCCCATAAGA
	orange1.1g001406m	Cs8g11880	CAMTA	1415	1423	+	12.6286	1.02e-05	0.0407	AGGCCGCGT
	orange1.1g001365m	Cs1g01640	CAMTA	1418	1426	+	13.1368	1.04e-05	0.0416	CCGCGTCTG
	orange1.1g001365m	Cs1g01640	CAMTA	208	216	-	12.0526	4.02e-05	0.08	CCGTGTCGG
	orange1.1g001365m	Cs1g01640	CAMTA	294	302	+	11.2	8.58e-05	0.114	CCGTGTTCG
	orange1.1g003968m	Cs9g07440	CPP	29	41	-	10.8269	1.89e-05	0.0706	CAAAATTTTAAAT
	orange1.1g007469m	Cs4g16090	CPP	976	985	+	11.3776	9.33e-05	0.352	TATTTGAATT
	orange1.1g024786m	Cs1g23230	Dof	602	622	-	18.0781	5.82e-09	2.21e-05	CTTTTTTTTTTTTTACTTTTT
	orange1.1g019668m	Cs7g29050	Dof	78	98	-	16.9062	4.29e-07	0.00159	TTTTCTTTTTTATTTTTATTC
	orange1.1g046549m	Cs1g18580	Dof	1755	1775	+	15.0625	1.43e-06	0.00541	AAGGAGGAAAAGTGAGAAGAA
	orange1.1g024786m	Cs1g23230	Dof	1761	1781	-	14.6562	2.26e-06	0.00428	TTTTTTTTCTTCTCACTTTTC
	orange1.1g047290m	Cs2g04840	Dof	1752	1772	+	14.3906	4.38e-06	0.0166	GTGAAGGAGGAAAAGTGAGAA
	orange1.1g011752m	Cs5g10770	Dof	1754	1772	+	14.4531	4.8e-06	0.0182	GAAGGAGGAAAAGTGAGAA
	orange1.1g036178m	Cs7g25800	Dof	601	614	+	13.4062	7.81e-06	0.0294	AAAAAAGTAAAAAA
	orange1.1g046549m	Cs1g18580	Dof	596	616	+	13.0625	1.43e-05	0.0271	TATTTAAAAAAGTAAAAAAAA
	orange1.1g021633m	Cs5g05490	Dof	1752	1772	+	12.7656	2.15e-05	0.0648	GTGAAGGAGGAAAAGTGAGAA
	orange1.1g019668m	Cs7g29050	Dof	77	97	-	12.4219	2.63e-05	0.0277	TTTCTTTTTTATTTTTATTCT
	orange1.1g047290m	Cs2g04840	Dof	593	613	+	12.4688	2.63e-05	0.05	ACATATTTAAAAAAGTAAAAA
	orange1.1g019668m	Cs7g29050	Dof	599	619	-	12.375	2.72e-05	0.0277	TTTTTTTTTTTACTTTTTTAA
	orange1.1g011752m	Cs5g10770	Dof	595	613	+	12.4062	2.91e-05	0.0552	ATATTTAAAAAAGTAAAAA
	orange1.1g019668m	Cs7g29050	Dof	601	621	-	12.1406	3.21e-05	0.0277	TTTTTTTTTTTTTACTTTTTT
	orange1.1g021633m	Cs5g05490	Dof	80	100	+	12.1875	3.54e-05	0.0648	ATAAAAATAAAAAAGAAAATC
	orange1.1g019668m	Cs7g29050	Dof	602	622	-	11.8125	4.03e-05	0.0277	CTTTTTTTTTTTTTACTTTTT
	orange1.1g019668m	Cs7g29050	Dof	604	624	-	11.6562	4.48e-05	0.0277	TCCTTTTTTTTTTTTTACTTT
	orange1.1g021633m	Cs5g05490	Dof	593	613	+	11.7188	5.15e-05	0.0648	ACATATTTAAAAAAGTAAAAA
	orange1.1g019668m	Cs7g29050	Dof	600	620	-	11.375	5.41e-05	0.0286	TTTTTTTTTTTTACTTTTTTA
	orange1.1g047290m	Cs2g04840	Dof	80	100	+	11.25	6.74e-05	0.0647	ATAAAAATAAAAAAGAAAATC
	orange1.1g047290m	Cs2g04840	Dof	608	628	+	11.2344	6.81e-05	0.0647	TAAAAAAAAAAAAAGGACTGT
	orange1.1g019668m	Cs7g29050	Dof	605	625	-	11.0156	6.82e-05	0.0316	GTCCTTTTTTTTTTTTTACTT
	orange1.1g046549m	Cs1g18580	Dof	83	103	+	11.1562	7.62e-05	0.0961	AAAATAAAAAAGAAAATCATC
	orange1.1g015627m	Cs6g13890	E2F/DP	1397	1410	+	9.67188	5.36e-05	0.213	TGCAGCCGCCAATC
	orange1.1g007662m	orange1.1t04381	EIL	55	75	+	12.8228	1.56e-05	0.0605	GTGTCTATATTCATCATTTTA
	orange1.1g020391m	Cs1g16690	ERF	1396	1416	-	14.3125	3.67e-06	0.0145	CTTAGAGATTGGCGGCTGCAA
	orange1.1g039409m	Cs9g10650	ERF	1393	1420	+	11.9531	6.51e-06	0.0257	GATTTGCAGCCGCCAATCTCTAAGGCCG
	orange1.1g047334m	Cs9g13610	ERF	1393	1413	+	10.7344	7.08e-06	0.028	GATTTGCAGCCGCCAATCTCT
	orange1.1g036154m	Cs5g02630	ERF	1399	1406	+	14.3895	8.96e-06	0.0357	CAGCCGCC
	orange1.1g026385m	Cs9g13610	ERF	1397	1411	-	11.75	9.78e-06	0.0389	AGATTGGCGGCTGCA
	orange1.1g039390m	Cs1g04650	ERF	1397	1415	-	12.3906	1.18e-05	0.0466	TTAGAGATTGGCGGCTGCA
	orange1.1g045963m	Cs1g22720	ERF	1397	1411	-	13.0625	1.21e-05	0.0481	AGATTGGCGGCTGCA
	orange1.1g037347m	Cs2g05270	ERF	1392	1408	-	10.0312	1.56e-05	0.0617	TTGGCGGCTGCAAATCA
	orange1.1g025382m	Cs9g03820	ERF	1399	1406	+	12.9238	1.92e-05	0.0765	CAGCCGCC
	orange1.1g038194m	Cs7g30830	ERF	866	875	+	12.4651	2.82e-05	0.112	CGCCACCCCC
	orange1.1g023169m	Cs9g03110	ERF	1393	1407	+	11.3281	3.36e-05	0.133	GATTTGCAGCCGCCA
	orange1.1g043614m	Cs7g13260	ERF	1393	1407	+	9.25	4.08e-05	0.162	GATTTGCAGCCGCCA
	orange1.1g029507m	Cs7g06120	ERF	1395	1413	-	8.95312	4.95e-05	0.196	AGAGATTGGCGGCTGCAAA
	orange1.1g042353m	orange1.1t03397	ERF	1396	1406	+	7.17188	7.95e-05	0.315	TTGCAGCCGCC
	orange1.1g030591m	Cs5g10250	ERF	1396	1410	-	9.90625	8.63e-05	0.343	GATTGGCGGCTGCAA
	orange1.1g030994m	Cs2g05640	ERF	1400	1407	+	8.99048	9.28e-05	0.37	AGCCGCCA
	orange1.1g019546m	Cs5g25510	ERF	1398	1418	-	6.58824	9.37e-05	0.369	GCCTTAGAGATTGGCGGCTGC
	orange1.1g047334m	Cs9g13610	ERF	859	879	+	1.78125	9.6e-05	0.19	TATTTTTCGCCACCCCCATAA
	orange1.1g023148m	Cs9g15070	ERF	1393	1407	-	8.89062	9.69e-05	0.385	TGGCGGCTGCAAATC
	orange1.1g047455m	Cs9g18590	ERF	1396	1416	+	5.17647	9.78e-05	0.386	TTGCAGCCGCCAATCTCTAAG
	orange1.1g045783m	Cs4g09770	ERF	1574	1594	-	8	9.92e-05	0.392	CTGTCGCAAATGCAACCACCA
	orange1.1g013528m	Cs2g26640	G2-like	127	136	+	13.3898	8.23e-06	0.0323	AAGAATCTGT
	orange1.1g021481m	orange1.1t03294	G2-like	128	135	+	11.6875	4.01e-05	0.158	AGAATCTG
	orange1.1g024771m	orange1.1t01443	GATA	815	829	-	11.8382	2.65e-05	0.105	GGGATGAGGGAGATG
	orange1.1g022924m	Cs3g17060	GATA	265	279	-	10.7344	2.68e-05	0.104	TATGGATCGTCGAAT
	orange1.1g017390m	Cs4g19330	GATA	498	510	-	11.2812	6.94e-05	0.276	TTTCCAGATCTCC
	orange1.1g043131m	Cs2g16940	GRAS	605	624	+	10.5571	8.48e-05	0.325	AAGTAAAAAAAAAAAAAGGA
	orange1.1g022713m	Cs1g21160	HD-ZIP	1202	1211	-	13.5676	1.02e-05	0.0399	ACTAATCATT
	orange1.1g026974m	Cs1g23760	HD-ZIP	554	574	+	12.3077	3.13e-05	0.114	ACAACAATTATTAAATTAATT
	orange1.1g041877m	Cs6g21150	HD-ZIP	557	567	-	12.2192	5.48e-05	0.205	TTAATAATTGT
	orange1.1g022702m	Cs7g04110	HD-ZIP	557	567	-	11.7353	5.79e-05	0.212	TTAATAATTGT
	orange1.1g023291m	Cs2g28330	HD-ZIP	557	567	-	11.9559	5.83e-05	0.212	TTAATAATTGT
	orange1.1g025886m	orange1.1t00544	HD-ZIP	1200	1212	+	10.25	9.79e-05	0.369	TTAATGATTAGTT
	orange1.1g027691m	orange1.1t00278	MIKC_MADS	602	622	-	15.6957	2.24e-06	0.00571	CTTTTTTTTTTTTTACTTTTT
	orange1.1g027691m	orange1.1t00278	MIKC_MADS	603	623	-	15.3913	2.98e-06	0.00571	CCTTTTTTTTTTTTTACTTTT
	orange1.1g027691m	orange1.1t00278	MIKC_MADS	1671	1691	-	14.1739	8.41e-06	0.0107	TCTCATTTTCTTCCTTCTCCA
	orange1.1g037149m	orange1.1t00275	MIKC_MADS	842	860	-	12.875	1.28e-05	0.0451	TAACCCAAATAAGAATAAA
	orange1.1g027691m	orange1.1t00278	MIKC_MADS	605	625	-	13	1.99e-05	0.019	GTCCTTTTTTTTTTTTTACTT
	orange1.1g037149m	orange1.1t00275	MIKC_MADS	1234	1252	+	11.5781	2.46e-05	0.0451	ATACCTAAAAAGGCATTCT
	orange1.1g027691m	orange1.1t00278	MIKC_MADS	1757	1777	-	12.4348	2.89e-05	0.0221	TTTTCTTCTCACTTTTCCTCC
	orange1.1g040096m	Cs3g20200	MIKC_MADS	670	683	+	11.8125	3.71e-05	0.142	ATAAAAGAAGAAAC
	orange1.1g027470m	Cs1g24860	MIKC_MADS	1235	1249	+	11.7971	3.92e-05	0.0822	TACCTAAAAAGGCAT
	orange1.1g027470m	Cs1g24860	MIKC_MADS	668	682	+	11.6377	4.32e-05	0.0822	TTATAAAAGAAGAAA
	orange1.1g025240m	Cs7g02340	MIKC_MADS	665	683	-	10.4531	4.46e-05	0.056	GTTTCTTCTTTTATAAATT
	orange1.1g037149m	orange1.1t00275	MIKC_MADS	431	449	-	10.2969	4.48e-05	0.0547	TTTCCAAAATCAGTGAGAA
	orange1.1g027691m	orange1.1t00278	MIKC_MADS	1677	1697	-	11.5072	5.08e-05	0.0287	CTTCAATCTCATTTTCTTCCT
	orange1.1g027691m	orange1.1t00278	MIKC_MADS	75	95	-	11.4493	5.26e-05	0.0287	TCTTTTTTATTTTTATTCTTT
	orange1.1g036452m	Cs2g04250	MIKC_MADS	1234	1252	-	11.3043	5.47e-05	0.21	AGAATGCCTTTTTAGGTAT
	orange1.1g025240m	Cs7g02340	MIKC_MADS	1232	1250	-	9.98438	5.5e-05	0.056	AATGCCTTTTTAGGTATTC
	orange1.1g025240m	Cs7g02340	MIKC_MADS	844	862	+	9.85938	5.81e-05	0.056	TATTCTTATTTGGGTTATT
	orange1.1g025240m	Cs7g02340	MIKC_MADS	433	451	+	9.82812	5.89e-05	0.056	CTCACTGATTTTGGAAAGA
	orange1.1g037149m	orange1.1t00275	MIKC_MADS	1341	1359	+	9.45312	6.49e-05	0.0595	AATCTAAAAACAGTAAACA
	orange1.1g027190m	Cs3g17260	MIKC_MADS	1237	1251	-	10	6.88e-05	0.258	GAATGCCTTTTTAGG
	orange1.1g009402m	Cs6g06330	MYB	1606	1620	+	14.6406	7.75e-06	0.0298	GCTTCGTGACCGTTG
	orange1.1g019307m	Cs5g10670	MYB	1888	1905	+	13.8906	8.33e-06	0.0325	AGAAGTGGGTGTGAGGTA
	orange1.1g025697m	Cs5g16420	MYB	943	953	+	13.4658	1.61e-05	0.0632	GATTACCGTTA
	orange1.1g018559m	Cs7g16380	MYB	1886	1904	-	13.0469	1.9e-05	0.074	ACCTCACACCCACTTCTTT
	orange1.1g025697m	Cs5g16420	MYB	1610	1620	+	12.9863	3.17e-05	0.0632	CGTGACCGTTG
	orange1.1g024484m	Cs9g10480	MYB	1877	1897	-	12.0156	3.29e-05	0.114	ACCCACTTCTTTCAACAACTA
	orange1.1g046309m	Cs7g03660	MYB	1608	1620	+	12.5063	3.44e-05	0.0979	TTCGTGACCGTTG
	orange1.1g021756m	Cs6g07820	MYB	270	290	-	11.8987	3.65e-05	0.0858	CAATAAATGGATATGGATCGT
	orange1.1g045411m	Cs4g12760	MYB	1874	1894	-	11.1406	3.73e-05	0.146	CACTTCTTTCAACAACTATCG
	orange1.1g018746m	Cs6g21210	MYB	1888	1902	-	11.5938	4.2e-05	0.136	CTCACACCCACTTCT
	orange1.1g014135m	Cs6g01750	MYB	1570	1584	-	12.0781	4.23e-05	0.13	TGCAACCACCAAAAA
	orange1.1g046309m	Cs7g03660	MYB	941	953	+	11.8481	5e-05	0.0979	TAGATTACCGTTA
	orange1.1g018559m	Cs7g16380	MYB	1873	1891	-	11.2812	5.28e-05	0.0895	TTCTTTCAACAACTATCGT
	orange1.1g009402m	Cs6g06330	MYB	939	953	+	11.3906	5.61e-05	0.108	TTTAGATTACCGTTA
	orange1.1g021071m	Cs3g23070	MYB	943	953	-	11.7812	5.77e-05	0.218	TAACGGTAATC
	orange1.1g024484m	Cs9g10480	MYB	1570	1590	-	11.0938	5.93e-05	0.114	CGCAAATGCAACCACCAAAAA
	orange1.1g037998m	Cs3g18250	MYB	906	926	-	11.3281	6.09e-05	0.127	GTTGTAATATTTGTTGAAAGA
	orange1.1g021756m	Cs6g07820	MYB	1790	1810	-	10.9241	6.17e-05	0.0858	TAAGTTATGGATAATTAAAAA
	orange1.1g014135m	Cs6g01750	MYB	742	756	-	11.3594	6.65e-05	0.13	CATACCCACCCCGAG
	orange1.1g018559m	Cs7g16380	MYB	1570	1588	-	10.7656	6.89e-05	0.0895	CAAATGCAACCACCAAAAA
	orange1.1g017566m	Cs6g07390	MYB	944	962	+	11.4932	6.98e-05	0.151	ATTACCGTTAACTTTAACA
	orange1.1g021756m	Cs6g07820	MYB	1664	1684	+	10.6709	7.02e-05	0.0858	GCATGAATGGAGAAGGAAGAA
	orange1.1g018746m	Cs6g21210	MYB	1572	1586	-	10.7656	7.03e-05	0.136	AATGCAACCACCAAA
	orange1.1g017566m	Cs6g07390	MYB	1611	1629	+	11.3562	7.62e-05	0.151	GTGACCGTTGTGACTGAAA
	orange1.1g037998m	Cs3g18250	MYB	1883	1903	+	10.9688	7.72e-05	0.127	TTGAAAGAAGTGGGTGTGAGG
	orange1.1g019619m	Cs7g01800	MYB	1569	1579	+	10.9062	7.96e-05	0.16	ATTTTTGGTGG
	orange1.1g019619m	Cs7g01800	MYB	767	777	+	10.875	8.14e-05	0.16	CGTTTTGGTGG
	orange1.1g014829m	Cs5g33880	MYB	746	755	-	10.1263	8.83e-05	0.352	ATACCCACCC
	orange1.1g036344m	Cs1g21200	MYB	743	755	+	0.873418	8.84e-05	0.349	TCGGGGTGGGTAT
	orange1.1g019911m	Cs9g01750	MYB	979	993	+	11.2188	9.35e-05	0.363	TTGAATTAATTTGGC
	orange1.1g037998m	Cs3g18250	MYB	1870	1890	+	10.5938	9.79e-05	0.127	ACGACGATAGTTGTTGAAAGA
	orange1.1g021351m	Cs7g07830	MYB_related	275	284	-	11.8421	4.7e-05	0.187	ATGGATATGG
	orange1.1g047042m	Cs4g13690	MYB_related	273	287	+	11.25	6.24e-05	0.182	ATCCATATCCATTTA
	orange1.1g048263m	Cs9g13690	MYB_related	1793	1807	-	11.2812	7.17e-05	0.138	GTTATGGATAATTAA
	orange1.1g019948m	Cs5g08500	MYB_related	1791	1805	+	11.2969	7.36e-05	0.276	TTTTAATTATCCATA
	orange1.1g048263m	Cs9g13690	MYB_related	273	287	-	11.2188	7.47e-05	0.138	TAAATGGATATGGAT
	orange1.1g012625m	Cs6g16000	MYB_related	405	418	+	11.5625	7.8e-05	0.29	AGATAAATATCATA
	orange1.1g021851m	Cs5g16540	MYB_related	407	418	+	10.25	8.23e-05	0.305	ATAAATATCATA
	orange1.1g047042m	Cs4g13690	MYB_related	1793	1807	+	10.4844	9.63e-05	0.182	TTAATTATCCATAAC
	orange1.1g019821m	Cs3g22400	NAC	290	301	-	15.3778	1.76e-06	0.007	GAACACGGCACC
	orange1.1g023197m	Cs7g03570	NAC	289	299	-	13.5781	7.71e-06	0.0307	ACACGGCACCA
	orange1.1g046996m	Cs3g01350	NAC	289	307	-	14.2812	7.91e-06	0.0314	CGACACGAACACGGCACCA
	orange1.1g007598m	Cs7g21830	NAC	290	301	-	12.5579	1.36e-05	0.0542	GAACACGGCACC
	orange1.1g017665m	Cs5g26130	NAC	289	303	+	12.6875	2.35e-05	0.0496	TGGTGCCGTGTTCGT
	orange1.1g017665m	Cs5g26130	NAC	1536	1550	-	12.5938	2.56e-05	0.0496	AAGTGGCGTAAGTGA
	orange1.1g021910m	Cs1g08440	NAC	317	338	+	11.7344	4.47e-05	0.0918	GTCGTGTCAAATTTTGCCAGCT
	orange1.1g021910m	Cs1g08440	NAC	293	314	+	11.6875	4.63e-05	0.0918	GCCGTGTTCGTGTCGGGTAATT
	orange1.1g046948m	Cs9g17910	NAC	292	308	+	7.62025	7.9e-05	0.313	TGCCGTGTTCGTGTCGG
	orange1.1g017854m	Cs2g06460	NAC	1541	1548	+	11.3474	8.95e-05	0.357	TACGCCAC
	orange1.1g023197m	Cs7g03570	NAC	1540	1550	+	11.0312	9.47e-05	0.189	TTACGCCACTT
	orange1.1g002317m	Cs3g27300	Nin-like	1219	1233	+	12.5294	3.08e-05	0.122	GAATCAGCAGGATGA
	orange1.1g014360m	Cs7g25460	TCP	1594	1603	+	12.9158	1.53e-05	0.0608	GTTGGACCAC
	orange1.1g023883m	Cs7g11120	TCP	773	782	-	13.0286	1.62e-05	0.0644	GTGACCCACC
	orange1.1g016130m	Cs7g03980	TCP	732	744	-	10.75	2.77e-05	0.11	GAGTGGGTCACCC
	orange1.1g024547m	Cs3g22260	TCP	732	742	-	8.70312	3.6e-05	0.143	GTGGGTCACCC
	orange1.1g023883m	Cs7g11120	TCP	734	743	+	11.2952	4.26e-05	0.0848	GTGACCCACT
	orange1.1g014326m	Cs5g03980	TCP	732	751	-	-3.88372	5.05e-05	0.2	CCACCCCGAGTGGGTCACCC
	orange1.1g048727m	Cs5g10130	TCP	1594	1603	+	11.3229	5.16e-05	0.103	GTTGGACCAC
	orange1.1g048727m	Cs5g10130	TCP	1594	1603	-	11.3229	5.16e-05	0.103	GTGGTCCAAC
	orange1.1g047495m	Cs6g18940	TCP	714	743	-	4.82278	5.2e-05	0.145	AGTGGGTCACCCACATGGCACATGTATTCG
	orange1.1g017725m	Cs5g12070	TCP	1596	1603	+	9.01905	5.51e-05	0.22	TGGACCAC
	orange1.1g021111m	Cs2g25640	TCP	734	742	+	10.8211	6.21e-05	0.124	GTGACCCAC
	orange1.1g021111m	Cs2g25640	TCP	774	782	-	10.8211	6.21e-05	0.124	GTGACCCAC
	orange1.1g015799m	Cs6g22270	TCP	1593	1605	+	5.42466	6.6e-05	0.263	AGTTGGACCACTA
	orange1.1g047495m	Cs6g18940	TCP	729	758	+	3.58228	7.35e-05	0.145	TGTGGGTGACCCACTCGGGGTGGGTATGGC
	orange1.1g016130m	Cs7g03980	TCP	772	784	+	7.92188	7.65e-05	0.152	TGGTGGGTCACTA
	orange1.1g017956m	Cs2g01690	Trihelix	604	618	-	12.2647	3.21e-05	0.121	TTTTTTTTTTACTTT
	orange1.1g006925m	Cs3g21320	Trihelix	601	614	-	12.0938	3.44e-05	0.125	TTTTTTACTTTTTT
	orange1.1g004963m	Cs4g07560	WRKY	228	235	-	13.6316	1.11e-05	0.0441	GGGTCAAC
	orange1.1g026216m	Cs1g03100	WRKY	226	235	+	11.1271	6.22e-05	0.248	GTGTTGACCC
	orange1.1g018407m	Cs7g29580	WRKY	225	236	+	10.4844	7.71e-05	0.305	TGTGTTGACCCG
	orange1.1g045509m	Cs7g03080	WRKY	227	236	-	10.5938	7.74e-05	0.307	CGGGTCAACA
	orange1.1g020713m	orange1.1t01713	WRKY	227	234	-	11.7158	8.1e-05	0.321	GGTCAACA
	orange1.1g008458m	Cs4g09310	WRKY	225	237	+	10.6406	9.21e-05	0.365	TGTGTTGACCCGA

## Sheet: Table S7
Table S7. The TFs that showed high Pearson correlation coefficients with carotenoids synthesis-related genes.
TFs	target genes	PCCa	gene family
Cs1g23230	Cs8g02140(GGPPS2)	-0.906	Dof
orange1.1t00309	Cs8g02140	-0.91	HD-ZIP
Cs2g16940	Cs8g02140	-0.865	GRAS
Cs1g20000	Cs8g02140	-0.962	HD-ZIP
Cs9g07440	Cs8g02140	-0.897	CPP
orange1.1t01638	Cs8g02140	-0.894	BBR-BPC
Cs7g04110	Cs8g02140	-0.953	HD-ZIP
Cs9g18590	Cs8g02140	-0.929	ERF
Cs6g01750	Cs8g02140	-0.941	MYB
Cs1g23820	Cs8g02140	-0.861	C2H2
Cs6g07820	Cs8g02140	-1	MYB
Cs6g21240	Cs8g02140	-0.936	ZF-HD
orange1.1t00208	Cs8g02140	-0.911	YABBY
Cs4g06100	Cs8g02140	-0.94	Trihelix
Cs9g02700	Cs8g02140	-0.915	GATA
Cs5g08500	Cs8g02140	-0.93	MYB_related
Cs8g04050	Cs8g02140	0.992	MYB_related
Cs5g12270	Cs8g02140	-0.972	MADS
Cs5g17820	Cs8g02140	-0.955	MADS
Cs6g19700	Cs8g02140	-0.883	MADS
Cs7g10980	Cs8g02140	0.886	MADS
Cs7g11810	Cs8g02140	0.902	MADS
Cs7g16960	Cs8g02140	-0.864	MADS
Cs9g16575	Cs8g02140	-0.912	MADS
Cs1g17580	Cs8g02140	-0.951	AP2
Cs1g21310	Cs8g02140	-0.909	AP2
Cs3g18470	Cs8g02140	-0.893	ERF
Cs3g19420	Cs8g02140	0.874	AP2
Cs3g23270	Cs8g02140	0.951	AP2
Cs5g26770	Cs8g02140	0.986	AP2
Cs6g18930	Cs8g02140	-0.9	AP2
Cs7g12870	Cs8g02140	-0.964	RAV
Cs7g26660	Cs8g02140	0.987	AP2
Cs9g03820	Cs8g02140	0.858	AP2
orange1.1t00456	Cs8g02140	-0.989	AP2
orange1.1t02314	Cs8g02140	1	AP2
orange1.1t02436	Cs8g02140	-0.871	AP2
orange1.1t04058	Cs8g02140	0.976	AP2
orange1.1t05411	Cs8g02140	-0.877	AP2
Cs1g17530	Cs8g02140	0.943	GRAS
Cs2g19790	Cs8g02140	-0.907	GRAS
Cs4g09270	Cs8g02140	-1	GRAS
Cs5g06850	Cs8g02140	-0.941	GRAS
Cs5g10360	Cs8g02140	-0.893	GRAS
Cs5g23210	Cs8g02140	0.947	GRAS
Cs6g09040	Cs8g02140	0.892	GRAS
Cs6g17530	Cs8g02140	-0.937	GRAS
Cs8g18720	Cs8g02140	-0.933	GRAS
Cs9g07440	Cs6g15910(PSY1)	-0.904	CPP
Cs3g23410	Cs6g15910	-0.869	HSF
Cs5g25330	Cs6g15910	-0.969	HSF
Cs5g12070	Cs6g15910	-0.854	TCP
Cs7g25460	Cs6g15910	-0.922	TCP
Cs2g19800	Cs6g15910	-0.929	WRKY
Cs1g21080	Cs6g15910	0.913	MADS
Cs7g11810	Cs6g15910	0.926	MADS
Cs7g16960	Cs6g15910	-0.869	MADS
Cs9g16575	Cs6g15910	-0.887	MADS
Cs1g04650	Cs6g15910	0.924	AP2
Cs3g19420	Cs6g15910	0.973	AP2
Cs3g23270	Cs6g15910	0.929	AP2
Cs5g26770	Cs6g15910	0.973	AP2
Cs5g33540	Cs6g15910	0.948	AP2
Cs7g26660	Cs6g15910	0.963	AP2
Cs9g03820	Cs6g15910	0.959	AP2
orange1.1t00456	Cs6g15910	-0.863	AP2
orange1.1t02314	Cs6g15910	0.93	AP2
orange1.1t02436	Cs6g15910	-0.942	AP2
Cs4g09270	Cs6g15910	-0.914	GRAS
Cs5g23210	Cs6g15910	0.891	GRAS
Cs6g06570	Cs6g15910	-0.933	GRAS
Cs6g17530	Cs6g15910	-0.875	GRAS
Cs2g04520	Cs1g20530(DXS1)	0.944	WRKY
Cs7g25460	Cs1g20530	-0.901	TCP
orange1.1t00309	Cs1g20530	-0.978	HD-ZIP
Cs3g19420	Cs1g20530	0.989	AP2
Cs9g07440	Cs1g20530	-0.901	CPP
Cs1g21080	Cs1g20530	0.978	MADS
Cs7g11810	Cs1g20530	0.925	MADS
Cs9g16575	Cs1g20530	-0.868	MADS
Cs1g04650	Cs1g20530	0.943	AP2
Cs3g23270	Cs1g20530	0.893	AP2
Cs5g26770	Cs1g20530	0.908	AP2
Cs5g33540	Cs1g20530	0.986	AP2
Cs7g26660	Cs1g20530	0.899	AP2
Cs9g03820	Cs1g20530	0.912	AP2
orange1.1t02436	Cs1g20530	-0.871	AP2
Cs6g06570	Cs1g20530	-0.987	GRAS
Cs3g24140	Cs5g05440(DXR)	-0.975	B3
orange1.1t01638	Cs5g05440	-0.981	BBR-BPC
Cs1g23780	Cs5g05440	0.856	bZIP
Cs3g08880	Cs5g05440	-0.993	bZIP
orange1.1t02244	Cs5g05440	-0.939	C3H
Cs1g23230	Cs5g05440	-0.984	Dof
Cs9g18590	Cs5g05440	-0.961	ERF
Cs1g20000	Cs5g05440	-0.952	HD-ZIP
Cs7g13420	Cs5g05440	0.932	MYB
orange1.1t00911	Cs5g05440	0.91	MYB
Cs6g07390	Cs5g05440	-0.955	MYB
Cs7g17600	Cs5g05440	-0.942	NAC
Cs7g21830	Cs5g05440	0.856	NAC
Cs2g23550	Cs5g05440	-0.85	SBP
Cs1g07620	Cs5g05440	-0.902	SBP
orange1.1t02265	Cs5g05440	-0.969	SBP
Cs2g05730	Cs5g05440	-0.938	SBP
Cs5g10130	Cs5g05440	-0.981	TCP
Cs7g17180	Cs5g05440	0.898	WRKY
Cs2g02790	Cs5g05440	0.985	WRKY
orange1.1t00208	Cs5g05440	-0.947	YABBY
Cs7g11810	Cs5g05440	0.953	MADS
Cs9g16540	Cs5g05440	-0.865	MADS
Cs9g16575	Cs5g05440	-0.982	MADS
orange1.1t02330	Cs5g05440	-0.918	MADS
Cs1g01320	Cs5g05440	-0.85	AP2
Cs3g19420	Cs5g05440	0.854	AP2
Cs3g23270	Cs5g05440	0.956	AP2
Cs4g19480	Cs5g05440	-0.918	AP2
Cs5g26770	Cs5g05440	0.864	AP2
Cs5g33540	Cs5g05440	0.85	AP2
Cs7g26660	Cs5g05440	0.891	AP2
orange1.1t00456	Cs5g05440	-0.875	AP2
orange1.1t02314	Cs5g05440	0.862	AP2
orange1.1t05411	Cs5g05440	-0.999	AP2
Cs1g17530	Cs5g05440	0.934	GRAS
Cs4g09270	Cs5g05440	-0.855	GRAS
Cs5g23210	Cs5g05440	0.974	GRAS
Cs6g09040	Cs5g05440	0.913	GRAS
Cs6g17530	Cs5g05440	-0.981	GRAS
orange1.1t03294	orange1.1t00772(Lcyb)	0.907	G2-like
orange1.1t00275	orange1.1t00772	0.866	MIKC_MADS
Cs9g13610	orange1.1t00772	0.927	ERF
Cs8g07470	orange1.1t00772	0.972	bZIP
Cs7g21830	orange1.1t00772	-0.978	NAC
Cs7g18810	orange1.1t00772	0.95	bHLH
Cs7g03080	orange1.1t00772	-0.925	WRKY
Cs6g21210	orange1.1t00772	0.956	MYB
Cs5g23040	orange1.1t00772	-0.885	bZIP
Cs5g10670	orange1.1t00772	0.87	MYB
Cs5g10130	orange1.1t00772	0.867	TCP
Cs3g24140	orange1.1t00772	0.922	B3
Cs3g22260	orange1.1t00772	0.857	TCP
Cs3g21320	orange1.1t00772	-0.978	Trihelix
Cs3g10860	orange1.1t00772	0.953	bZIP
Cs2g25640	orange1.1t00772	0.892	TCP
Cs2g06460	orange1.1t00772	-0.899	NAC
Cs2g04250	orange1.1t00772	0.852	MIKC_MADS
PCCa: Pearson correlation coefficient.

## Sheet: Table S8
Table S8. TFs predicted in PAL-1, PAL-4, 4CL-2, 4CL-5, CHS-1and CHI genes.
GebeID	Sweet orange TF ID	Valencia sweet orange TF ID	Family	start	stop	strand	score	p-value	Qvalue	matched sequence
Cs2g14720	orange1.1g019546m	Cs5g25510	ERF	89	109	+	23.2794	9.01e-09	0.000206	GGCTGCGTAAGCGGTGGTGGT
Cs2g14720	orange1.1g028913m	Cs7g05360	ERF	89	109	-	19.6957	6.52e-08	0.00149	ACCACCACCGCTTACGCAGCC
Cs2g14720	orange1.1g018746m	Cs6g21210	MYB	101	115	-	18.6094	1e-07	0.00219	GCAACAACCACCACC
Cs2g14720	orange1.1g036845m	Cs5g05950	LBD	89	109	-	19.6094	1.09e-07	0.00249	ACCACCACCGCTTACGCAGCC
Cs2g14720	orange1.1g037093m	Cs2g14770	ERF	89	109	-	19.6719	1.31e-07	0.00301	ACCACCACCGCTTACGCAGCC
Cs2g14720	orange1.1g037998m	Cs3g18250	MYB	99	119	+	17.3594	1.8e-07	0.00197	GCGGTGGTGGTTGTTGCGCCA
Cs2g14720	orange1.1g029507m	Cs7g06120	ERF	91	109	+	19.1562	1.94e-07	0.00444	CTGCGTAAGCGGTGGTGGT
Cs2g14720	orange1.1g036655m	Cs5g25510	ERF	97	111	-	18.8594	2.59e-07	0.00596	CAACCACCACCGCTT
Cs2g14720	orange1.1g042353m	orange1.1t03397	ERF	98	108	-	19.0312	2.81e-07	0.00648	CCACCACCGCT
Cs2g14720	orange1.1g028913m	Cs7g05360	ERF	98	118	-	16.7971	3.15e-07	0.0036	GGCGCAACAACCACCACCGCT
Cs2g14720	orange1.1g014135m	Cs6g01750	MYB	102	116	-	16.7969	4.34e-07	0.00492	CGCAACAACCACCAC
Cs2g14720	orange1.1g027472m	Cs2g12200	LBD	88	108	-	17.5781	4.81e-07	0.011	CCACCACCGCTTACGCAGCCT
Cs2g14720	orange1.1g035756m	Cs5g19590	ERF	88	107	-	17.3594	5.52e-07	0.0127	CACCACCGCTTACGCAGCCT
Cs2g14720	orange1.1g019546m	Cs5g25510	ERF	86	106	+	16.2941	9e-07	0.0103	TTAGGCTGCGTAAGCGGTGGT
Cs2g14720	orange1.1g047455m	Cs9g18590	ERF	88	108	-	15.6324	1.07e-06	0.0139	CCACCACCGCTTACGCAGCCT
Cs2g14720	orange1.1g047455m	Cs9g18590	ERF	91	111	-	15.3971	1.21e-06	0.0139	CAACCACCACCGCTTACGCAG
Cs2g14720	orange1.1g028913m	Cs7g05360	ERF	92	112	-	13.4928	1.64e-06	0.0126	ACAACCACCACCGCTTACGCA
Cs2g14720	orange1.1g039680m	Cs3g19420	ERF	98	117	-	16.1562	1.97e-06	0.0451	GCGCAACAACCACCACCGCT
Cs2g14720	orange1.1g019546m	Cs5g25510	ERF	92	112	+	14.8529	2.01e-06	0.0153	TGCGTAAGCGGTGGTGGTTGT
Cs2g14720	orange1.1g036344m	Cs1g21200	MYB	39	51	+	13.8101	2.2e-06	0.0253	TGGGGGTAGGTTA
Cs2g14720	orange1.1g027472m	Cs2g12200	LBD	91	111	-	15.0156	2.22e-06	0.0255	CAACCACCACCGCTTACGCAG
Cs2g14720	orange1.1g035756m	Cs5g19590	ERF	100	119	-	15.0625	2.48e-06	0.0209	TGGCGCAACAACCACCACCG
Cs2g14720	orange1.1g035756m	Cs5g19590	ERF	97	116	-	14.9062	2.74e-06	0.0209	CGCAACAACCACCACCGCTT
Cs2g14720	orange1.1g036845m	Cs5g05950	LBD	86	106	-	13.8906	3.13e-06	0.0358	ACCACCGCTTACGCAGCCTAA
Cs2g14720	orange1.1g028913m	Cs7g05360	ERF	95	115	-	12.0145	3.3e-06	0.0169	GCAACAACCACCACCGCTTAC
Cs2g14720	orange1.1g020831m	Cs7g06320	WRKY	276	290	-	14.9844	3.55e-06	0.0795	GCCATTGACTTGTTC
Cs2g14720	orange1.1g028913m	Cs7g05360	ERF	101	121	-	11.7681	3.69e-06	0.0169	TGTGGCGCAACAACCACCACC
Cs2g14720	orange1.1g045783m	Cs4g09770	ERF	97	117	-	14.3281	3.94e-06	0.0903	GCGCAACAACCACCACCGCTT
Cs2g14720	orange1.1g043614m	Cs7g13260	ERF	97	111	-	14.1094	4.31e-06	0.0989	CAACCACCACCGCTT
Cs2g14720	orange1.1g006040m	Cs6g01760	bHLH	72	81	-	15.3906	4.82e-06	0.0934	ATCCACGTGG
Cs2g14720	orange1.1g039390m	Cs1g04650	ERF	89	107	+	13.7344	5.93e-06	0.136	GGCTGCGTAAGCGGTGGTG
Cs2g14720	orange1.1g024344m	Cs7g04700	bHLH	65	85	-	14.8594	6.1e-06	0.0698	CACTATCCACGTGGTCAGCAT
Cs2g14720	orange1.1g036655m	Cs5g25510	ERF	100	114	-	13.7031	7.17e-06	0.055	CAACAACCACCACCG
Cs2g14720	orange1.1g047455m	Cs9g18590	ERF	94	114	-	11.7206	7.24e-06	0.0553	CAACAACCACCACCGCTTACG
Cs2g14720	orange1.1g038867m	Cs5g34660	B3	11	19	+	14.5639	7.46e-06	0.172	CTGCATGCT
Cs2g14720	orange1.1g036087m	orange1.1t03243	MYB	96	116	+	14.4219	7.84e-06	0.0421	TAAGCGGTGGTGGTTGTTGCG
Cs2g14720	orange1.1g014135m	Cs6g01750	MYB	99	113	-	14.2031	7.96e-06	0.0361	AACAACCACCACCGC
Cs2g14720	orange1.1g018559m	Cs7g16380	MYB	99	117	-	14.2344	8.43e-06	0.142	GCGCAACAACCACCACCGC
Cs2g14720	orange1.1g006040m	Cs6g01760	bHLH	70	79	+	14.7812	8.48e-06	0.0934	GACCACGTGG
Cs2g14720	orange1.1g007797m	Cs7g18810	bHLH	72	79	-	15.0882	8.49e-06	0.0982	CCACGTGG
Cs2g14720	orange1.1g007797m	Cs7g18810	bHLH	72	79	+	15.0882	8.49e-06	0.0982	CCACGTGG
Cs2g14720	orange1.1g014374m	Cs3g16330	bHLH	64	84	+	13.8904	8.97e-06	0.103	GATGCTGACCACGTGGATAGT
Cs2g14720	orange1.1g036669m	Cs1g22470	bHLH	71	79	+	13.7579	9.66e-06	0.0941	ACCACGTGG
Cs2g14720	orange1.1g037347m	Cs2g05270	ERF	99	115	+	11.25	9.79e-06	0.141	GCGGTGGTGGTTGTTGC
Cs2g14720	orange1.1g018746m	Cs6g21210	MYB	104	118	-	13.6875	9.79e-06	0.107	GGCGCAACAACCACC
Cs2g14720	orange1.1g042353m	orange1.1t03397	ERF	101	111	-	12.75	9.91e-06	0.0762	CAACCACCACC
Cs2g14720	orange1.1g021486m	orange1.1t00339	MYB	38	52	+	13.9531	1.04e-05	0.0488	ATGGGGGTAGGTTAA
Cs2g14720	orange1.1g044021m	Cs2g27770	MYB	515	531	-	14.2353	1.06e-05	0.111	GAAGGGAGCGTTACAAA
Cs2g14720	orange1.1g044021m	Cs2g27770	MYB	1923	1939	-	14.2353	1.06e-05	0.111	GAAGGGAGCGTTACAAA
Cs2g14720	orange1.1g029507m	Cs7g06120	ERF	94	112	+	12.2344	1.12e-05	0.128	CGTAAGCGGTGGTGGTTGT
Cs2g14720	orange1.1g019619m	Cs7g01800	MYB	737	747	+	13.5469	1.12e-05	0.034	AATGTTGGTGG
Cs2g14720	orange1.1g019960m	Cs7g12020	bHLH	64	78	-	13.5938	1.13e-05	0.253	CACGTGGTCAGCATC
Cs2g14720	orange1.1g014660m	orange1.1t00453	bZIP	67	81	-	12.2812	1.13e-05	0.261	ATCCACGTGGTCAGC
Cs2g14720	orange1.1g019307m	Cs5g10670	MYB	94	111	+	13.3438	1.22e-05	0.0722	CGTAAGCGGTGGTGGTTG
Cs2g14720	orange1.1g047334m	Cs9g13610	ERF	94	114	-	8.96875	1.26e-05	0.145	CAACAACCACCACCGCTTACG
Cs2g14720	orange1.1g044016m	Cs9g04850	ERF	97	111	-	12	1.28e-05	0.294	CAACCACCACCGCTT
Cs2g14720	orange1.1g019307m	Cs5g10670	MYB	97	114	+	13.2344	1.32e-05	0.0722	AAGCGGTGGTGGTTGTTG
Cs2g14720	orange1.1g036669m	Cs1g22470	bHLH	72	80	-	13.4526	1.43e-05	0.0941	TCCACGTGG
Cs2g14720	orange1.1g020391m	Cs1g16690	ERF	88	108	+	11.375	1.44e-05	0.331	AGGCTGCGTAAGCGGTGGTGG
Cs2g14720	orange1.1g039100m	Cs2g05780	B3	11	18	+	15.7524	1.59e-05	0.368	CTGCATGC
Cs2g14720	orange1.1g036845m	Cs5g05950	LBD	98	118	-	10.5938	1.66e-05	0.127	GGCGCAACAACCACCACCGCT
Cs2g14720	orange1.1g035756m	Cs5g19590	ERF	91	110	-	11.8594	1.66e-05	0.0952	AACCACCACCGCTTACGCAG
Cs2g14720	orange1.1g014829m	Cs5g33880	MYB	42	51	-	12.8211	1.66e-05	0.184	TAACCTACCC
Cs2g14720	orange1.1g019619m	Cs7g01800	MYB	105	115	+	13.0625	1.77e-05	0.0453	GTGGTTGTTGC
Cs2g14720	orange1.1g043882m	Cs6g14970	bZIP	66	83	+	10.2031	1.79e-05	0.411	TGCTGACCACGTGGATAG
Cs2g14720	orange1.1g043131m	Cs2g16940	GRAS	1114	1133	-	12.7	1.98e-05	0.181	AAGAAAATGAGAGAAGAGTA
Cs2g14720	orange1.1g036344m	Cs1g21200	MYB	103	115	+	5.98734	2.13e-05	0.0817	TGGTGGTTGTTGC
Cs2g14720	orange1.1g018605m	Cs1g23780	bZIP	72	81	+	12.3053	2.16e-05	0.296	CCACGTGGAT
Cs2g14720	orange1.1g002869m	orange1.1t00309	HD-ZIP	1146	1156	+	13.0769	2.18e-05	0.212	ACATTAAATAC
Cs2g14720	orange1.1g039680m	Cs3g19420	ERF	101	120	-	11.2344	2.22e-05	0.234	GTGGCGCAACAACCACCACC
Cs2g14720	orange1.1g045031m	Cs5g34340	B3	581	595	-	13.0137	2.22e-05	0.292	CAAGATGAATAAAAG
Cs2g14720	orange1.1g019911m	Cs9g01750	MYB	77	91	+	12.875	2.29e-05	0.253	TGGATAGTGTTAGGC
Cs2g14720	orange1.1g024484m	Cs9g10480	MYB	42	62	-	12.5156	2.34e-05	0.036	GCCCGTTGATTTAACCTACCC
Cs2g14720	orange1.1g036551m	Cs3g08880	bZIP	67	81	+	9.90625	2.4e-05	0.276	GCTGACCACGTGGAT
Cs2g14720	orange1.1g020697m	Cs6g16070	bZIP	67	81	+	8.875	2.41e-05	0.245	GCTGACCACGTGGAT
Cs2g14720	orange1.1g018407m	Cs7g29580	WRKY	248	259	-	12.8281	2.47e-05	0.283	GCCATTGACTTG
Cs2g14720	orange1.1g018407m	Cs7g29580	WRKY	279	290	-	12.8281	2.47e-05	0.283	GCCATTGACTTG
Cs2g14720	orange1.1g035756m	Cs5g19590	ERF	94	113	-	11.125	2.49e-05	0.0993	AACAACCACCACCGCTTACG
Cs2g14720	orange1.1g018746m	Cs6g21210	MYB	740	754	-	12.375	2.51e-05	0.182	ATAATAACCACCAAC
Cs2g14720	orange1.1g018605m	Cs1g23780	bZIP	70	79	-	12.0421	2.56e-05	0.296	CCACGTGGTC
Cs2g14720	orange1.1g012287m	Cs3g10860	bZIP	69	80	+	12.7053	2.57e-05	0.297	TGACCACGTGGA
Cs2g14720	orange1.1g014090m	Cs5g34550	bHLH	66	79	+	12.6027	2.61e-05	0.301	TGCTGACCACGTGG
Cs2g14720	orange1.1g021486m	orange1.1t00339	MYB	102	116	+	12.5625	2.63e-05	0.0729	GTGGTGGTTGTTGCG
Cs2g14720	orange1.1g047334m	Cs9g13610	ERF	97	117	-	6.53125	2.64e-05	0.202	GCGCAACAACCACCACCGCTT
Cs2g14720	orange1.1g020831m	Cs7g06320	WRKY	245	259	-	12.875	2.69e-05	0.301	GCCATTGACTTGGGA
Cs2g14720	orange1.1g012156m	Cs4g01460	bHLH	71	80	+	12.4526	2.69e-05	0.155	ACCACGTGGA
Cs2g14720	orange1.1g012156m	Cs4g01460	bHLH	71	80	-	12.4526	2.69e-05	0.155	TCCACGTGGT
Cs2g14720	orange1.1g046286m	orange1.1t00425	WRKY	277	290	-	12.4688	2.7e-05	0.333	GCCATTGACTTGTT
Cs2g14720	orange1.1g019485m	Cs6g19800	bHLH	63	80	+	9.32877	2.8e-05	0.215	AGATGCTGACCACGTGGA
Cs2g14720	orange1.1g043159m	Cs7g12290	bZIP	72	79	-	13.8737	2.81e-05	0.324	CCACGTGG
Cs2g14720	orange1.1g043159m	Cs7g12290	bZIP	72	79	+	13.8737	2.81e-05	0.324	CCACGTGG
Cs2g14720	orange1.1g021598m	Cs7g29570	WRKY	278	290	-	11.5625	2.83e-05	0.38	GCCATTGACTTGT
Cs2g14720	orange1.1g032187m	orange1.1t01674	bZIP	67	81	+	9.07812	2.84e-05	0.319	GCTGACCACGTGGAT
Cs2g14720	orange1.1g025240m	Cs7g02340	MIKC_MADS	127	145	+	11.3906	2.87e-05	0.504	GTCTCCGTATTTAGAAATT
Cs2g14720	orange1.1g022702m	Cs7g04110	HD-ZIP	199	209	-	12.3088	2.91e-05	0.268	TCAATAATTAT
Cs2g14720	orange1.1g045783m	Cs4g09770	ERF	256	276	-	10.5938	2.93e-05	0.186	CCTCCCCACTAACAGACGCCA
Cs2g14720	orange1.1g045783m	Cs4g09770	ERF	287	307	-	10.5938	2.93e-05	0.186	CCTCCCCACTAACAGACGCCA
Cs2g14720	orange1.1g014260m	Cs5g01350	NAC	89	100	+	11.9333	3.01e-05	0.693	GGCTGCGTAAGC
Cs2g14720	orange1.1g044652m	Cs7g16660	bHLH	72	79	+	13.3368	3.1e-05	0.239	CCACGTGG
Cs2g14720	orange1.1g044652m	Cs7g16660	bHLH	72	79	-	13.3368	3.1e-05	0.239	CCACGTGG
Cs2g14720	orange1.1g012387m	orange1.1t00185	bHLH	72	79	+	13.4421	3.1e-05	0.239	CCACGTGG
Cs2g14720	orange1.1g012387m	orange1.1t00185	bHLH	72	79	-	13.4421	3.1e-05	0.239	CCACGTGG
Cs2g14720	orange1.1g043122m	Cs7g11020	WRKY	278	290	+	12.25	3.17e-05	0.305	ACAAGTCAATGGC
Cs2g14720	orange1.1g045783m	Cs4g09770	ERF	100	120	-	10.3906	3.24e-05	0.186	GTGGCGCAACAACCACCACCG
Cs2g14720	orange1.1g037347m	Cs2g05270	ERF	102	118	+	7.92188	3.26e-05	0.25	GTGGTGGTTGTTGCGCC
Cs2g14720	orange1.1g043617m	Cs6g13630	Dof	1066	1076	-	12.1875	3.27e-05	0.247	CATAAAGGAAA
Cs2g14720	orange1.1g021598m	Cs7g29570	WRKY	247	259	-	11.0781	3.39e-05	0.38	GCCATTGACTTGG
Cs2g14720	orange1.1g042953m	Cs3g24140	B3	779	799	-	-1.36765	3.45e-05	0.284	AGTTAGTTTTTTTTGGGACAA
Cs2g14720	orange1.1g021188m	Cs2g12700	MYB	79	93	+	12.4688	3.48e-05	0.763	GATAGTGTTAGGCTG
Cs2g14720	orange1.1g041864m	Cs2g14320	B3	8	22	-	12.5156	3.49e-05	0.241	AAAAGCATGCAGTCA
Cs2g14720	orange1.1g036845m	Cs5g05950	LBD	101	121	-	8.92188	3.63e-05	0.208	TGTGGCGCAACAACCACCACC
Cs2g14720	orange1.1g037093m	Cs2g14770	ERF	92	112	-	9.10938	3.66e-05	0.42	ACAACCACCACCGCTTACGCA
Cs2g14720	orange1.1g011077m	Cs5g25330	HSF	438	449	+	11.5	3.68e-05	0.425	GAATCCTCTCGA
Cs2g14720	orange1.1g011077m	Cs5g25330	HSF	1846	1857	+	11.5	3.68e-05	0.425	GAATCCTCTCGA
Cs2g14720	orange1.1g036178m	Cs7g25800	Dof	1063	1076	-	12.2031	3.68e-05	0.191	CATAAAGGAAAACT
Cs2g14720	orange1.1g019375m	Cs7g17180	WRKY	278	290	-	12.3125	3.91e-05	0.374	GCCATTGACTTGT
Cs2g14720	orange1.1g022806m	orange1.1t01638	BBR-BPC	1114	1137	-	0.84375	3.93e-05	0.341	AAGTAAGAAAATGAGAGAAGAGTA
Cs2g14720	orange1.1g046286m	orange1.1t00425	WRKY	246	259	-	11.7969	3.94e-05	0.333	GCCATTGACTTGGG
Cs2g14720	orange1.1g026385m	Cs9g13610	ERF	96	110	+	7.71875	3.96e-05	0.337	TAAGCGGTGGTGGTT
Cs2g14720	orange1.1g038451m	Cs7g25850	bHLH	65	78	-	10.7031	3.97e-05	0.223	CACGTGGTCAGCAT
Cs2g14720	orange1.1g009831m	Cs3g22510	C2H2	95	109	-	11.5938	4.02e-05	0.462	ACCACCACCGCTTAC
Cs2g14720	orange1.1g043122m	Cs7g11020	WRKY	247	259	+	11.8438	4.02e-05	0.305	CCAAGTCAATGGC
Cs2g14720	orange1.1g026385m	Cs9g13610	ERF	99	113	+	7.39062	4.39e-05	0.337	GCGGTGGTGGTTGTT
Cs2g14720	orange1.1g024771m	orange1.1t01443	GATA	99	113	+	10.7941	4.67e-05	0.346	GCGGTGGTGGTTGTT
Cs2g14720	orange1.1g022743m	Cs6g08550	Trihelix	1043	1059	-	11.5294	4.69e-05	0.343	CACATGTGTTTTAATTA
Cs2g14720	orange1.1g043614m	Cs7g13260	ERF	100	114	-	8.84375	4.82e-05	0.369	CAACAACCACCACCG
Cs2g14720	orange1.1g031482m	Cs4g05760	WRKY	276	288	-	11.4844	4.83e-05	0.333	CATTGACTTGTTC
Cs2g14720	orange1.1g007139m	Cs3g12930	Trihelix	553	562	+	11.7778	4.86e-05	0.281	TGCGGTAATT
Cs2g14720	orange1.1g007139m	Cs3g12930	Trihelix	1961	1970	+	11.7778	4.86e-05	0.281	TGCGGTAATT
Cs2g14720	orange1.1g019375m	Cs7g17180	WRKY	247	259	-	11.9844	4.91e-05	0.374	GCCATTGACTTGG
Cs2g14720	orange1.1g017035m	Cs7g12870	RAV	888	895	-	12.3684	4.92e-05	1	AATGTTGC
Cs2g14720	orange1.1g043131m	Cs2g16940	GRAS	1112	1131	-	11.3857	4.96e-05	0.184	GAAAATGAGAGAAGAGTAGA
Cs2g14720	orange1.1g019307m	Cs5g10670	MYB	736	753	+	11.1094	5.08e-05	0.124	CAATGTTGGTGGTTATTA
Cs2g14720	orange1.1g040711m	orange1.1t01779	WRKY	276	294	-	11.625	5.08e-05	0.377	AGACGCCATTGACTTGTTC
Cs2g14720	orange1.1g039680m	Cs3g19420	ERF	89	108	-	8.67188	5.11e-05	0.234	CCACCACCGCTTACGCAGCC
Cs2g14720	orange1.1g045411m	Cs4g12760	MYB	103	123	-	10.4688	5.13e-05	0.0904	TATGTGGCGCAACAACCACCA
Cs2g14720	orange1.1g026974m	Cs1g23760	HD-ZIP	192	212	-	11.5077	5.14e-05	0.197	TCATCAATAATTATCCTTTTG
Cs2g14720	orange1.1g020567m	Cs5g13630	BES1	70	80	-	4.76562	5.19e-05	0.42	TCCACGTGGTC
Cs2g14720	orange1.1g017895m	orange1.1t00472	WRKY	247	257	+	11.2192	5.28e-05	0.378	CCAAGTCAATG
Cs2g14720	orange1.1g025697m	Cs5g16420	MYB	1285	1295	-	12.3562	5.28e-05	0.922	AAGGACCGTTA
Cs2g14720	orange1.1g023291m	Cs2g28330	HD-ZIP	199	209	-	12.0882	5.29e-05	0.175	TCAATAATTAT
Cs2g14720	orange1.1g019404m	Cs7g07140	WRKY	277	290	-	10.6562	5.45e-05	0.386	GCCATTGACTTGTT
Cs2g14720	orange1.1g023196m	Cs7g31610	MYB	935	948	+	11.6094	5.55e-05	0.408	ATTATTATCATCTC
Cs2g14720	orange1.1g019619m	Cs7g01800	MYB	101	111	+	11.3906	5.56e-05	0.0712	GGTGGTGGTTG
Cs2g14720	orange1.1g046581m	Cs8g20010	MYB	517	527	-	11.75	5.63e-05	0.459	GGAGCGTTACA
Cs2g14720	orange1.1g046581m	Cs8g20010	MYB	1925	1935	-	11.75	5.63e-05	0.459	GGAGCGTTACA
Cs2g14720	orange1.1g043131m	Cs2g16940	GRAS	1250	1269	-	11.1714	5.72e-05	0.184	TTGAAAGAGAGAAAATTGAA
Cs2g14720	orange1.1g020391m	Cs1g16690	ERF	91	111	+	7.82812	5.9e-05	0.676	CTGCGTAAGCGGTGGTGGTTG
Cs2g14720	orange1.1g041877m	Cs6g21150	HD-ZIP	199	209	-	12.0548	5.96e-05	0.312	TCAATAATTAT
Cs2g14720	orange1.1g046581m	Cs8g20010	MYB	1283	1293	-	11.5938	5.97e-05	0.459	GGACCGTTATA
Cs2g14720	orange1.1g019126m	orange1.1t00419	WRKY	278	290	+	10.6094	5.99e-05	0.332	ACAAGTCAATGGC
Cs2g14720	orange1.1g048817m	Cs5g30170	bHLH	72	79	+	11.1047	6.1e-05	0.19	CCACGTGG
Cs2g14720	orange1.1g048817m	Cs5g30170	bHLH	72	79	-	11.1047	6.1e-05	0.19	CCACGTGG
Cs2g14720	orange1.1g024771m	orange1.1t01443	GATA	93	107	+	10.25	6.19e-05	0.346	GCGTAAGCGGTGGTG
Cs2g14720	orange1.1g022728m	Cs1g10590	GATA	67	85	-	3.83784	6.25e-05	0.447	CACTATCCACGTGGTCAGC
Cs2g14720	orange1.1g036344m	Cs1g21200	MYB	100	112	+	2.11392	6.34e-05	0.208	CGGTGGTGGTTGT
Cs2g14720	orange1.1g019485m	Cs6g19800	bHLH	410	427	+	5.73973	6.56e-05	0.301	GCGAGCTCGACACGAGTC
Cs2g14720	orange1.1g019485m	Cs6g19800	bHLH	1818	1835	+	5.73973	6.56e-05	0.301	GCGAGCTCGACACGAGTC
Cs2g14720	orange1.1g021503m	Cs8g02740	MYB	734	748	+	11.7031	6.59e-05	0.113	ATCAATGTTGGTGGT
Cs2g14720	orange1.1g045434m	Cs1g01670	MYB	43	52	+	11.589	6.65e-05	0.361	GGTAGGTTAA
Cs2g14720	orange1.1g028060m	Cs9g10720	bHLH	71	80	+	5.61667	6.83e-05	0.263	ACCACGTGGA
Cs2g14720	orange1.1g028060m	Cs9g10720	bHLH	71	80	-	5.61667	6.83e-05	0.263	TCCACGTGGT
Cs2g14720	orange1.1g018559m	Cs7g16380	MYB	102	120	-	10.75	6.94e-05	0.225	GTGGCGCAACAACCACCAC
Cs2g14720	orange1.1g010728m	Cs5g30170	bHLH	72	79	+	10.9831	6.96e-05	0.178	CCACGTGG
Cs2g14720	orange1.1g010728m	Cs5g30170	bHLH	72	79	-	10.9831	6.96e-05	0.178	CCACGTGG
Cs2g14720	orange1.1g032112m	Cs9g02700	GATA	934	952	+	6.37681	6.97e-05	0.492	TATTATTATCATCTCCATA
Cs2g14720	orange1.1g019546m	Cs5g25510	ERF	95	115	+	7.32353	6.98e-05	0.229	GTAAGCGGTGGTGGTTGTTGC
Cs2g14720	orange1.1g019404m	Cs7g07140	WRKY	246	259	-	9.92188	7.3e-05	0.386	GCCATTGACTTGGG
Cs2g14720	orange1.1g018368m	Cs3g25750	BBR-BPC	1119	1139	+	-2.31081	7.37e-05	0.895	TTCTCTCATTTTCTTACTTCA
Cs2g14720	orange1.1g041864m	Cs2g14320	B3	395	409	-	10.8125	7.43e-05	0.241	ATGACCATGCAATCG
Cs2g14720	orange1.1g041864m	Cs2g14320	B3	1803	1817	-	10.8125	7.43e-05	0.241	ATGACCATGCAATCG
Cs2g14720	orange1.1g019126m	orange1.1t00419	WRKY	247	259	+	10.0625	7.44e-05	0.332	CCAAGTCAATGGC
Cs2g14720	orange1.1g047854m	Cs6g19660	MYB	40	53	+	11.4531	7.44e-05	0.536	GGGGGTAGGTTAAA
Cs2g14720	orange1.1g048287m	Cs2g16170	C2H2	586	605	-	8.53125	7.58e-05	0.372	TAAATGAAGACAAGATGAAT
Cs2g14720	orange1.1g009174m	Cs4g06100	Trihelix	156	165	+	10.2211	7.73e-05	0.513	AAATTTACTG
Cs2g14720	orange1.1g022728m	Cs1g10590	GATA	934	952	+	3.16216	7.81e-05	0.447	TATTATTATCATCTCCATA
Cs2g14720	orange1.1g017895m	orange1.1t00472	WRKY	278	288	+	10.4658	7.82e-05	0.378	ACAAGTCAATG
Cs2g14720	orange1.1g039708m	Cs2g21260	MYB	478	492	+	10.9688	7.89e-05	0.908	CTCTTGAACCGAATC
Cs2g14720	orange1.1g039708m	Cs2g21260	MYB	1886	1900	+	10.9688	7.89e-05	0.908	CTCTTGAACCGAATC
Cs2g14720	orange1.1g022806m	orange1.1t01638	BBR-BPC	1110	1133	-	-1.42188	7.97e-05	0.341	AAGAAAATGAGAGAAGAGTAGAAT
Cs2g14720	orange1.1g007898m	Cs1g18200	C2H2	588	605	-	8.5625	7.99e-05	0.365	TAAATGAAGACAAGATGA
Cs2g14720	orange1.1g005651m	orange1.1t01021	bHLH	72	79	+	10.9	8.07e-05	0.186	CCACGTGG
Cs2g14720	orange1.1g005651m	orange1.1t01021	bHLH	72	79	-	10.9	8.07e-05	0.186	CCACGTGG
Cs2g14720	orange1.1g014090m	Cs5g34550	bHLH	72	85	-	9.89041	8.09e-05	0.373	CACTATCCACGTGG
Cs2g14720	orange1.1g039409m	Cs9g10650	ERF	274	301	-	2.95312	8.13e-05	0.552	CACTAACAGACGCCATTGACTTGTTCCT
Cs2g14720	orange1.1g016971m	orange1.1t02597	SBP	607	617	+	11.1406	8.21e-05	1	TTTGTACGAAT
Cs2g14720	orange1.1g048459m	Cs6g19570	C2H2	90	108	-	8.35294	8.31e-05	0.177	CCACCACCGCTTACGCAGC
Cs2g14720	orange1.1g022353m	Cs2g04520	WRKY	278	288	+	10.1562	8.32e-05	0.505	ACAAGTCAATG
Cs2g14720	orange1.1g040711m	orange1.1t01779	WRKY	245	263	-	10.6875	8.34e-05	0.441	AGACGCCATTGACTTGGGA
Cs2g14720	orange1.1g007797m	Cs7g18810	bHLH	1053	1060	-	10.2794	8.41e-05	0.364	TCACATGT
Cs2g14720	orange1.1g022148m	Cs3g24470	BES1	62	81	-	6.64062	8.42e-05	0.452	ATCCACGTGGTCAGCATCTG
Cs2g14720	orange1.1g018368m	Cs3g25750	BBR-BPC	1111	1131	+	-2.7973	8.43e-05	0.895	TTCTACTCTTCTCTCATTTTC
Cs2g14720	orange1.1g021498m	Cs6g17340	MYB	41	53	+	10.6329	8.43e-05	0.216	GGGGTAGGTTAAA
Cs2g14720	orange1.1g028913m	Cs7g05360	ERF	257	277	-	4.24638	8.56e-05	0.196	TCCTCCCCACTAACAGACGCC
Cs2g14720	orange1.1g021910m	Cs1g08440	NAC	865	886	-	10.8281	8.62e-05	0.658	TACGTGACTGTTACTAATATTT
Cs2g14720	orange1.1g018659m	Cs5g30250	WRKY	278	288	+	9.70312	8.68e-05	0.486	ACAAGTCAATG
Cs2g14720	orange1.1g020697m	Cs6g16070	bZIP	417	431	-	2.89062	8.69e-05	0.245	AATTGACTCGTGTCG
Cs2g14720	orange1.1g020697m	Cs6g16070	bZIP	1825	1839	-	2.89062	8.69e-05	0.245	AATTGACTCGTGTCG
Cs2g14720	orange1.1g012287m	Cs3g10860	bZIP	71	82	-	10.8737	8.82e-05	0.415	TATCCACGTGGT
Cs2g14720	orange1.1g022353m	Cs2g04520	WRKY	247	257	+	9.98438	8.88e-05	0.505	CCAAGTCAATG
Cs2g14720	orange1.1g009402m	Cs6g06330	MYB	1285	1299	-	10.2969	8.89e-05	1	TATGAAGGACCGTTA
Cs2g14720	orange1.1g039409m	Cs9g10650	ERF	243	270	-	2.54688	9.04e-05	0.552	CACTAACAGACGCCATTGACTTGGGAAG
Cs2g14720	orange1.1g019546m	Cs5g25510	ERF	98	118	+	6.63235	9.21e-05	0.25	AGCGGTGGTGGTTGTTGCGCC
Cs2g14720	orange1.1g018107m	Cs9g07650	HSF	437	451	+	9.29688	9.22e-05	0.53	TGAATCCTCTCGAAT
Cs2g14720	orange1.1g018107m	Cs9g07650	HSF	1845	1859	+	9.29688	9.22e-05	0.53	TGAATCCTCTCGAAT
Cs2g14720	orange1.1g009051m	Cs7g03300	WRKY	278	288	+	10.7969	9.23e-05	0.509	ACAAGTCAATG
Cs2g14720	orange1.1g011334m	Cs6g04390	C2H2	586	605	+	9.0625	9.33e-05	0.404	ATTCATCTTGTCTTCATTTA
Cs2g14720	orange1.1g036344m	Cs1g21200	MYB	735	747	+	0.607595	9.37e-05	0.216	TCAATGTTGGTGG
Cs2g14720	orange1.1g027215m	orange1.1t00208	YABBY	750	759	-	9.82468	9.42e-05	0.212	TAATAATAAT
Cs2g14720	orange1.1g027215m	orange1.1t00208	YABBY	753	762	-	9.82468	9.42e-05	0.212	TAATAATAAT
Cs2g14720	orange1.1g041864m	Cs2g14320	B3	429	443	-	10.0625	9.42e-05	0.241	GGATTCATGCATAAT
Cs2g14720	orange1.1g041864m	Cs2g14320	B3	1837	1851	-	10.0625	9.42e-05	0.241	GGATTCATGCATAAT
Cs2g14720	orange1.1g029507m	Cs7g06120	ERF	97	115	+	7.34375	9.49e-05	0.435	AAGCGGTGGTGGTTGTTGC
Cs2g14720	orange1.1g020697m	Cs6g16070	bZIP	414	428	+	2.5	9.57e-05	0.245	GCTCGACACGAGTCA
Cs2g14720	orange1.1g020697m	Cs6g16070	bZIP	1822	1836	+	2.5	9.57e-05	0.245	GCTCGACACGAGTCA
Cs2g14720	orange1.1g011752m	Cs5g10770	Dof	1064	1082	-	10.7188	9.61e-05	0.188	AAATTACATAAAGGAAAAC
Cs2g14720	orange1.1g013197m	Cs8g06020	bZIP	419	426	+	9.74436	9.61e-05	0.37	ACACGAGT
Cs2g14720	orange1.1g013197m	Cs8g06020	bZIP	419	426	-	9.74436	9.61e-05	0.37	ACTCGTGT
Cs2g14720	orange1.1g013197m	Cs8g06020	bZIP	1827	1834	+	9.74436	9.61e-05	0.37	ACACGAGT
Cs2g14720	orange1.1g013197m	Cs8g06020	bZIP	1827	1834	-	9.74436	9.61e-05	0.37	ACTCGTGT
Cs2g14720	orange1.1g018215m	Cs3g23190	WRKY	277	290	-	6.53125	9.76e-05	0.423	GCCATTGACTTGTT
Cs2g14720	orange1.1g008458m	Cs4g09310	WRKY	278	290	-	10.5	9.8e-05	0.753	GCCATTGACTTGT
Cs2g14720	orange1.1g018495m	Cs4g15820	HSF	438	448	-	8.07812	9.8e-05	1	CGAGAGGATTC
Cs2g14720	orange1.1g018495m	Cs4g15820	HSF	1846	1856	-	8.07812	9.8e-05	1	CGAGAGGATTC
Cs2g14720	orange1.1g010053m	Cs5g01450	bHLH	606	617	+	9.20312	9.87e-05	1	TTTTGTACGAAT
Cs2g14720	orange1.1g022728m	Cs1g10590	GATA	931	949	+	2.40541	9.98e-05	0.457	TACTATTATTATCATCTCC
Cs5g24900	orange1.1g045411m	Cs4g12760	MYB	1281	1301	+	16.7188	1.23e-06	0.00703	CTACTTGTGCACCAACCACAG
Cs5g24900	orange1.1g019619m	Cs7g01800	MYB	1289	1299	-	15.6719	1.57e-06	0.00904	GTGGTTGGTGC
Cs5g24900	orange1.1g021910m	Cs1g08440	NAC	1300	1321	-	14.7188	3.06e-06	0.0701	TACGTGTACTTATCTGCCACCT
Cs5g24900	orange1.1g014135m	Cs6g01750	MYB	1288	1302	+	14.7656	4.75e-06	0.0269	TGCACCAACCACAGG
Cs5g24900	orange1.1g024484m	Cs9g10480	MYB	1278	1298	+	14.2969	6.18e-06	0.0183	TCTCTACTTGTGCACCAACCA
Cs5g24900	orange1.1g026974m	Cs1g23760	HD-ZIP	722	742	+	14.4308	6.68e-06	0.064	AAACCAATAATTTCCTTAAAT
Cs5g24900	orange1.1g042953m	Cs3g24140	B3	1743	1763	+	4.54412	7.01e-06	0.154	CATAATGTTCTCACGGGAAAC
Cs5g24900	orange1.1g023740m	Cs1g17940	MYB_related	241	250	-	12.0947	8.93e-06	0.206	AACCCTAGCT
Cs5g24900	orange1.1g019570m	Cs1g20000	HD-ZIP	784	794	+	12.2687	1.06e-05	0.211	CAATCATTTTC
Cs5g24900	orange1.1g009174m	Cs4g06100	Trihelix	143	152	+	11.6105	1.06e-05	0.224	AAATTTACCG
Cs5g24900	orange1.1g015940m	Cs7g10180	Trihelix	60	78	-	13.4219	1.3e-05	0.282	GATTAACCATAGTCATTCA
Cs5g24900	orange1.1g036087m	orange1.1t03243	MYB	1288	1308	-	13.7188	1.36e-05	0.0514	CTGCCACCTGTGGTTGGTGCA
Cs5g24900	orange1.1g036344m	Cs1g21200	MYB	1289	1301	-	7.11392	1.46e-05	0.0712	CTGTGGTTGGTGC
Cs5g24900	orange1.1g027215m	orange1.1t00208	YABBY	1739	1748	+	11.2662	1.7e-05	0.164	TAATCATAAT
Cs5g24900	orange1.1g017725m	Cs5g12070	TCP	350	357	-	10.0381	1.78e-05	0.308	GGGACCAG
Cs5g24900	orange1.1g007017m	Cs2g29100	EIL	369	383	+	12.6887	1.85e-05	0.425	GTCTAGGTAAAATGA
Cs5g24900	orange1.1g023588m	Cs8g16430	GATA	1416	1430	-	13.1719	1.94e-05	0.445	AAATATGGATCTCAG
Cs5g24900	orange1.1g007469m	Cs4g16090	CPP	1780	1789	+	12.2755	2.04e-05	0.0606	CATTTGAATT
Cs5g24900	orange1.1g021503m	Cs8g02740	MYB	1288	1302	-	12.7656	2.2e-05	0.0753	CCTGTGGTTGGTGCA
Cs5g24900	orange1.1g002869m	orange1.1t00309	HD-ZIP	1725	1735	+	13.0615	2.31e-05	0.212	TCATTAATTGT
Cs5g24900	orange1.1g036551m	Cs3g08880	bZIP	1293	1307	+	10.0156	2.33e-05	0.276	CAACCACAGGTGGCA
Cs5g24900	orange1.1g027215m	orange1.1t00208	YABBY	521	530	-	11.1818	2.42e-05	0.164	CAATAATAAT
Cs5g24900	orange1.1g032187m	orange1.1t01674	bZIP	1372	1386	+	9.48438	2.48e-05	0.319	AGTGACTACGTGACA
Cs5g24900	orange1.1g010039m	Cs1g20480	AP2	1219	1233	+	12.2344	2.49e-05	0.573	CCTCGGGAAATATGA
Cs5g24900	orange1.1g030957m	Cs7g05140	bZIP	1372	1386	+	11.1406	2.5e-05	0.474	AGTGACTACGTGACA
Cs5g24900	orange1.1g021941m	Cs3g24930	ZF-HD	72	82	-	12.2537	2.55e-05	0.285	AGGTGATTAAC
Cs5g24900	orange1.1g035756m	Cs5g19590	ERF	1362	1381	-	11	2.67e-05	0.0993	CGTAGTCACTGCCAGCACCA
Cs5g24900	orange1.1g007469m	Cs4g16090	CPP	56	65	+	12.2245	2.81e-05	0.0731	AATTTGAATG
Cs5g24900	orange1.1g038669m	Cs3g15900	C2H2	1359	1369	-	11.9077	2.99e-05	0.631	CAGCACCACTC
Cs5g24900	orange1.1g022713m	Cs1g21160	HD-ZIP	782	791	+	12.7432	2.99e-05	0.665	AGCAATCATT
Cs5g24900	orange1.1g021486m	orange1.1t00339	MYB	1288	1302	-	12.3438	3.01e-05	0.0729	CCTGTGGTTGGTGCA
Cs5g24900	orange1.1g041081m	Cs9g02640	MYB	1289	1298	-	12.5048	3.01e-05	0.243	TGGTTGGTGC
Cs5g24900	orange1.1g005651m	orange1.1t01021	bHLH	1672	1679	+	12.675	3.1e-05	0.119	GCACATGC
Cs5g24900	orange1.1g005651m	orange1.1t01021	bHLH	1672	1679	-	12.675	3.1e-05	0.119	GCATGTGC
Cs5g24900	orange1.1g021498m	Cs6g17340	MYB	1287	1299	-	12.6835	3.17e-05	0.104	GTGGTTGGTGCAC
Cs5g24900	orange1.1g021498m	Cs6g17340	MYB	1079	1091	-	12.4051	3.74e-05	0.108	AAATTTGGTAAGA
Cs5g24900	orange1.1g046372m	Cs1g25270	WOX	640	650	-	12.1625	3.74e-05	0.372	CCATTCATTCT
Cs5g24900	orange1.1g041864m	Cs2g14320	B3	1670	1684	+	12.2188	4.08e-05	0.241	ATGCACATGCAATTG
Cs5g24900	orange1.1g022148m	Cs3g24470	BES1	1504	1523	+	9.15625	4.09e-05	0.452	GCACTCGTGTCAATTTTTGA
Cs5g24900	orange1.1g015799m	Cs6g22270	TCP	348	360	-	7.13699	4.13e-05	0.254	TATGGGACCAGAA
Cs5g24900	orange1.1g019307m	Cs5g10670	MYB	1107	1124	-	11.4531	4.13e-05	0.113	TCAGGTTGTTGATAATTG
Cs5g24900	orange1.1g024771m	orange1.1t01443	GATA	1361	1375	+	10.9706	4.25e-05	0.346	GTGGTGCTGGCAGTG
Cs5g24900	orange1.1g020146m	Cs9g17020	HSF	95	106	+	11.2344	4.39e-05	0.905	GAACTTTCCTGA
Cs5g24900	orange1.1g019213m	Cs1g24810	SRS	1217	1226	-	11.3559	4.4e-05	1	TCCCGAGGGT
Cs5g24900	orange1.1g003968m	Cs9g07440	CPP	270	282	+	10.4231	4.43e-05	0.204	CCAAATTTTCAAA
Cs5g24900	orange1.1g003968m	Cs9g07440	CPP	1084	1096	+	10.4231	4.43e-05	0.204	CCAAATTTTCACG
Cs5g24900	orange1.1g003968m	Cs9g07440	CPP	53	65	+	10.4038	4.49e-05	0.204	GCAAATTTGAATG
Cs5g24900	orange1.1g005737m	Cs1g21310	AP2	1215	1235	-	6.7093	4.66e-05	1	TTTCATATTTCCCGAGGGTTA
Cs5g24900	orange1.1g048817m	Cs5g30170	bHLH	1672	1679	-	11.5349	5.8e-05	0.19	GCATGTGC
Cs5g24900	orange1.1g043882m	Cs6g14970	bZIP	1311	1328	-	3.96875	6.35e-05	0.527	CAGTTGATACGTGTACTT
Cs5g24900	orange1.1g014135m	Cs6g01750	MYB	1523	1537	+	11.4375	6.36e-05	0.16	ATCACCCACCGATTG
Cs5g24900	orange1.1g020697m	Cs6g16070	bZIP	1313	1327	-	4.23438	6.41e-05	0.245	AGTTGATACGTGTAC
Cs5g24900	orange1.1g018107m	Cs9g07650	HSF	94	108	+	10.0625	6.51e-05	0.53	AGAACTTTCCTGAGC
Cs5g24900	orange1.1g017798m	Cs3g18470	ERF	1290	1299	+	11.1263	6.52e-05	0.507	CACCAACCAC
Cs5g24900	orange1.1g042353m	orange1.1t03397	ERF	1360	1370	-	7.70312	6.56e-05	0.332	CCAGCACCACT
Cs5g24900	orange1.1g046045m	Cs7g11750	YABBY	1739	1746	-	11.8281	6.8e-05	0.458	TATGATTA
Cs5g24900	orange1.1g040096m	Cs3g20200	MIKC_MADS	1988	2001	-	10.7969	6.86e-05	0.293	GCATAAATGGAAAA
Cs5g24900	orange1.1g027215m	orange1.1t00208	YABBY	861	870	+	10.0909	7.14e-05	0.212	TTATCATAAT
Cs5g24900	orange1.1g042353m	orange1.1t03397	ERF	1525	1535	+	7.46875	7.19e-05	0.332	CACCCACCGAT
Cs5g24900	orange1.1g044161m	orange1.1t00911	MYB	1080	1094	-	8.28125	7.38e-05	0.516	TGAAAATTTGGTAAG
Cs5g24900	orange1.1g022702m	Cs7g04110	HD-ZIP	725	735	+	11.5147	7.47e-05	0.357	CCAATAATTTC
Cs5g24900	orange1.1g028913m	Cs7g05360	ERF	1357	1377	-	4.5942	7.5e-05	0.196	GTCACTGCCAGCACCACTCAT
Cs5g24900	orange1.1g037998m	Cs3g18250	MYB	1285	1305	-	11	7.57e-05	0.139	CCACCTGTGGTTGGTGCACAA
Cs5g24900	orange1.1g020567m	Cs5g13630	BES1	1504	1514	-	3.09375	7.59e-05	0.42	GACACGAGTGC
Cs5g24900	orange1.1g025886m	orange1.1t00544	HD-ZIP	781	793	-	10.7031	7.79e-05	0.47	AAAATGATTGCTT
Cs5g24900	orange1.1g020697m	Cs6g16070	bZIP	1501	1515	+	3.23438	8e-05	0.245	TTAGCACTCGTGTCA
Cs5g24900	orange1.1g010728m	Cs5g30170	bHLH	1672	1679	+	10.9746	8.07e-05	0.178	GCACATGC
Cs5g24900	orange1.1g010728m	Cs5g30170	bHLH	1672	1679	-	10.9746	8.07e-05	0.178	GCATGTGC
Cs5g24900	orange1.1g024344m	Cs7g04700	bHLH	1187	1207	+	9.90625	8.18e-05	0.367	CCGGTGACACATGTCTATTTA
Cs5g24900	orange1.1g048817m	Cs5g30170	bHLH	1672	1679	+	9.87209	8.24e-05	0.19	GCACATGC
Cs5g24900	orange1.1g042953m	Cs3g24140	B3	1856	1876	-	-4.97059	8.28e-05	0.311	ATTAGTGGTATAATGGGAAAT
Cs5g24900	orange1.1g011077m	Cs5g25330	HSF	95	106	+	9.79688	8.44e-05	0.648	GAACTTTCCTGA
Cs5g24900	orange1.1g045031m	Cs5g34340	B3	982	996	+	11.6575	8.6e-05	0.64	GAAGATGAATCCCTC
Cs5g24900	orange1.1g022743m	Cs6g08550	Trihelix	1225	1241	-	10.1912	8.71e-05	0.478	TTCACGTTTCATATTTC
Cs5g24900	orange1.1g020697m	Cs6g16070	bZIP	1191	1205	-	2.875	8.72e-05	0.245	AATAGACATGTGTCA
Cs5g24900	orange1.1g009938m	Cs2g08080	TCP	350	357	-	8.64762	8.8e-05	0.254	GGGACCAG
Cs5g24900	orange1.1g041877m	Cs6g21150	HD-ZIP	725	735	+	11.4384	8.81e-05	0.312	CCAATAATTTC
Cs5g24900	orange1.1g025886m	orange1.1t00544	HD-ZIP	723	735	-	10.4375	8.93e-05	0.47	GAAATTATTGGTT
Cs5g24900	orange1.1g017956m	Cs2g01690	Trihelix	1207	1221	+	10.8088	8.99e-05	0.304	ACACATTTTAACCCT
Cs5g24900	orange1.1g048771m	Cs1g15640	HD-ZIP	783	797	-	10.3846	9.17e-05	0.449	AAAGAAAATGATTGC
Cs5g24900	orange1.1g047211m	Cs5g27430	WOX	1605	1615	+	11.3288	9.2e-05	0.703	ATTTAATTAAG
Cs5g24900	orange1.1g009174m	Cs4g06100	Trihelix	317	326	+	10.1263	9.25e-05	0.513	GTATTTACCA
Cs5g24900	orange1.1g043882m	Cs6g14970	bZIP	1500	1517	+	2.25	9.29e-05	0.533	ATTAGCACTCGTGTCAAT
Cs5g24900	orange1.1g040769m	Cs6g15700	HD-ZIP	724	736	-	10.4697	9.38e-05	0.299	GGAAATTATTGGT
Cs5g24900	orange1.1g018605m	Cs1g23780	bZIP	1298	1307	+	10.5684	9.43e-05	0.726	ACAGGTGGCA
Cs5g24900	orange1.1g023196m	Cs7g31610	MYB	857	870	+	10.875	9.48e-05	0.423	ATTATTATCATAAT
Cs5g24900	orange1.1g024771m	orange1.1t01443	GATA	380	394	+	9.39706	9.49e-05	0.424	ATGACAGGAATGATG
Cs5g24900	orange1.1g026974m	Cs1g23760	HD-ZIP	1869	1889	+	10.3846	9.57e-05	0.262	CCACTAATAATTTTTTAAAAT
Cs5g24900	orange1.1g037998m	Cs3g18250	MYB	1077	1097	-	10.625	9.6e-05	0.163	ACGTGAAAATTTGGTAAGAAA
Cs5g24900	orange1.1g013197m	Cs8g06020	bZIP	1506	1513	+	9.74436	9.61e-05	0.37	ACTCGTGT
Cs5g24900	orange1.1g013197m	Cs8g06020	bZIP	1506	1513	-	9.74436	9.61e-05	0.37	ACACGAGT
Cs5g24900	orange1.1g016692m	Cs3g23410	HSF	1787	1801	-	5.83562	9.69e-05	1	CGAATAATCAAGAAT
Cs5g24900	orange1.1g021851m	Cs5g16540	MYB_related	123	134	+	9.60938	9.78e-05	0.383	ATAAATATCATC
Cs5g24900	orange1.1g002869m	orange1.1t00309	HD-ZIP	1251	1261	+	10.7077	9.8e-05	0.263	GCATTTATTTC
Cs5g24900	orange1.1g047211m	Cs5g27430	WOX	1606	1616	-	11.3014	9.84e-05	0.703	ACTTAATTAAA
Cs6g11940	orange1.1g045411m	Cs4g12760	MYB	1969	1989	+	19.8438	7.65e-08	0.00175	CTGAATCTTCACCAACCCCGT
Cs6g11940	orange1.1g019619m	Cs7g01800	MYB	1977	1987	-	16.7969	2.93e-07	0.0065	GGGGTTGGTGA
Cs6g11940	orange1.1g046549m	Cs1g18580	Dof	973	993	+	16.1406	3.02e-07	0.00655	AAAAAGCAAAAGTTAAAAAAA
Cs6g11940	orange1.1g019668m	Cs7g29050	Dof	1722	1742	-	16.6094	6.02e-07	0.00619	ATTACTTTTTATTTTTCTTTT
Cs6g11940	orange1.1g024484m	Cs9g10480	MYB	1966	1986	+	16.7344	6.78e-07	0.00765	AGGCTGAATCTTCACCAACCC
Cs6g11940	orange1.1g024547m	Cs3g22260	TCP	1326	1336	-	18.0469	7.22e-07	0.00833	GTAGGACCCAC
Cs6g11940	orange1.1g019668m	Cs7g29050	Dof	1547	1567	-	16.2188	9.25e-07	0.00633	TTTTCTTTTTATTTTTTTAAT
Cs6g11940	orange1.1g024786m	Cs1g23230	Dof	973	993	-	15.2188	1.07e-06	0.0157	TTTTTTTAACTTTTGCTTTTT
Cs6g11940	orange1.1g016130m	Cs7g03980	TCP	1324	1336	+	16.9375	1.21e-06	0.0144	GAGTGGGTCCTAC
Cs6g11940	orange1.1g024786m	Cs1g23230	Dof	979	999	-	15	1.45e-06	0.0157	TCATTTTTTTTTTAACTTTTG
Cs6g11940	orange1.1g021498m	Cs6g17340	MYB	1975	1987	-	16	1.57e-06	0.0125	GGGGTTGGTGAAG
Cs6g11940	orange1.1g036344m	Cs1g21200	MYB	1977	1989	-	14.481	1.77e-06	0.0253	ACGGGGTTGGTGA
Cs6g11940	orange1.1g038243m	Cs6g03550	AP2	1935	1954	+	16.0633	1.84e-06	0.0389	AAAAAAAAAAAAAATACAGA
Cs6g11940	orange1.1g021633m	Cs5g05490	Dof	1549	1569	+	15.0938	1.86e-06	0.0198	TAAAAAAATAAAAAGAAAAAA
Cs6g11940	orange1.1g024786m	Cs1g23230	Dof	1257	1277	-	14.4844	2.79e-06	0.0181	TTTCGTTTTCCTTTCCTTTTC
Cs6g11940	orange1.1g024786m	Cs1g23230	Dof	1012	1032	-	14.3438	3.32e-06	0.0181	GATTCCTTTTTTTCCCTTTTG
Cs6g11940	orange1.1g014326m	Cs5g03980	TCP	1326	1345	-	6.15116	3.6e-06	0.0413	TTGTCTTTAGTAGGACCCAC
Cs6g11940	orange1.1g021633m	Cs5g05490	Dof	970	990	+	14.4531	3.95e-06	0.0214	TTAAAAAAGCAAAAGTTAAAA
Cs6g11940	orange1.1g047290m	Cs2g04840	Dof	1213	1233	+	14.3281	4.68e-06	0.039	AACGAAAATAAAAAGTGAATT
Cs6g11940	orange1.1g011752m	Cs5g10770	Dof	972	990	+	14.4219	4.95e-06	0.0664	AAAAAAGCAAAAGTTAAAA
Cs6g11940	orange1.1g021503m	Cs8g02740	MYB	1976	1990	-	13.7656	5.4e-06	0.0573	AACGGGGTTGGTGAA
Cs6g11940	orange1.1g047290m	Cs2g04840	Dof	1549	1569	+	14.1875	5.41e-06	0.039	TAAAAAAATAAAAAGAAAAAA
Cs6g11940	orange1.1g027691m	orange1.1t00278	MIKC_MADS	1514	1534	-	14.6522	5.71e-06	0.0641	CGTTGGTCTTTTTCTTTTTCA
Cs6g11940	orange1.1g038243m	Cs6g03550	AP2	1550	1569	+	14.6076	5.92e-06	0.0431	AAAAAAATAAAAAGAAAAAA
Cs6g11940	orange1.1g007898m	Cs1g18200	C2H2	1271	1288	+	14.3281	6.15e-06	0.136	AACGAAACGCCAAAATAA
Cs6g11940	orange1.1g014327m	Cs5g23040	bZIP	1381	1391	+	13.863	6.32e-06	0.146	TACAACTGGCA
Cs6g11940	orange1.1g019668m	Cs7g29050	Dof	1553	1573	-	14.1406	6.78e-06	0.0199	TTAATTTTTTCTTTTTATTTT
Cs6g11940	orange1.1g046549m	Cs1g18580	Dof	1552	1572	+	13.7656	6.85e-06	0.0382	AAAAATAAAAAGAAAAAATTA
Cs6g11940	orange1.1g038243m	Cs6g03550	AP2	1933	1952	+	14.2025	7.96e-06	0.0435	TGAAAAAAAAAAAAAATACA
Cs6g11940	orange1.1g021486m	orange1.1t00339	MYB	1976	1990	-	14.2344	8.39e-06	0.0488	AACGGGGTTGGTGAA
Cs6g11940	orange1.1g046549m	Cs1g18580	Dof	1216	1236	+	13.5312	8.82e-06	0.0382	GAAAATAAAAAGTGAATTAAG
Cs6g11940	orange1.1g021633m	Cs5g05490	Dof	1213	1233	+	13.6875	8.95e-06	0.0301	AACGAAAATAAAAAGTGAATT
Cs6g11940	orange1.1g019668m	Cs7g29050	Dof	1211	1231	-	13.7812	9.17e-06	0.0236	TTCACTTTTTATTTTCGTTGA
Cs6g11940	orange1.1g024547m	Cs3g22260	TCP	1326	1336	+	12.3594	9.86e-06	0.0568	GTGGGTCCTAC
Cs6g11940	orange1.1g021633m	Cs5g05490	Dof	1013	1033	+	13.5	1.08e-05	0.0301	AAAAGGGAAAAAAAGGAATCA
Cs6g11940	orange1.1g047290m	Cs2g04840	Dof	970	990	+	13.4531	1.11e-05	0.0515	TTAAAAAAGCAAAAGTTAAAA
Cs6g11940	orange1.1g021633m	Cs5g05490	Dof	1724	1744	+	13.4531	1.13e-05	0.0301	AAGAAAAATAAAAAGTAATTT
Cs6g11940	orange1.1g028060m	Cs9g10720	bHLH	1388	1397	+	11.5833	1.14e-05	0.132	GGCATGTGCC
Cs6g11940	orange1.1g028060m	Cs9g10720	bHLH	1388	1397	-	11.5833	1.14e-05	0.132	GGCACATGCC
Cs6g11940	orange1.1g027691m	orange1.1t00278	MIKC_MADS	1716	1736	-	13.7246	1.19e-05	0.071	TTTTATTTTTCTTTTATCTTT
Cs6g11940	orange1.1g047290m	Cs2g04840	Dof	1013	1033	+	13.375	1.19e-05	0.0515	AAAAGGGAAAAAAAGGAATCA
Cs6g11940	orange1.1g022439m	Cs7g13420	MYB	633	645	+	13.9531	1.2e-05	0.248	AATGTAGATAAGA
Cs6g11940	orange1.1g011334m	Cs6g04390	C2H2	1271	1290	-	13.2812	1.22e-05	0.239	AATTATTTTGGCGTTTCGTT
Cs6g11940	orange1.1g043131m	Cs2g16940	GRAS	1519	1538	+	13.3429	1.22e-05	0.181	AAGAAAAAGACCAACGTCAG
Cs6g11940	orange1.1g022880m	orange1.1t02244	C3H	1365	1378	-	12.6562	1.23e-05	0.129	ACTCAAAAAGTTGC
Cs6g11940	orange1.1g024786m	Cs1g23230	Dof	299	319	-	13.1562	1.24e-05	0.0423	TTTTTTAATATTCTGCTTTTT
Cs6g11940	orange1.1g019668m	Cs7g29050	Dof	1561	1581	-	13.3906	1.26e-05	0.0282	TTAATTTTTTAATTTTTTCTT
Cs6g11940	orange1.1g027691m	orange1.1t00278	MIKC_MADS	1934	1954	-	13.6377	1.26e-05	0.071	TCTGTATTTTTTTTTTTTTTC
Cs6g11940	orange1.1g038243m	Cs6g03550	AP2	1716	1735	+	13.5063	1.29e-05	0.0559	AAAGATAAAAGAAAAATAAA
Cs6g11940	orange1.1g011752m	Cs5g10770	Dof	1551	1569	+	13.3438	1.35e-05	0.0664	AAAAAATAAAAAGAAAAAA
Cs6g11940	orange1.1g024786m	Cs1g23230	Dof	1558	1578	-	13.0625	1.36e-05	0.0423	ATTTTTTAATTTTTTCTTTTT
Cs6g11940	orange1.1g024484m	Cs9g10480	MYB	1182	1202	-	13.2656	1.37e-05	0.0238	AAAAAAATCATCAACCAACCC
Cs6g11940	orange1.1g019668m	Cs7g29050	Dof	988	1008	-	13.2812	1.37e-05	0.0282	TCCGCTCTTTCATTTTTTTTT
Cs6g11940	orange1.1g046549m	Cs1g18580	Dof	1006	1026	+	13.0625	1.43e-05	0.0393	GGAATCCAAAAGGGAAAAAAA
Cs6g11940	orange1.1g036087m	orange1.1t03243	MYB	1976	1996	-	13.6406	1.43e-05	0.0514	GTGAAGAACGGGGTTGGTGAA
Cs6g11940	orange1.1g037998m	Cs3g18250	MYB	1973	1993	-	13.2031	1.5e-05	0.0473	AAGAACGGGGTTGGTGAAGAT
Cs6g11940	orange1.1g011752m	Cs5g10770	Dof	1215	1233	+	13.1875	1.54e-05	0.0664	CGAAAATAAAAAGTGAATT
Cs6g11940	orange1.1g022379m	Cs3g27850	bZIP	808	817	-	13.0292	1.54e-05	0.216	TTGACGTCAT
Cs6g11940	orange1.1g047495m	Cs6g18940	TCP	1325	1354	+	8.91139	1.58e-05	0.176	AGTGGGTCCTACTAAAGACAAAAGAGTAGC
Cs6g11940	orange1.1g027691m	orange1.1t00278	MIKC_MADS	1258	1278	-	13.2899	1.62e-05	0.073	GTTTCGTTTTCCTTTCCTTTT
Cs6g11940	orange1.1g038243m	Cs6g03550	AP2	1260	1279	+	13.0127	1.78e-05	0.0559	AAGGAAAGGAAAACGAAACG
Cs6g11940	orange1.1g021633m	Cs5g05490	Dof	1003	1023	+	12.8906	1.92e-05	0.0455	AGCGGAATCCAAAAGGGAAAA
Cs6g11940	orange1.1g027190m	Cs3g17260	MIKC_MADS	1010	1024	-	12.5625	1.94e-05	0.146	TTTTTCCCTTTTGGA
Cs6g11940	orange1.1g046549m	Cs1g18580	Dof	1727	1747	+	12.7344	1.97e-05	0.0474	AAAAATAAAAAGTAATTTGAA
Cs6g11940	orange1.1g019163m	Cs3g21220	bZIP	1381	1392	-	12.4844	2.02e-05	0.466	ATGCCAGTTGTA
Cs6g11940	orange1.1g016130m	Cs7g03980	TCP	694	706	+	11.5156	2.03e-05	0.156	AAGTGGTACCAAC
Cs6g11940	orange1.1g014135m	Cs6g01750	MYB	1976	1990	+	13.0938	2.07e-05	0.0743	TTCACCAACCCCGTT
Cs6g11940	orange1.1g024786m	Cs1g23230	Dof	1022	1042	-	12.6094	2.12e-05	0.0512	TTTTTCTGTTGATTCCTTTTT
Cs6g11940	orange1.1g021111m	Cs2g25640	TCP	1326	1334	-	12.5474	2.17e-05	0.167	AGGACCCAC
Cs6g11940	orange1.1g017464m	Cs6g08990	G2-like	1468	1478	+	12.6719	2.21e-05	0.19	AAAGGAATTTT
Cs6g11940	orange1.1g046549m	Cs1g18580	Dof	1715	1735	+	12.5938	2.25e-05	0.0487	AAAAGATAAAAGAAAAATAAA
Cs6g11940	orange1.1g038233m	Cs7g19070	bZIP	804	818	+	11.5938	2.26e-05	0.401	CACAATGACGTCAAA
Cs6g11940	orange1.1g014326m	Cs5g03980	TCP	1317	1336	+	-0.74419	2.31e-05	0.177	AACTTTGGAGTGGGTCCTAC
Cs6g11940	orange1.1g047290m	Cs2g04840	Dof	1003	1023	+	12.6094	2.34e-05	0.075	AGCGGAATCCAAAAGGGAAAA
Cs6g11940	orange1.1g045786m	Cs1g16230	bZIP	804	818	-	10.7656	2.37e-05	0.273	TTTGACGTCATTGTG
Cs6g11940	orange1.1g011752m	Cs5g10770	Dof	1005	1023	+	12.6406	2.42e-05	0.0869	CGGAATCCAAAAGGGAAAA
Cs6g11940	orange1.1g027691m	orange1.1t00278	MIKC_MADS	938	958	+	12.6812	2.46e-05	0.0779	CTTTATTATTTTCCTTTGTTT
Cs6g11940	orange1.1g023883m	Cs7g11120	TCP	1325	1334	-	12.1905	2.51e-05	0.193	AGGACCCACT
Cs6g11940	orange1.1g019668m	Cs7g29050	Dof	636	656	-	12.4375	2.6e-05	0.0449	CTTACTTTATTTCTTATCTAC
Cs6g11940	orange1.1g019668m	Cs7g29050	Dof	1036	1056	-	12.4062	2.65e-05	0.0449	TTTATTTTTTAAATTTTTTCT
Cs6g11940	orange1.1g018238m	Cs1g02310	bZIP	807	821	-	10.7031	2.66e-05	0.499	TATTTTGACGTCATT
Cs6g11940	orange1.1g036039m	Cs8g15030	bZIP	807	817	+	10.9531	2.69e-05	0.621	AATGACGTCAA
Cs6g11940	orange1.1g047290m	Cs2g04840	Dof	1724	1744	+	12.4375	2.7e-05	0.075	AAGAAAAATAAAAAGTAATTT
Cs6g11940	orange1.1g023196m	Cs7g31610	MYB	634	647	-	12.5	2.72e-05	0.3	TTTCTTATCTACAT
Cs6g11940	orange1.1g022379m	Cs3g27850	bZIP	808	817	+	12.0292	2.81e-05	0.216	ATGACGTCAA
Cs6g11940	orange1.1g038243m	Cs6g03550	AP2	1555	1574	+	12.2658	2.83e-05	0.0559	AATAAAAAGAAAAAATTAAA
Cs6g11940	orange1.1g038243m	Cs6g03550	AP2	390	409	-	12.2658	2.83e-05	0.0559	AAAAAATAAAATAAAATAAA
Cs6g11940	orange1.1g019668m	Cs7g29050	Dof	976	996	-	12.3125	2.84e-05	0.0449	TTTTTTTTTTAACTTTTGCTT
Cs6g11940	orange1.1g019619m	Cs7g01800	MYB	1181	1191	+	12.375	2.84e-05	0.0504	AGGGTTGGTTG
Cs6g11940	orange1.1g016130m	Cs7g03980	TCP	1326	1338	-	10.6875	2.84e-05	0.164	TAGTAGGACCCAC
Cs6g11940	orange1.1g048771m	Cs1g15640	HD-ZIP	1834	1848	-	12.5538	2.95e-05	0.289	GGATGCGATGATTAT
Cs6g11940	orange1.1g038243m	Cs6g03550	AP2	986	1005	+	12.1266	3.08e-05	0.0559	TAAAAAAAAAATGAAAGAGC
Cs6g11940	orange1.1g005651m	orange1.1t01021	bHLH	1389	1396	+	12.675	3.1e-05	0.119	GCATGTGC
Cs6g11940	orange1.1g005651m	orange1.1t01021	bHLH	1389	1396	-	12.675	3.1e-05	0.119	GCACATGC
Cs6g11940	orange1.1g038243m	Cs6g03550	AP2	1258	1277	+	12.0886	3.15e-05	0.0559	AAAAGGAAAGGAAAACGAAA
Cs6g11940	orange1.1g019668m	Cs7g29050	Dof	968	988	-	12.1562	3.17e-05	0.0466	TTAACTTTTGCTTTTTTAATA
Cs6g11940	orange1.1g009938m	Cs2g08080	TCP	1326	1333	-	9.98095	3.24e-05	0.22	GGACCCAC
Cs6g11940	orange1.1g022880m	orange1.1t02244	C3H	975	988	+	11.9219	3.26e-05	0.129	AAAGCAAAAGTTAA
Cs6g11940	orange1.1g027691m	orange1.1t00278	MIKC_MADS	973	993	-	12.2029	3.34e-05	0.0779	TTTTTTTAACTTTTGCTTTTT
Cs6g11940	orange1.1g036441m	Cs3g18870	bZIP	806	822	+	9.79688	3.4e-05	0.781	CAATGACGTCAAAATAA
Cs6g11940	orange1.1g027470m	Cs1g24860	MIKC_MADS	1009	1023	+	12	3.45e-05	0.357	ATCCAAAAGGGAAAA
Cs6g11940	orange1.1g048287m	Cs2g16170	C2H2	677	696	+	10.6562	3.48e-05	0.372	TCACATAAGACAAAAATAAG
Cs6g11940	orange1.1g043617m	Cs6g13630	Dof	1365	1375	-	12.1719	3.49e-05	0.247	CAAAAAGTTGC
Cs6g11940	orange1.1g023291m	Cs2g28330	HD-ZIP	816	826	+	12.5735	3.51e-05	0.175	AAAATAATTGA
Cs6g11940	orange1.1g023291m	Cs2g28330	HD-ZIP	1282	1292	+	12.5735	3.51e-05	0.175	AAAATAATTGA
Cs6g11940	orange1.1g040096m	Cs3g20200	MIKC_MADS	1010	1023	+	11.8438	3.64e-05	0.241	TCCAAAAGGGAAAA
Cs6g11940	orange1.1g019307m	Cs5g10670	MYB	1177	1194	+	11.6406	3.69e-05	0.113	AAAAAGGGTTGGTTGATG
Cs6g11940	orange1.1g022743m	Cs6g08550	Trihelix	1388	1404	+	11.9706	3.76e-05	0.343	GGCATGTGCCAATCGTC
Cs6g11940	orange1.1g036452m	Cs2g04250	MIKC_MADS	1008	1026	-	11.8406	3.8e-05	0.399	TTTTTTTCCCTTTTGGATT
Cs6g11940	orange1.1g038243m	Cs6g03550	AP2	1551	1570	+	11.7468	3.84e-05	0.0559	AAAAAATAAAAAGAAAAAAT
Cs6g11940	orange1.1g022880m	orange1.1t02244	C3H	1008	1021	+	11.7812	3.85e-05	0.129	AATCCAAAAGGGAA
Cs6g11940	orange1.1g048263m	Cs9g13690	MYB_related	633	647	+	12.0625	4.16e-05	0.282	AATGTAGATAAGAAA
Cs6g11940	orange1.1g011752m	Cs5g10770	Dof	1015	1033	+	11.9219	4.2e-05	0.129	AAGGGAAAAAAAGGAATCA
Cs6g11940	orange1.1g024344m	Cs7g04700	bHLH	1383	1403	+	11.5781	4.2e-05	0.321	CAACTGGCATGTGCCAATCGT
Cs6g11940	orange1.1g019668m	Cs7g29050	Dof	815	835	-	11.75	4.21e-05	0.0522	TATACTTTTTCAATTATTTTG
Cs6g11940	orange1.1g027691m	orange1.1t00278	MIKC_MADS	1259	1279	-	11.8261	4.21e-05	0.086	CGTTTCGTTTTCCTTTCCTTT
Cs6g11940	orange1.1g040096m	Cs3g20200	MIKC_MADS	1011	1024	+	11.5625	4.33e-05	0.241	CCAAAAGGGAAAAA
Cs6g11940	orange1.1g018238m	Cs1g02310	bZIP	804	818	+	9.53125	4.33e-05	0.499	CACAATGACGTCAAA
Cs6g11940	orange1.1g019668m	Cs7g29050	Dof	1246	1266	-	11.6719	4.44e-05	0.0522	TTTCCTTTTCAATATTTCTAA
Cs6g11940	orange1.1g014326m	Cs5g03980	TCP	687	706	+	-3.33721	4.44e-05	0.255	CAAAAATAAGTGGTACCAAC
Cs6g11940	orange1.1g021633m	Cs5g05490	Dof	1248	1268	+	11.8906	4.5e-05	0.0728	AGAAATATTGAAAAGGAAAGG
Cs6g11940	orange1.1g043131m	Cs2g16940	GRAS	1513	1532	+	11.5143	4.56e-05	0.184	GTGAAAAAGAAAAAGACCAA
Cs6g11940	orange1.1g019668m	Cs7g29050	Dof	1011	1031	-	11.625	4.58e-05	0.0522	ATTCCTTTTTTTCCCTTTTGG
Cs6g11940	orange1.1g027691m	orange1.1t00278	MIKC_MADS	1019	1039	-	11.6522	4.67e-05	0.0874	TTCTGTTGATTCCTTTTTTTC
Cs6g11940	orange1.1g024786m	Cs1g23230	Dof	1058	1078	-	11.7031	4.73e-05	0.0948	ACCCTTATTTTTATGCTTTAG
Cs6g11940	orange1.1g022880m	orange1.1t02244	C3H	1218	1231	+	11.5938	4.77e-05	0.129	AAATAAAAAGTGAA
Cs6g11940	orange1.1g024786m	Cs1g23230	Dof	1721	1741	-	11.6875	4.79e-05	0.0948	TTACTTTTTATTTTTCTTTTA
Cs6g11940	orange1.1g015799m	Cs6g22270	TCP	694	706	-	6.63014	4.83e-05	0.254	GTTGGTACCACTT
Cs6g11940	orange1.1g014374m	Cs3g16330	bHLH	1384	1404	-	10.1233	4.84e-05	0.344	GACGATTGGCACATGCCAGTT
Cs6g11940	orange1.1g015799m	Cs6g22270	TCP	718	730	-	6.60274	4.85e-05	0.254	TTAGGGTCCAGCT
Cs6g11940	orange1.1g046549m	Cs1g18580	Dof	1251	1271	+	11.7188	4.86e-05	0.0729	AATATTGAAAAGGAAAGGAAA
Cs6g11940	orange1.1g030957m	Cs7g05140	bZIP	804	818	+	9.375	5.1e-05	0.474	CACAATGACGTCAAA
Cs6g11940	orange1.1g020026m	Cs7g29820	bZIP	1381	1391	+	11.3906	5.3e-05	0.611	TACAACTGGCA
Cs6g11940	orange1.1g019668m	Cs7g29050	Dof	1715	1735	-	11.3906	5.35e-05	0.0524	TTTATTTTTCTTTTATCTTTT
Cs6g11940	orange1.1g046549m	Cs1g18580	Dof	1016	1036	+	11.5938	5.39e-05	0.0729	AGGGAAAAAAAGGAATCAACA
Cs6g11940	orange1.1g038243m	Cs6g03550	AP2	940	959	-	11.1013	5.5e-05	0.0751	AAAACAAAGGAAAATAATAA
Cs6g11940	orange1.1g010389m	Cs1g23820	C2H2	677	693	+	9.67188	5.62e-05	0.507	TCACATAAGACAAAAAT
Cs6g11940	orange1.1g024786m	Cs1g23230	Dof	1714	1734	-	11.4844	5.66e-05	0.102	TTATTTTTCTTTTATCTTTTA
Cs6g11940	orange1.1g002869m	orange1.1t00309	HD-ZIP	1876	1886	-	11.7692	5.69e-05	0.263	ACATTAAATGT
Cs6g11940	orange1.1g048817m	Cs5g30170	bHLH	1389	1396	+	11.5349	5.8e-05	0.19	GCATGTGC
Cs6g11940	orange1.1g003968m	Cs9g07440	CPP	1502	1514	-	10.2212	5.84e-05	0.204	ACAAATTTTACGG
Cs6g11940	orange1.1g014360m	Cs7g25460	TCP	696	705	-	10.5474	5.85e-05	0.675	TTGGTACCAC
Cs6g11940	orange1.1g021486m	orange1.1t00339	MYB	1178	1192	+	11.1875	5.85e-05	0.127	AAAAGGGTTGGTTGA
Cs6g11940	orange1.1g048287m	Cs2g16170	C2H2	1333	1352	+	9.21875	5.97e-05	0.372	CTACTAAAGACAAAAGAGTA
Cs6g11940	orange1.1g018559m	Cs7g16380	MYB	1179	1197	-	11.0469	5.97e-05	0.225	AATCATCAACCAACCCTTT
Cs6g11940	orange1.1g024786m	Cs1g23230	Dof	1013	1033	-	11.3906	6.1e-05	0.102	TGATTCCTTTTTTTCCCTTTT
Cs6g11940	orange1.1g043617m	Cs6g13630	Dof	1221	1231	+	11.6875	6.11e-05	0.324	TAAAAAGTGAA
Cs6g11940	orange1.1g018746m	Cs6g21210	MYB	1181	1195	-	10.9844	6.16e-05	0.224	TCATCAACCAACCCT
Cs6g11940	orange1.1g036178m	Cs7g25800	Dof	1221	1234	+	11.6719	6.2e-05	0.191	TAAAAAGTGAATTA
Cs6g11940	orange1.1g037998m	Cs3g18250	MYB	707	727	+	11.25	6.42e-05	0.139	TGTTGTAAGGTAGCTGGACCC
Cs6g11940	orange1.1g022806m	orange1.1t01638	BBR-BPC	984	1007	+	-0.71875	6.42e-05	0.341	GTTAAAAAAAAAATGAAAGAGCGG
Cs6g11940	orange1.1g036178m	Cs7g25800	Dof	1362	1375	-	11.625	6.43e-05	0.191	CAAAAAGTTGCCTT
Cs6g11940	orange1.1g019057m	Cs8g10600	Trihelix	1071	1088	-	11.3676	6.51e-05	0.726	CTCAAAATCTACCCTTAT
Cs6g11940	orange1.1g046549m	Cs1g18580	Dof	1007	1027	+	11.3281	6.66e-05	0.0798	GAATCCAAAAGGGAAAAAAAG
Cs6g11940	orange1.1g041877m	Cs6g21150	HD-ZIP	816	826	+	11.8082	6.76e-05	0.312	AAAATAATTGA
Cs6g11940	orange1.1g041877m	Cs6g21150	HD-ZIP	1282	1292	+	11.8082	6.76e-05	0.312	AAAATAATTGA
Cs6g11940	orange1.1g046045m	Cs7g11750	YABBY	221	228	-	11.8281	6.8e-05	0.458	TATGATTA
Cs6g11940	orange1.1g021851m	Cs5g16540	MYB_related	1134	1145	+	10.8594	6.83e-05	0.334	AAAAATATCAAA
Cs6g11940	orange1.1g021756m	Cs6g07820	MYB	630	650	+	10.7215	6.84e-05	1	TAAAATGTAGATAAGAAATAA
Cs6g11940	orange1.1g045786m	Cs1g16230	bZIP	807	821	+	7.85938	6.92e-05	0.531	AATGACGTCAAAATA
Cs6g11940	orange1.1g010389m	Cs1g23820	C2H2	1333	1349	+	9.07812	6.96e-05	0.507	CTACTAAAGACAAAAGA
Cs6g11940	orange1.1g046549m	Cs1g18580	Dof	1257	1277	+	11.2656	7e-05	0.0798	GAAAAGGAAAGGAAAACGAAA
Cs6g11940	orange1.1g043131m	Cs2g16940	GRAS	1257	1276	+	10.8571	7.01e-05	0.197	GAAAAGGAAAGGAAAACGAA
Cs6g11940	orange1.1g021633m	Cs5g05490	Dof	1507	1527	+	11.2812	7.16e-05	0.102	AAATTTGTGAAAAAGAAAAAG
Cs6g11940	orange1.1g019960m	Cs7g12020	bHLH	1390	1404	+	8.51562	7.19e-05	0.331	CATGTGCCAATCGTC
Cs6g11940	orange1.1g027691m	orange1.1t00278	MIKC_MADS	1927	1947	-	10.8551	7.33e-05	0.115	TTTTTTTTTTTTTCACTTACC
Cs6g11940	orange1.1g040769m	Cs6g15700	HD-ZIP	815	827	-	10.9394	7.33e-05	0.28	TTCAATTATTTTG
Cs6g11940	orange1.1g040769m	Cs6g15700	HD-ZIP	1281	1293	-	10.9394	7.33e-05	0.28	TTCAATTATTTTG
Cs6g11940	orange1.1g019668m	Cs7g29050	Dof	934	954	+	10.8906	7.38e-05	0.0632	GATCCTTTATTATTTTCCTTT
Cs6g11940	orange1.1g007598m	Cs7g21830	NAC	1385	1396	-	10.9895	7.4e-05	0.739	GCACATGCCAGT
Cs6g11940	orange1.1g023291m	Cs2g28330	HD-ZIP	1914	1924	+	11.5735	7.44e-05	0.175	TAAATAATTGT
Cs6g11940	orange1.1g047290m	Cs2g04840	Dof	817	837	+	11.1094	7.44e-05	0.134	AAATAATTGAAAAAGTATAGT
Cs6g11940	orange1.1g022806m	orange1.1t01638	BBR-BPC	1247	1270	+	-1.21875	7.49e-05	0.341	TAGAAATATTGAAAAGGAAAGGAA
Cs6g11940	orange1.1g002144m	Cs5g01890	Nin-like	1271	1285	-	11.2344	7.68e-05	0.664	TTTTGGCGTTTCGTT
Cs6g11940	orange1.1g017956m	Cs2g01690	Trihelix	981	995	-	11.0441	7.7e-05	0.304	TTTTTTTTTAACTTT
Cs6g11940	orange1.1g015878m	Cs3g26000	E2F/DP	162	176	+	6.4	7.71e-05	1	AATAGGGAGCCTTAA
Cs6g11940	orange1.1g014829m	Cs5g33880	MYB	1977	1986	+	10.4	7.72e-05	0.426	TCACCAACCC
Cs6g11940	orange1.1g038243m	Cs6g03550	AP2	1008	1027	+	10.4557	7.72e-05	0.0819	AATCCAAAAGGGAAAAAAAG
Cs6g11940	orange1.1g011334m	Cs6g04390	C2H2	750	769	+	9.4375	7.96e-05	0.404	TTGTTAATTGTCTTTTTATT
Cs6g11940	orange1.1g038243m	Cs6g03550	AP2	1715	1734	+	10.3924	7.98e-05	0.0819	AAAAGATAAAAGAAAAATAA
Cs6g11940	orange1.1g026974m	Cs1g23760	HD-ZIP	1907	1927	-	10.7231	8e-05	0.256	CGAACAATTATTTATTTATTA
Cs6g11940	orange1.1g010728m	Cs5g30170	bHLH	1389	1396	+	10.9746	8.07e-05	0.178	GCATGTGC
Cs6g11940	orange1.1g010728m	Cs5g30170	bHLH	1389	1396	-	10.9746	8.07e-05	0.178	GCACATGC
Cs6g11940	orange1.1g021633m	Cs5g05490	Dof	817	837	+	11.1094	8.11e-05	0.108	AAATAATTGAAAAAGTATAGT
Cs6g11940	orange1.1g048817m	Cs5g30170	bHLH	1389	1396	-	9.87209	8.24e-05	0.19	GCACATGC
Cs6g11940	orange1.1g007898m	Cs1g18200	C2H2	752	769	-	8.46875	8.27e-05	0.365	AATAAAAAGACAATTAAC
Cs6g11940	orange1.1g019668m	Cs7g29050	Dof	975	995	-	10.7031	8.3e-05	0.0682	TTTTTTTTTAACTTTTGCTTT
Cs6g11940	orange1.1g047290m	Cs2g04840	Dof	1248	1268	+	10.9531	8.3e-05	0.138	AGAAATATTGAAAAGGAAAGG
Cs6g11940	orange1.1g036344m	Cs1g21200	MYB	1179	1191	+	1.13924	8.35e-05	0.214	AAAGGGTTGGTTG
Cs6g11940	orange1.1g031482m	Cs4g05760	WRKY	1101	1113	+	10.1094	8.37e-05	0.333	AATTGACTATTTT
Cs6g11940	orange1.1g038243m	Cs6g03550	AP2	1164	1183	+	10.2911	8.39e-05	0.0819	AATAGATTAGAAAAAAAAGG
Cs6g11940	orange1.1g048287m	Cs2g16170	C2H2	750	769	-	8.1875	8.5e-05	0.372	AATAAAAAGACAATTAACAA
Cs6g11940	orange1.1g012625m	Cs6g16000	MYB_related	1132	1145	+	11.4062	8.54e-05	0.333	TTAAAAATATCAAA
Cs6g11940	orange1.1g019668m	Cs7g29050	Dof	1505	1525	-	10.6406	8.62e-05	0.0682	TTTTCTTTTTCACAAATTTTA
Cs6g11940	orange1.1g047042m	Cs4g13690	MYB_related	633	647	-	10.6719	8.68e-05	0.602	TTTCTTATCTACATT
Cs6g11940	orange1.1g004262m	orange1.1t00580	MYB_related	1134	1143	-	11.2344	8.7e-05	0.399	TGATATTTTT
Cs6g11940	orange1.1g036178m	Cs7g25800	Dof	1011	1024	+	11.2344	8.91e-05	0.205	CCAAAAGGGAAAAA
Cs6g11940	orange1.1g036178m	Cs7g25800	Dof	1021	1034	+	11.2344	8.91e-05	0.205	AAAAAAGGAATCAA
Cs6g11940	orange1.1g038243m	Cs6g03550	AP2	1193	1212	-	10.1646	8.95e-05	0.0819	GAGGAGATAAAAAAAAATCA
Cs6g11940	orange1.1g006040m	Cs6g01760	bHLH	1387	1396	+	9.82812	8.97e-05	0.414	TGGCATGTGC
Cs6g11940	orange1.1g047854m	Cs6g19660	MYB	1920	1933	+	11.1406	9.12e-05	0.536	ATTGTTCGGTAAGT
Cs6g11940	orange1.1g047290m	Cs2g04840	Dof	1513	1533	+	10.8125	9.14e-05	0.141	GTGAAAAAGAAAAAGACCAAC
Cs6g11940	orange1.1g024786m	Cs1g23230	Dof	1516	1536	-	10.8594	9.2e-05	0.134	GACGTTGGTCTTTTTCTTTTT
Cs6g11940	orange1.1g002869m	orange1.1t00309	HD-ZIP	139	149	+	10.8	9.23e-05	0.263	ACATTAAATAA
Cs6g11940	orange1.1g016130m	Cs7g03980	TCP	718	730	+	7.28125	9.33e-05	0.358	AGCTGGACCCTAA
Cs6g11940	orange1.1g027215m	orange1.1t00208	YABBY	1635	1644	-	9.82468	9.42e-05	0.212	TAATAATAAT
Cs6g11940	orange1.1g003968m	Cs9g07440	CPP	16	28	+	9.86538	9.43e-05	0.251	ATAAATTTTAATA
Cs6g11940	orange1.1g047495m	Cs6g18940	TCP	1308	1337	-	2.64557	9.52e-05	0.361	AGTAGGACCCACTCCAAAGTTCAAATATAT
Cs6g11940	orange1.1g040811m	Cs6g04060	MYB_related	1132	1143	-	11.1719	9.63e-05	0.375	TGATATTTTTAA
Cs6g11940	orange1.1g019668m	Cs7g29050	Dof	390	410	+	10.4531	9.67e-05	0.0736	TTTATTTTATTTTATTTTTTA
Cs6g11940	orange1.1g040096m	Cs3g20200	MIKC_MADS	1254	1267	+	10.1875	9.69e-05	0.308	ATTGAAAAGGAAAG
Cs6g11940	orange1.1g024786m	Cs1g23230	Dof	517	537	-	10.7656	9.86e-05	0.134	TGCTTTAGCTGGTAACTTTTT
Cs6g11940	orange1.1g017725m	Cs5g12070	TCP	696	703	-	8.69524	9.94e-05	0.766	GGTACCAC
Cs7g28130	orange1.1g019668m	Cs7g29050	Dof	1584	1604	+	17.9688	1.14e-07	0.00235	TTAACTTTTTTATTTTTTTAT
Cs7g28130	orange1.1g040769m	Cs6g15700	HD-ZIP	1618	1630	-	17.4394	3.11e-07	0.00594	CTCAATTATTGAT
Cs7g28130	orange1.1g021633m	Cs5g05490	Dof	1582	1602	-	16.1094	4.83e-07	0.0103	AAAAAAATAAAAAAGTTAAAT
Cs7g28130	orange1.1g041877m	Cs6g21150	HD-ZIP	1619	1629	+	15.274	1.93e-06	0.0381	TCAATAATTGA
Cs7g28130	orange1.1g022702m	Cs7g04110	HD-ZIP	1619	1629	+	13.8529	1.93e-06	0.0368	TCAATAATTGA
Cs7g28130	orange1.1g037998m	Cs3g18250	MYB	90	110	+	15.3281	2.05e-06	0.00904	CGTGCTGAGTTTGGTGAAACA
Cs7g28130	orange1.1g026974m	Cs1g23760	HD-ZIP	1616	1636	+	15.6308	2.26e-06	0.0432	CAATCAATAATTGAGTTATTT
Cs7g28130	orange1.1g025886m	orange1.1t00544	HD-ZIP	1617	1629	-	15.7344	2.53e-06	0.0532	TCAATTATTGATT
Cs7g28130	orange1.1g047290m	Cs2g04840	Dof	1582	1602	-	14.7812	2.88e-06	0.039	AAAAAAATAAAAAAGTTAAAT
Cs7g28130	orange1.1g023291m	Cs2g28330	HD-ZIP	1619	1629	+	14.8529	3.19e-06	0.0599	TCAATAATTGA
Cs7g28130	orange1.1g006925m	Cs3g21320	Trihelix	1542	1555	+	14.1562	3.35e-06	0.0638	TTTTTTACCATTTT
Cs7g28130	orange1.1g040811m	Cs6g04060	MYB_related	1130	1141	-	14.9531	4.57e-06	0.0592	AGATATTTTTAT
Cs7g28130	orange1.1g045411m	Cs4g12760	MYB	94	114	-	14.5312	5.64e-06	0.0148	CACATGTTTCACCAAACTCAG
Cs7g28130	orange1.1g021941m	Cs3g24930	ZF-HD	1685	1695	-	13.209	5.75e-06	0.129	ACGTAATTAGG
Cs7g28130	orange1.1g036087m	orange1.1t03243	MYB	87	107	+	14.625	6.61e-06	0.0421	GGACGTGCTGAGTTTGGTGAA
Cs7g28130	orange1.1g024484m	Cs9g10480	MYB	97	117	-	14.0938	7.27e-06	0.0183	AGCCACATGTTTCACCAAACT
Cs7g28130	orange1.1g021498m	Cs6g17340	MYB	96	108	+	14.4557	8.66e-06	0.0399	GAGTTTGGTGAAA
Cs7g28130	orange1.1g017956m	Cs2g01690	Trihelix	142	156	+	13.7647	9.21e-06	0.0934	TGTTTTTTTAACTGT
Cs7g28130	orange1.1g004262m	orange1.1t00580	MYB_related	1132	1141	-	14.4531	1.11e-05	0.152	AGATATTTTT
Cs7g28130	orange1.1g006925m	Cs3g21320	Trihelix	1827	1840	+	13.2031	1.11e-05	0.0705	TTTTTTACCTTATC
Cs7g28130	orange1.1g011752m	Cs5g10770	Dof	1582	1600	-	13.5156	1.16e-05	0.0664	AAAAATAAAAAAGTTAAAT
Cs7g28130	orange1.1g046372m	Cs1g25270	WOX	1611	1621	+	13.475	1.6e-05	0.318	ACAATCAATCA
Cs7g28130	orange1.1g022516m	Cs1g26550	WOX	1613	1622	+	12.9851	1.72e-05	0.192	AATCAATCAA
Cs7g28130	orange1.1g044007m	Cs3g22510	C2H2	983	1000	-	12.7826	1.74e-05	0.399	AAGATAAAACCTAAAAGA
Cs7g28130	orange1.1g011340m	Cs2g19800	WRKY	1668	1678	+	12.6744	1.74e-05	0.402	TTGACCCCCTC
Cs7g28130	orange1.1g026855m	Cs8g14710	MYB	1510	1519	-	13.1053	1.78e-05	0.385	CAGATAAGGA
Cs7g28130	orange1.1g021851m	Cs5g16540	MYB_related	1132	1143	+	14	1.85e-05	0.181	AAAAATATCTCT
Cs7g28130	orange1.1g012625m	Cs6g16000	MYB_related	1130	1143	+	13.5156	1.86e-05	0.181	ATAAAAATATCTCT
Cs7g28130	orange1.1g021503m	Cs8g02740	MYB	93	107	+	12.8438	2.02e-05	0.0753	GCTGAGTTTGGTGAA
Cs7g28130	orange1.1g027190m	Cs3g17260	MIKC_MADS	1697	1711	+	12.4844	2.02e-05	0.146	GGATTCCTTTTCGGG
Cs7g28130	orange1.1g007469m	Cs4g16090	CPP	467	476	-	12.2755	2.04e-05	0.0606	GATTTGAATT
Cs7g28130	orange1.1g007469m	Cs4g16090	CPP	642	651	+	12.2755	2.04e-05	0.0606	CATTTGAATT
Cs7g28130	orange1.1g007469m	Cs4g16090	CPP	803	812	+	12.2755	2.04e-05	0.0606	CATTTGAATT
Cs7g28130	orange1.1g007469m	Cs4g16090	CPP	809	818	-	12.2755	2.04e-05	0.0606	GATTTGAATT
Cs7g28130	orange1.1g007469m	Cs4g16090	CPP	1305	1314	+	12.2755	2.04e-05	0.0606	CATTTGAATT
Cs7g28130	orange1.1g007469m	Cs4g16090	CPP	1311	1320	-	12.2755	2.04e-05	0.0606	GATTTGAATT
Cs7g28130	orange1.1g019619m	Cs7g01800	MYB	96	106	+	12.7969	2.17e-05	0.05	GAGTTTGGTGA
Cs7g28130	orange1.1g023196m	Cs7g31610	MYB	1832	1845	+	12.7344	2.23e-05	0.3	TACCTTATCATTTT
Cs7g28130	orange1.1g038243m	Cs6g03550	AP2	1590	1609	-	12.6329	2.27e-05	0.0559	AATAAATAAAAAAATAAAAA
Cs7g28130	orange1.1g014135m	Cs6g01750	MYB	93	107	-	12.9531	2.29e-05	0.0743	TTCACCAAACTCAGC
Cs7g28130	orange1.1g019948m	Cs5g08500	MYB_related	539	553	+	12.8594	2.45e-05	0.481	TTTATTTTATCCATT
Cs7g28130	orange1.1g045031m	Cs5g34340	B3	1569	1583	+	12.8767	2.62e-05	0.292	GTAGATGAATAAGAT
Cs7g28130	orange1.1g048263m	Cs9g13690	MYB_related	541	555	-	12.625	2.75e-05	0.279	CTAATGGATAAAATA
Cs7g28130	orange1.1g048459m	Cs6g19570	C2H2	1672	1690	+	10.4538	2.88e-05	0.146	CCCCCTCTTCCCCCCTAAT
Cs7g28130	orange1.1g021851m	Cs5g16540	MYB_related	764	775	-	13.3125	2.89e-05	0.188	TTAAATATCTTA
Cs7g28130	orange1.1g036178m	Cs7g25800	Dof	1581	1594	-	12.4062	2.99e-05	0.191	AAAAAAGTTAAATC
Cs7g28130	orange1.1g027691m	orange1.1t00278	MIKC_MADS	1588	1608	+	12.3768	3e-05	0.0779	CTTTTTTATTTTTTTATTTAT
Cs7g28130	orange1.1g046549m	Cs1g18580	Dof	1825	1845	-	12.2656	3.03e-05	0.0595	AAAATGATAAGGTAAAAAATA
Cs7g28130	orange1.1g006491m	Cs3g02080	C2H2	64	79	-	10.8219	3.07e-05	0.689	ATTTTGTCGTTGCATC
Cs7g28130	orange1.1g017464m	Cs6g08990	G2-like	1659	1669	+	11.9531	3.13e-05	0.19	GAGAGAATTTT
Cs7g28130	orange1.1g047042m	Cs4g13690	MYB_related	541	555	+	12.1875	3.46e-05	0.602	TATTTTATCCATTAG
Cs7g28130	orange1.1g017956m	Cs2g01690	Trihelix	1823	1837	+	12.1324	3.55e-05	0.192	AATATTTTTTACCTT
Cs7g28130	orange1.1g038243m	Cs6g03550	AP2	1583	1602	-	11.8228	3.68e-05	0.0559	AAAAAAATAAAAAAGTTAAA
Cs7g28130	orange1.1g047012m	Cs8g12650	MYB	90	100	-	11.5	3.77e-05	0.87	AACTCAGCACG
Cs7g28130	orange1.1g048459m	Cs6g19570	C2H2	1666	1684	+	9.89076	3.86e-05	0.146	TTTTGACCCCCTCTTCCCC
Cs7g28130	orange1.1g022880m	orange1.1t02244	C3H	1584	1597	-	11.625	4.59e-05	0.129	AATAAAAAAGTTAA
Cs7g28130	orange1.1g004262m	orange1.1t00580	MYB_related	766	775	+	12.4531	4.64e-05	0.315	AGATATTTAA
Cs7g28130	orange1.1g020389m	Cs9g19180	MYB_related	1134	1142	-	13.3048	4.73e-05	0.491	GAGATATTT
Cs7g28130	orange1.1g046549m	Cs1g18580	Dof	1579	1599	-	11.7344	4.8e-05	0.0729	AAAATAAAAAAGTTAAATCTT
Cs7g28130	orange1.1g021090m	Cs5g08790	C2H2	1565	1572	+	10.7188	4.92e-05	0.542	GGTAGTAG
Cs7g28130	orange1.1g046549m	Cs1g18580	Dof	495	515	+	11.6719	5.05e-05	0.0729	TAAAAAAAAAAGCTATCGAAG
Cs7g28130	orange1.1g003968m	Cs9g07440	CPP	571	583	+	10.2981	5.09e-05	0.204	GAAAATTTTAAAT
Cs7g28130	orange1.1g042953m	Cs3g24140	B3	193	213	-	-2.98529	5.15e-05	0.284	AGTTCATCTTTGAGGGAAAAA
Cs7g28130	orange1.1g026855m	Cs8g14710	MYB	1833	1842	-	11.6947	5.27e-05	0.385	ATGATAAGGT
Cs7g28130	orange1.1g024428m	Cs2g02590	TALE	153	172	+	9.92	5.28e-05	1	CTGTTTATGGCCCCTCCTGG
Cs7g28130	orange1.1g048459m	Cs6g19570	C2H2	1669	1687	+	9.15966	5.58e-05	0.159	TGACCCCCTCTTCCCCCCT
Cs7g28130	orange1.1g004963m	Cs4g07560	WRKY	1667	1674	-	11.7684	5.84e-05	0.398	GGGTCAAA
Cs7g28130	orange1.1g021481m	orange1.1t03294	G2-like	1974	1981	-	11.1094	5.95e-05	0.672	GGAATCTA
Cs7g28130	orange1.1g014374m	Cs3g16330	bHLH	79	99	+	9.50685	6.01e-05	0.344	TTTCGAGGGGACGTGCTGAGT
Cs7g28130	orange1.1g025886m	orange1.1t00544	HD-ZIP	1613	1625	-	11.0781	6.47e-05	0.47	TTATTGATTGATT
Cs7g28130	orange1.1g009938m	Cs2g08080	TCP	161	168	+	9.31429	6.67e-05	0.22	GGCCCCTC
Cs7g28130	orange1.1g021486m	orange1.1t00339	MYB	93	107	+	10.9219	6.74e-05	0.133	GCTGAGTTTGGTGAA
Cs7g28130	orange1.1g046045m	Cs7g11750	YABBY	45	52	+	11.8281	6.8e-05	0.458	TATGATTA
Cs7g28130	orange1.1g025240m	Cs7g02340	MIKC_MADS	1698	1716	+	9.32812	7.31e-05	0.504	GATTCCTTTTCGGGTGATG
Cs7g28130	orange1.1g014753m	Cs3g09270	G2-like	35	49	-	11.4118	7.45e-05	1	TCATAAATATTCTTT
Cs7g28130	orange1.1g012625m	Cs6g16000	MYB_related	764	777	-	11.6406	7.46e-05	0.333	TTTTAAATATCTTA
Cs7g28130	orange1.1g041864m	Cs2g14320	B3	1792	1806	+	10.7188	7.67e-05	0.241	TTTAACATGCAAGGT
Cs7g28130	orange1.1g022728m	Cs1g10590	GATA	1500	1518	+	3.21622	7.68e-05	0.447	CATGATCCTCTCCTTATCT
Cs7g28130	orange1.1g040096m	Cs3g20200	MIKC_MADS	1698	1711	-	10.5469	7.9e-05	0.293	CCCGAAAAGGAATC
Cs7g28130	orange1.1g038669m	Cs3g15900	C2H2	1561	1571	-	10.9077	7.91e-05	0.836	TACTACCACTA
Cs7g28130	orange1.1g045434m	Cs1g01670	MYB	98	107	+	11.3151	8.02e-05	0.361	GTTTGGTGAA
Cs7g28130	orange1.1g040811m	Cs6g04060	MYB_related	766	777	+	11.5156	8.07e-05	0.375	AGATATTTAAAA
Cs7g28130	orange1.1g006925m	Cs3g21320	Trihelix	146	159	+	11.0625	8.32e-05	0.264	TTTTTAACTGTTTA
Cs7g28130	orange1.1g002144m	Cs5g01890	Nin-like	157	171	+	11.1094	8.32e-05	0.664	TTATGGCCCCTCCTG
Cs7g28130	orange1.1g042649m	Cs2g07210	bHLH	1895	1908	-	5.86667	8.47e-05	1	CATGATTTACATGA
Cs7g28130	orange1.1g048459m	Cs6g19570	C2H2	1563	1581	-	8.29412	8.56e-05	0.177	CTTATTCATCTACTACCAC
Cs7g28130	orange1.1g013528m	Cs2g26640	G2-like	223	232	+	10.6949	8.82e-05	1	GAAAATCTGA
Cs7g28130	orange1.1g038243m	Cs6g03550	AP2	1543	1562	-	10.1519	9e-05	0.0819	TAAAAAAAAAATGGTAAAAA
Cs7g28130	orange1.1g046372m	Cs1g25270	WOX	1891	1901	+	10.5125	9.11e-05	0.453	TCATTCATGTA
Cs7g28130	orange1.1g023883m	Cs7g11120	TCP	160	169	+	9.92381	9.23e-05	0.266	TGGCCCCTCC
Cs7g28130	orange1.1g019570m	Cs1g20000	HD-ZIP	1620	1630	+	10.8358	9.23e-05	0.918	CAATAATTGAG
Cs7g28130	orange1.1g010728m	Cs5g30170	bHLH	87	94	+	10.3051	9.26e-05	0.178	GGACGTGC
Cs7g28130	orange1.1g010728m	Cs5g30170	bHLH	87	94	-	10.3051	9.26e-05	0.178	GCACGTCC
Cs7g28130	orange1.1g031669m	orange1.1t04058	ERF	62	78	-	5.82812	9.39e-05	1	TTTTGTCGTTGCATCAA
Cs7g28130	orange1.1g017464m	Cs6g08990	G2-like	34	44	+	11.2812	9.43e-05	0.401	CAAAGAATATT
Cs7g28130	orange1.1g007797m	Cs7g18810	bHLH	108	115	-	9.76471	9.45e-05	0.364	CCACATGT
Cs7g28130	orange1.1g016972m	Cs6g21240	ZF-HD	857	871	+	11.2206	9.55e-05	0.663	TTATTTTATTAATTA
Cs7g28130	orange1.1g018007m	Cs9g13930	bHLH	1807	1817	-	9.45205	9.59e-05	0.736	GGGAACTTGCA
Cs7g28130	orange1.1g007598m	Cs7g21830	NAC	111	122	-	10.6947	9.62e-05	0.739	TTCCAAGCCACA
Cs7g28130	orange1.1g022806m	orange1.1t01638	BBR-BPC	1665	1688	-	-2.0625	9.66e-05	0.345	TAGGGGGGAAGAGGGGGTCAAAAT
Cs7g28130	orange1.1g036452m	Cs2g04250	MIKC_MADS	1696	1714	+	10.4058	9.69e-05	0.508	TGGATTCCTTTTCGGGTGA
Cs7g28130	orange1.1g042953m	Cs3g24140	B3	17	37	+	-5.73529	9.89e-05	0.311	TTTTATATTTTGGAGAACAAA
Cs8g16290	orange1.1g046549m	Cs1g18580	Dof	1144	1164	+	15	1.55e-06	0.0168	AAAAAGAAAAAGTAGTTAAAT
Cs8g16290	orange1.1g017956m	Cs2g01690	Trihelix	1676	1690	-	15.3971	1.81e-06	0.0368	ATCTTTTTTTACTGT
Cs8g16290	orange1.1g019668m	Cs7g29050	Dof	973	993	-	15.5312	1.88e-06	0.00966	TCTACTTTTATTTTTTCTTCT
Cs8g16290	orange1.1g024344m	Cs7g04700	bHLH	753	773	+	16.2344	1.93e-06	0.0443	GAGCACGCACGTGAGGAACAA
Cs8g16290	orange1.1g042353m	orange1.1t03397	ERF	1763	1773	-	15.625	2.41e-06	0.0278	TCGCCACCACC
Cs8g16290	orange1.1g022880m	orange1.1t02244	C3H	724	737	+	13.5625	2.52e-06	0.0546	GAAGAAAAAGGAAA
Cs8g16290	orange1.1g036655m	Cs5g25510	ERF	1762	1776	-	15.4375	2.62e-06	0.0301	CATTCGCCACCACCA
Cs8g16290	orange1.1g027691m	orange1.1t00278	MIKC_MADS	969	989	-	15.5072	2.68e-06	0.0601	CTTTTATTTTTTCTTCTTTTC
Cs8g16290	orange1.1g007598m	Cs7g21830	NAC	629	640	+	13.6211	3.39e-06	0.0781	TGGCAAGCCAGC
Cs8g16290	orange1.1g038243m	Cs6g03550	AP2	968	987	+	15.2658	3.56e-06	0.0389	GGAAAAGAAGAAAAAATAAA
Cs8g16290	orange1.1g005715m	orange1.1t03597	BES1	754	768	-	15.2031	3.56e-06	0.082	CCTCACGTGCGTGCT
Cs8g16290	orange1.1g020567m	Cs5g13630	BES1	758	768	+	15.8281	3.75e-06	0.0865	CGCACGTGAGG
Cs8g16290	orange1.1g019668m	Cs7g29050	Dof	967	987	-	14.7812	3.84e-06	0.0158	TTTATTTTTTCTTCTTTTCCT
Cs8g16290	orange1.1g021633m	Cs5g05490	Dof	719	739	+	14.4375	4.02e-06	0.0214	AAATTGAAGAAAAAGGAAATT
Cs8g16290	orange1.1g048459m	Cs6g19570	C2H2	847	865	-	13.9076	4.31e-06	0.098	CCTTTACCTCCTCCAAATC
Cs8g16290	orange1.1g014374m	Cs3g16330	bHLH	754	774	-	15.0411	4.56e-06	0.103	ATTGTTCCTCACGTGCGTGCT
Cs8g16290	orange1.1g024786m	Cs1g23230	Dof	969	989	-	13.8438	5.94e-06	0.0258	CTTTTATTTTTTCTTCTTTTC
Cs8g16290	orange1.1g021633m	Cs5g05490	Dof	1141	1161	+	14.0781	5.97e-06	0.0254	ATTAAAAAGAAAAAGTAGTTA
Cs8g16290	orange1.1g019668m	Cs7g29050	Dof	1139	1159	-	14.25	6.17e-06	0.0199	ACTACTTTTTCTTTTTAATTT
Cs8g16290	orange1.1g048771m	Cs1g15640	HD-ZIP	1794	1808	-	14.6615	6.64e-06	0.13	AATAATAATGATGAA
Cs8g16290	orange1.1g036452m	Cs2g04250	MIKC_MADS	358	376	+	14.1014	6.77e-06	0.142	TTTTTTCTTGTTTTGGTTT
Cs8g16290	orange1.1g037149m	orange1.1t00275	MIKC_MADS	358	376	-	14.0156	6.87e-06	0.128	AAACCAAAACAAGAAAAAA
Cs8g16290	orange1.1g019485m	Cs6g19800	bHLH	758	775	-	13.3288	7.09e-06	0.163	CATTGTTCCTCACGTGCG
Cs8g16290	orange1.1g046549m	Cs1g18580	Dof	963	983	+	13.6875	7.46e-06	0.0382	CCGCAGGAAAAGAAGAAAAAA
Cs8g16290	orange1.1g012156m	Cs4g01460	bHLH	758	767	+	13.8947	7.97e-06	0.092	CGCACGTGAG
Cs8g16290	orange1.1g012156m	Cs4g01460	bHLH	758	767	-	13.8947	7.97e-06	0.092	CTCACGTGCG
Cs8g16290	orange1.1g043614m	Cs7g13260	ERF	1762	1776	-	12.7344	8.6e-06	0.0989	CATTCGCCACCACCA
Cs8g16290	orange1.1g047334m	Cs9g13610	ERF	1759	1779	-	9.96875	9.16e-06	0.145	GATCATTCGCCACCACCAAAC
Cs8g16290	orange1.1g026385m	Cs9g13610	ERF	1761	1775	+	11.7969	9.6e-06	0.221	TTGGTGGTGGCGAAT
Cs8g16290	orange1.1g024484m	Cs9g10480	MYB	1758	1778	-	13.7188	9.74e-06	0.0217	ATCATTCGCCACCACCAAACA
Cs8g16290	orange1.1g006925m	Cs3g21320	Trihelix	1673	1686	-	13.2812	1.01e-05	0.0705	TTTTTTACTGTATC
Cs8g16290	orange1.1g040096m	Cs3g20200	MIKC_MADS	360	373	-	13.6875	1.03e-05	0.23	CCAAAACAAGAAAA
Cs8g16290	orange1.1g044652m	Cs7g16660	bHLH	759	766	-	14.5789	1.15e-05	0.239	TCACGTGC
Cs8g16290	orange1.1g011752m	Cs5g10770	Dof	532	550	+	13.5156	1.16e-05	0.0664	TATGGATAAAAAGGGCATA
Cs8g16290	orange1.1g006040m	Cs6g01760	bHLH	757	766	+	14.3906	1.21e-05	0.0934	ACGCACGTGA
Cs8g16290	orange1.1g037347m	Cs2g05270	ERF	1764	1780	+	10.6719	1.22e-05	0.141	GTGGTGGCGAATGATCC
Cs8g16290	orange1.1g036669m	Cs1g22470	bHLH	758	766	+	13.5789	1.26e-05	0.0941	CGCACGTGA
Cs8g16290	orange1.1g005715m	orange1.1t03597	BES1	757	771	+	12.2344	1.37e-05	0.157	ACGCACGTGAGGAAC
Cs8g16290	orange1.1g007797m	Cs7g18810	bHLH	759	766	-	14.8382	1.4e-05	0.108	TCACGTGC
Cs8g16290	orange1.1g014327m	Cs5g23040	bZIP	926	936	+	11.9452	1.43e-05	0.165	CACAACTGGCA
Cs8g16290	orange1.1g046549m	Cs1g18580	Dof	978	998	+	13.0625	1.43e-05	0.0393	AAAAAATAAAAGTAGAGTAAG
Cs8g16290	orange1.1g009831m	Cs3g22510	C2H2	846	860	-	12.9844	1.46e-05	0.335	ACCTCCTCCAAATCC
Cs8g16290	orange1.1g038451m	Cs7g25850	bHLH	760	773	+	13.5781	1.48e-05	0.223	CACGTGAGGAACAA
Cs8g16290	orange1.1g036669m	Cs1g22470	bHLH	759	767	-	13.0526	1.63e-05	0.0941	CTCACGTGC
Cs8g16290	orange1.1g022148m	Cs3g24470	BES1	757	776	+	11.6875	1.67e-05	0.382	ACGCACGTGAGGAACAATGG
Cs8g16290	orange1.1g027470m	Cs1g24860	MIKC_MADS	361	375	-	13.0725	1.7e-05	0.352	AACCAAAACAAGAAA
Cs8g16290	orange1.1g026974m	Cs1g23760	HD-ZIP	885	905	+	13.0615	1.88e-05	0.0902	CCAACAATTATAGAAGCCAAC
Cs8g16290	orange1.1g043617m	Cs6g13630	Dof	727	737	+	12.5156	1.89e-05	0.247	GAAAAAGGAAA
Cs8g16290	orange1.1g012387m	orange1.1t00185	bHLH	759	766	-	14.2947	1.96e-05	0.239	TCACGTGC
Cs8g16290	orange1.1g048287m	Cs2g16170	C2H2	428	447	-	11.875	2.09e-05	0.372	AAATTTAAGACAAAAATTAA
Cs8g16290	orange1.1g048263m	Cs9g13690	MYB_related	530	544	+	12.9531	2.1e-05	0.279	GTTATGGATAAAAAG
Cs8g16290	orange1.1g040096m	Cs3g20200	MIKC_MADS	968	981	+	12.6562	2.13e-05	0.238	GGAAAAGAAGAAAA
Cs8g16290	orange1.1g027190m	Cs3g17260	MIKC_MADS	359	373	+	12.3281	2.2e-05	0.146	TTTTTCTTGTTTTGG
Cs8g16290	orange1.1g041864m	Cs2g14320	B3	685	699	+	13.2969	2.2e-05	0.241	TTGCACATGCATGAC
Cs8g16290	orange1.1g006925m	Cs3g21320	Trihelix	1522	1535	-	12.5469	2.23e-05	0.106	TATTTTACCTTGGT
Cs8g16290	orange1.1g038451m	Cs7g25850	bHLH	752	765	-	12.5938	2.26e-05	0.223	CACGTGCGTGCTCG
Cs8g16290	orange1.1g010389m	Cs1g23820	C2H2	431	447	-	11.9062	2.28e-05	0.497	AAATTTAAGACAAAAAT
Cs8g16290	orange1.1g047455m	Cs9g18590	ERF	1756	1776	-	8.95588	2.36e-05	0.135	CATTCGCCACCACCAAACATG
Cs8g16290	orange1.1g027691m	orange1.1t00278	MIKC_MADS	966	986	-	12.7391	2.37e-05	0.0779	TTATTTTTTCTTCTTTTCCTG
Cs8g16290	orange1.1g043131m	Cs2g16940	GRAS	969	988	+	12.4286	2.41e-05	0.181	GAAAAGAAGAAAAAATAAAA
Cs8g16290	orange1.1g027215m	orange1.1t00208	YABBY	451	460	-	11.1818	2.42e-05	0.164	CAATAATAAT
Cs8g16290	orange1.1g012287m	Cs3g10860	bZIP	758	769	-	12.7895	2.42e-05	0.297	TCCTCACGTGCG
Cs8g16290	orange1.1g029507m	Cs7g06120	ERF	1756	1774	+	10.5625	2.46e-05	0.188	CATGTTTGGTGGTGGCGAA
Cs8g16290	orange1.1g014090m	Cs5g34550	bHLH	759	772	-	12.6712	2.52e-05	0.301	TGTTCCTCACGTGC
Cs8g16290	orange1.1g019619m	Cs7g01800	MYB	1757	1767	+	12.5625	2.57e-05	0.0503	ATGTTTGGTGG
Cs8g16290	orange1.1g019960m	Cs7g12020	bHLH	760	774	+	11.7969	2.57e-05	0.253	CACGTGAGGAACAAT
Cs8g16290	orange1.1g022743m	Cs6g08550	Trihelix	758	774	+	12.6618	2.61e-05	0.343	CGCACGTGAGGAACAAT
Cs8g16290	orange1.1g032112m	Cs9g02700	GATA	828	846	-	8.76812	2.62e-05	0.492	CATGATCAACAAGAAAATC
Cs8g16290	orange1.1g048727m	Cs5g10130	TCP	55	64	+	12.1354	2.66e-05	0.307	CTGGGGCCAG
Cs8g16290	orange1.1g048727m	Cs5g10130	TCP	55	64	-	12.1354	2.66e-05	0.307	CTGGCCCCAG
Cs8g16290	orange1.1g038243m	Cs6g03550	AP2	973	992	+	12.3544	2.69e-05	0.0559	AGAAGAAAAAATAAAAGTAG
Cs8g16290	orange1.1g047290m	Cs2g04840	Dof	719	739	+	12.4062	2.77e-05	0.075	AAATTGAAGAAAAAGGAAATT
Cs8g16290	orange1.1g045411m	Cs4g12760	MYB	1755	1775	-	11.7188	2.79e-05	0.0581	ATTCGCCACCACCAAACATGT
Cs8g16290	orange1.1g019485m	Cs6g19800	bHLH	750	767	+	9.31507	2.81e-05	0.215	ATCGAGCACGCACGTGAG
Cs8g16290	orange1.1g021633m	Cs5g05490	Dof	975	995	+	12.4531	2.83e-05	0.0602	AAGAAAAAATAAAAGTAGAGT
Cs8g16290	orange1.1g016692m	Cs3g23410	HSF	63	77	+	9.42466	2.9e-05	0.667	AGAATTTTGTGGAAA
Cs8g16290	orange1.1g035756m	Cs5g19590	ERF	1762	1781	-	10.7656	3.03e-05	0.0993	AGGATCATTCGCCACCACCA
Cs8g16290	orange1.1g021111m	Cs2g25640	TCP	55	63	-	11.9263	3.08e-05	0.178	TGGCCCCAG
Cs8g16290	orange1.1g005651m	orange1.1t01021	bHLH	687	694	+	12.675	3.1e-05	0.119	GCACATGC
Cs8g16290	orange1.1g005651m	orange1.1t01021	bHLH	687	694	-	12.675	3.1e-05	0.119	GCATGTGC
Cs8g16290	orange1.1g021503m	Cs8g02740	MYB	881	895	-	12.4219	3.26e-05	0.0753	ATAATTGTTGGTGAG
Cs8g16290	orange1.1g046549m	Cs1g18580	Dof	1138	1158	+	12.1719	3.3e-05	0.0595	TAAATTAAAAAGAAAAAGTAG
Cs8g16290	orange1.1g019960m	Cs7g12020	bHLH	751	765	-	11.1406	3.3e-05	0.253	CACGTGCGTGCTCGA
Cs8g16290	orange1.1g011334m	Cs6g04390	C2H2	428	447	+	11.3594	3.31e-05	0.239	TTAATTTTTGTCTTAAATTT
Cs8g16290	orange1.1g021503m	Cs8g02740	MYB	1754	1768	+	12.4062	3.32e-05	0.0753	TACATGTTTGGTGGT
Cs8g16290	orange1.1g019619m	Cs7g01800	MYB	1760	1770	+	12.125	3.32e-05	0.053	TTTGGTGGTGG
Cs8g16290	orange1.1g020026m	Cs7g29820	bZIP	926	936	+	12.2656	3.36e-05	0.611	CACAACTGGCA
Cs8g16290	orange1.1g002869m	orange1.1t00309	HD-ZIP	1361	1371	-	12.5077	3.39e-05	0.212	ACATTAATTAT
Cs8g16290	orange1.1g031482m	Cs4g05760	WRKY	611	623	-	12.2188	3.41e-05	0.333	TCTTGACTTTATT
Cs8g16290	orange1.1g019619m	Cs7g01800	MYB	882	892	-	12.0938	3.45e-05	0.053	ATTGTTGGTGA
Cs8g16290	orange1.1g022880m	orange1.1t02244	C3H	1146	1159	+	11.875	3.45e-05	0.129	AAAGAAAAAGTAGT
Cs8g16290	orange1.1g027691m	orange1.1t00278	MIKC_MADS	974	994	-	12.1449	3.47e-05	0.0779	CTCTACTTTTATTTTTTCTTC
Cs8g16290	orange1.1g042014m	Cs6g19350	bZIP	703	714	+	4.53165	3.5e-05	0.806	ATATGACATGGA
Cs8g16290	orange1.1g016972m	Cs6g21240	ZF-HD	376	390	+	12.2794	3.52e-05	0.663	TTAAATCTCTAATTA
Cs8g16290	orange1.1g038451m	Cs7g25850	bHLH	805	818	-	11.2031	3.53e-05	0.223	CACATGCCATCCAC
Cs8g16290	orange1.1g038243m	Cs6g03550	AP2	969	988	+	11.8861	3.54e-05	0.0559	GAAAAGAAGAAAAAATAAAA
Cs8g16290	orange1.1g036087m	orange1.1t03243	MYB	1748	1768	+	12.1094	3.8e-05	0.0907	TAGATGTACATGTTTGGTGGT
Cs8g16290	orange1.1g044016m	Cs9g04850	ERF	1762	1776	-	9.28125	3.94e-05	0.453	CATTCGCCACCACCA
Cs8g16290	orange1.1g044691m	Cs8g07470	bZIP	701	715	+	7.3125	3.98e-05	0.916	TTATATGACATGGAA
Cs8g16290	orange1.1g018107m	Cs9g07650	HSF	63	77	+	11.0781	4.01e-05	0.53	AGAATTTTGTGGAAA
Cs8g16290	orange1.1g009938m	Cs2g08080	TCP	55	62	-	9.55238	4.15e-05	0.22	GGCCCCAG
Cs8g16290	orange1.1g042953m	Cs3g24140	B3	226	246	-	-2.11765	4.16e-05	0.284	TTTAGCATTTTAACGAGACAA
Cs8g16290	orange1.1g019057m	Cs8g10600	Trihelix	1275	1292	+	11.9412	4.16e-05	0.726	TGAATTCAAAACCCTAAA
Cs8g16290	orange1.1g019163m	Cs3g21220	bZIP	926	937	-	10.9688	4.18e-05	0.481	CTGCCAGTTGTG
Cs8g16290	orange1.1g022048m	Cs8g04050	MYB_related	1565	1573	-	13.0441	4.2e-05	0.969	ATTAGGTTG
Cs8g16290	orange1.1g044652m	Cs7g16660	bHLH	759	766	+	11.8421	4.21e-05	0.243	GCACGTGA
Cs8g16290	orange1.1g036178m	Cs7g25800	Dof	727	740	+	12.0625	4.27e-05	0.191	GAAAAAGGAAATTG
Cs8g16290	orange1.1g028060m	Cs9g10720	bHLH	758	767	+	7.26667	4.27e-05	0.246	CGCACGTGAG
Cs8g16290	orange1.1g028060m	Cs9g10720	bHLH	758	767	-	7.26667	4.27e-05	0.246	CTCACGTGCG
Cs8g16290	orange1.1g026855m	Cs8g14710	MYB	600	609	+	11.9579	4.27e-05	0.385	AAGATAAGGG
Cs8g16290	orange1.1g021633m	Cs5g05490	Dof	1135	1155	+	11.9531	4.28e-05	0.0728	TAATAAATTAAAAAGAAAAAG
Cs8g16290	orange1.1g006040m	Cs6g01760	bHLH	810	819	+	11.875	4.41e-05	0.254	TGGCATGTGG
Cs8g16290	orange1.1g010728m	Cs5g30170	bHLH	759	766	+	11.6695	4.45e-05	0.178	GCACGTGA
Cs8g16290	orange1.1g010728m	Cs5g30170	bHLH	759	766	-	11.6695	4.45e-05	0.178	TCACGTGC
Cs8g16290	orange1.1g037347m	Cs2g05270	ERF	1761	1777	+	6.875	4.58e-05	0.263	TTGGTGGTGGCGAATGA
Cs8g16290	orange1.1g039680m	Cs3g19420	ERF	1763	1782	-	9.01562	4.61e-05	0.234	GAGGATCATTCGCCACCACC
Cs8g16290	orange1.1g019668m	Cs7g29050	Dof	601	621	-	11.6094	4.63e-05	0.0522	TTGACTTTATTCCCCTTATCT
Cs8g16290	orange1.1g019948m	Cs5g08500	MYB_related	532	546	-	11.9844	4.66e-05	0.481	CCCTTTTTATCCATA
Cs8g16290	orange1.1g048817m	Cs5g30170	bHLH	759	766	+	11.7093	4.69e-05	0.19	GCACGTGA
Cs8g16290	orange1.1g048771m	Cs1g15640	HD-ZIP	1473	1487	-	11.7231	4.75e-05	0.31	GTTACTAATGATTAA
Cs8g16290	orange1.1g021633m	Cs5g05490	Dof	1896	1916	-	11.8125	4.79e-05	0.0728	AAAATAAAAAAAAAGGGGTTT
Cs8g16290	orange1.1g021910m	Cs1g08440	NAC	625	646	+	11.6406	4.8e-05	0.55	GCCGTGGCAAGCCAGCATTCGG
Cs8g16290	orange1.1g023291m	Cs2g28330	HD-ZIP	1497	1507	-	12.1029	4.82e-05	0.175	GAAATAATTGA
Cs8g16290	orange1.1g047334m	Cs9g13610	ERF	1756	1776	-	4.39062	4.82e-05	0.276	CATTCGCCACCACCAAACATG
Cs8g16290	orange1.1g019668m	Cs7g29050	Dof	1133	1153	-	11.5469	4.82e-05	0.0522	TTTTCTTTTTAATTTATTAAC
Cs8g16290	orange1.1g028913m	Cs7g05360	ERF	840	860	-	5.71014	4.86e-05	0.186	ACCTCCTCCAAATCCATGATC
Cs8g16290	orange1.1g007797m	Cs7g18810	bHLH	812	819	-	12.3235	4.88e-05	0.282	CCACATGC
Cs8g16290	orange1.1g048459m	Cs6g19570	C2H2	850	868	-	9.42017	4.9e-05	0.159	TACCCTTTACCTCCTCCAA
Cs8g16290	orange1.1g043131m	Cs2g16940	GRAS	967	986	+	11.4	4.92e-05	0.184	AGGAAAAGAAGAAAAAATAA
Cs8g16290	orange1.1g019960m	Cs7g12020	bHLH	804	818	-	9.875	5e-05	0.288	CACATGCCATCCACT
Cs8g16290	orange1.1g019546m	Cs5g25510	ERF	840	860	+	8.11765	5.03e-05	0.203	GATCATGGATTTGGAGGAGGT
Cs8g16290	orange1.1g019668m	Cs7g29050	Dof	1898	1918	+	11.4688	5.08e-05	0.0522	ACCCCTTTTTTTTTATTTTTA
Cs8g16290	orange1.1g047290m	Cs2g04840	Dof	1141	1161	+	11.5938	5.24e-05	0.116	ATTAAAAAGAAAAAGTAGTTA
Cs8g16290	orange1.1g036178m	Cs7g25800	Dof	1149	1162	+	11.8438	5.26e-05	0.191	GAAAAAGTAGTTAA
Cs8g16290	orange1.1g016130m	Cs7g03980	TCP	115	127	-	9	5.34e-05	0.246	CTGTGGGCCATAA
Cs8g16290	orange1.1g047290m	Cs2g04840	Dof	530	550	+	11.5625	5.36e-05	0.116	GTTATGGATAAAAAGGGCATA
Cs8g16290	orange1.1g045434m	Cs1g01670	MYB	1434	1443	+	11.9178	5.39e-05	0.361	GTTAGGTTAA
Cs8g16290	orange1.1g027691m	orange1.1t00278	MIKC_MADS	972	992	-	11.4058	5.39e-05	0.0931	CTACTTTTATTTTTTCTTCTT
Cs8g16290	orange1.1g015799m	Cs6g22270	TCP	115	127	+	6.15068	5.51e-05	0.254	TTATGGCCCACAG
Cs8g16290	orange1.1g015337m	orange1.1t03173	bHLH	219	232	-	11.9219	5.55e-05	0.924	GAGACAACTTGTGC
Cs8g16290	orange1.1g023883m	Cs7g11120	TCP	54	63	-	10.8762	5.58e-05	0.258	TGGCCCCAGA
Cs8g16290	orange1.1g040769m	Cs6g15700	HD-ZIP	252	264	-	11.4394	5.6e-05	0.28	CACAATTATTTGA
Cs8g16290	orange1.1g018746m	Cs6g21210	MYB	1126	1140	-	11.1406	5.6e-05	0.224	TTATTAACCACCAAT
Cs8g16290	orange1.1g020302m	Cs1g03630	SBP	860	875	-	11.8953	5.68e-05	1	ATTTTGGTACCCTTTA
Cs8g16290	orange1.1g022728m	Cs1g10590	GATA	828	846	-	4.12162	5.68e-05	0.447	CATGATCAACAAGAAAATC
Cs8g16290	orange1.1g040769m	Cs6g15700	HD-ZIP	1496	1508	+	11.4091	5.68e-05	0.28	ATCAATTATTTCA
Cs8g16290	orange1.1g012387m	orange1.1t00185	bHLH	759	766	+	11.7368	5.73e-05	0.331	GCACGTGA
Cs8g16290	orange1.1g018007m	Cs9g13930	bHLH	220	230	-	11.6301	5.75e-05	0.689	GACAACTTGTG
Cs8g16290	orange1.1g048817m	Cs5g30170	bHLH	687	694	-	11.5349	5.8e-05	0.19	GCATGTGC
Cs8g16290	orange1.1g017390m	Cs4g19330	GATA	1240	1252	+	11.5625	5.94e-05	1	GATCTCGATCCGC
Cs8g16290	orange1.1g021481m	orange1.1t03294	G2-like	275	282	+	11.1094	5.95e-05	0.672	GGAATCTA
Cs8g16290	orange1.1g014090m	Cs5g34550	bHLH	753	766	+	10.7397	6.03e-05	0.347	GAGCACGCACGTGA
Cs8g16290	orange1.1g023291m	Cs2g28330	HD-ZIP	253	263	+	11.9118	6.08e-05	0.175	CAAATAATTGT
Cs8g16290	orange1.1g022148m	Cs3g24470	BES1	749	768	-	7.82812	6.09e-05	0.452	CCTCACGTGCGTGCTCGATT
Cs8g16290	orange1.1g007898m	Cs1g18200	C2H2	430	447	-	9.23438	6.23e-05	0.365	AAATTTAAGACAAAAATT
Cs8g16290	orange1.1g047495m	Cs6g18940	TCP	54	83	+	4.16456	6.25e-05	0.285	TCTGGGGCCAGAATTTTGTGGAAAATTACT
Cs8g16290	orange1.1g025240m	Cs7g02340	MIKC_MADS	360	378	+	9.6875	6.27e-05	0.504	TTTTCTTGTTTTGGTTTTA
Cs8g16290	orange1.1g047290m	Cs2g04840	Dof	1135	1155	+	11.3438	6.3e-05	0.124	TAATAAATTAAAAAGAAAAAG
Cs8g16290	orange1.1g007469m	Cs4g16090	CPP	1415	1424	+	11.7551	6.34e-05	0.147	GATTTGAATA
Cs8g16290	orange1.1g005651m	orange1.1t01021	bHLH	759	766	+	11.5875	6.35e-05	0.183	GCACGTGA
Cs8g16290	orange1.1g005651m	orange1.1t01021	bHLH	759	766	-	11.5875	6.35e-05	0.183	TCACGTGC
Cs8g16290	orange1.1g024344m	Cs7g04700	bHLH	805	825	-	10.5625	6.41e-05	0.367	TGCCTTCCACATGCCATCCAC
Cs8g16290	orange1.1g020697m	Cs6g16070	bZIP	619	633	+	4.20312	6.46e-05	0.245	CAAGAAGCCGTGGCA
Cs8g16290	orange1.1g009938m	Cs2g08080	TCP	118	125	+	9.4	6.51e-05	0.22	TGGCCCAC
Cs8g16290	orange1.1g019668m	Cs7g29050	Dof	717	737	-	11.0781	6.55e-05	0.0612	TTTCCTTTTTCTTCAATTTGC
Cs8g16290	orange1.1g038243m	Cs6g03550	AP2	1136	1155	+	10.7722	6.55e-05	0.0819	AATAAATTAAAAAGAAAAAG
Cs8g16290	orange1.1g048817m	Cs5g30170	bHLH	759	766	-	11.0814	6.65e-05	0.19	TCACGTGC
Cs8g16290	orange1.1g005482m	Cs7g25670	ARF	226	246	-	-2.4875	6.65e-05	1	TTTAGCATTTTAACGAGACAA
Cs8g16290	orange1.1g041081m	Cs9g02640	MYB	1758	1767	+	11.2571	6.65e-05	0.307	TGTTTGGTGG
Cs8g16290	orange1.1g007938m	Cs6g15960	NAC	210	225	-	10.625	6.7e-05	1	CTTGTGCTCCACTGAA
Cs8g16290	orange1.1g037093m	Cs2g14770	ERF	1754	1774	-	7.57812	6.76e-05	0.447	TTCGCCACCACCAAACATGTA
Cs8g16290	orange1.1g043882m	Cs6g14970	bZIP	618	635	+	3.57812	6.88e-05	0.527	TCAAGAAGCCGTGGCAAG
Cs8g16290	orange1.1g023215m	Cs3g22920	bHLH	220	230	+	10.2969	6.92e-05	0.797	CACAAGTTGTC
Cs8g16290	orange1.1g044161m	orange1.1t00911	MYB	1564	1578	-	8.51562	6.96e-05	0.516	ATGATATTAGGTTGA
Cs8g16290	orange1.1g021111m	Cs2g25640	TCP	117	125	+	10.6421	6.97e-05	0.268	ATGGCCCAC
Cs8g16290	orange1.1g020567m	Cs5g13630	BES1	757	767	-	3.48438	6.99e-05	0.42	CTCACGTGCGT
Cs8g16290	orange1.1g041864m	Cs2g14320	B3	688	702	-	10.9688	7.02e-05	0.241	AAAGTCATGCATGTG
Cs8g16290	orange1.1g024484m	Cs9g10480	MYB	871	891	+	10.8125	7.04e-05	0.0935	AAAATAAGTCCTCACCAACAA
Cs8g16290	orange1.1g012625m	Cs6g16000	MYB_related	413	426	-	11.7344	7.06e-05	0.333	ATAATAATATCTAA
Cs8g16290	orange1.1g019668m	Cs7g29050	Dof	966	986	-	10.9531	7.09e-05	0.0632	TTATTTTTTCTTCTTTTCCTG
Cs8g16290	orange1.1g044652m	Cs7g16660	bHLH	812	819	-	11.4632	7.13e-05	0.33	CCACATGC
Cs8g16290	orange1.1g038243m	Cs6g03550	AP2	1801	1820	-	10.5949	7.19e-05	0.0819	AAAGGAGAAAGAAATAATAA
Cs8g16290	orange1.1g045783m	Cs4g09770	ERF	1762	1782	-	8.65625	7.38e-05	0.338	GAGGATCATTCGCCACCACCA
Cs8g16290	orange1.1g022516m	Cs1g26550	WOX	568	577	+	11.3433	7.41e-05	0.55	AAGCAATCAA
Cs8g16290	orange1.1g036344m	Cs1g21200	MYB	1755	1767	+	1.5443	7.44e-05	0.214	ACATGTTTGGTGG
Cs8g16290	orange1.1g011752m	Cs5g10770	Dof	721	739	+	11.0938	7.52e-05	0.18	ATTGAAGAAAAAGGAAATT
Cs8g16290	orange1.1g022806m	orange1.1t01638	BBR-BPC	1801	1824	-	-1.28125	7.63e-05	0.341	GATTAAAGGAGAAAGAAATAATAA
Cs8g16290	orange1.1g018215m	Cs3g23190	WRKY	895	908	-	7.39062	7.64e-05	0.423	GAGGTTGGCTTCTA
Cs8g16290	orange1.1g027691m	orange1.1t00278	MIKC_MADS	1801	1821	+	10.7681	7.68e-05	0.115	TTATTATTTCTTTCTCCTTTA
Cs8g16290	orange1.1g016972m	Cs6g21240	ZF-HD	1811	1825	+	11.5	7.68e-05	0.663	TTTCTCCTTTAATCA
Cs8g16290	orange1.1g028913m	Cs7g05360	ERF	1763	1783	-	4.52174	7.71e-05	0.196	AGAGGATCATTCGCCACCACC
Cs8g16290	orange1.1g026385m	Cs9g13610	ERF	1758	1772	+	5.45312	7.75e-05	0.446	TGTTTGGTGGTGGCG
Cs8g16290	orange1.1g037093m	Cs2g14770	ERF	1757	1777	-	7.20312	7.81e-05	0.447	TCATTCGCCACCACCAAACAT
Cs8g16290	orange1.1g047042m	Cs4g13690	MYB_related	530	544	-	10.8438	7.89e-05	0.602	CTTTTTATCCATAAC
Cs8g16290	orange1.1g043131m	Cs2g16940	GRAS	966	985	+	10.6571	7.96e-05	0.199	CAGGAAAAGAAGAAAAAATA
Cs8g16290	orange1.1g048459m	Cs6g19570	C2H2	844	862	-	8.43697	7.98e-05	0.177	TTACCTCCTCCAAATCCAT
Cs8g16290	orange1.1g023883m	Cs7g11120	TCP	117	126	+	10.2095	8.01e-05	0.264	ATGGCCCACA
Cs8g16290	orange1.1g028913m	Cs7g05360	ERF	1760	1780	-	4.4058	8.06e-05	0.196	GGATCATTCGCCACCACCAAA
Cs8g16290	orange1.1g040811m	Cs6g04060	MYB_related	415	426	+	11.5156	8.07e-05	0.375	AGATATTATTAT
Cs8g16290	orange1.1g010728m	Cs5g30170	bHLH	687	694	+	10.9746	8.07e-05	0.178	GCACATGC
Cs8g16290	orange1.1g010728m	Cs5g30170	bHLH	687	694	-	10.9746	8.07e-05	0.178	GCATGTGC
Cs8g16290	orange1.1g046549m	Cs1g18580	Dof	722	742	+	11.0781	8.09e-05	0.0876	TTGAAGAAAAAGGAAATTGTC
Cs8g16290	orange1.1g017895m	orange1.1t00472	WRKY	896	906	+	10.3151	8.2e-05	0.378	AGAAGCCAACC
Cs8g16290	orange1.1g048817m	Cs5g30170	bHLH	687	694	+	9.87209	8.24e-05	0.19	GCACATGC
Cs8g16290	orange1.1g022713m	Cs1g21160	HD-ZIP	1122	1131	-	11.7838	8.24e-05	0.916	ACCAATCATA
Cs8g16290	orange1.1g027691m	orange1.1t00278	MIKC_MADS	717	737	-	10.6232	8.29e-05	0.116	TTTCCTTTTTCTTCAATTTGC
Cs8g16290	orange1.1g046372m	Cs1g25270	WOX	1322	1332	+	10.65	8.38e-05	0.453	TCATTCAATTT
Cs8g16290	orange1.1g029507m	Cs7g06120	ERF	1759	1777	+	7.60938	8.55e-05	0.435	GTTTGGTGGTGGCGAATGA
Cs8g16290	orange1.1g038243m	Cs6g03550	AP2	967	986	+	10.2532	8.56e-05	0.0819	AGGAAAAGAAGAAAAAATAA
Cs8g16290	orange1.1g039409m	Cs9g10650	ERF	1752	1779	-	2.75	8.57e-05	0.552	GATCATTCGCCACCACCAAACATGTACA
Cs8g16290	orange1.1g047455m	Cs9g18590	ERF	845	865	-	5.44118	8.92e-05	0.409	CCTTTACCTCCTCCAAATCCA
Cs8g16290	orange1.1g036452m	Cs2g04250	MIKC_MADS	1808	1826	+	10.5217	9.02e-05	0.508	TTCTTTCTCCTTTAATCAA
Cs8g16290	orange1.1g002869m	orange1.1t00309	HD-ZIP	1628	1638	-	10.8	9.23e-05	0.263	ACATTAAATAA
Cs8g16290	orange1.1g022880m	orange1.1t02244	C3H	1898	1911	-	10.9531	9.24e-05	0.223	AAAAAAAAAGGGGT
Cs8g16290	orange1.1g030994m	Cs2g05640	ERF	1765	1772	-	8.99048	9.28e-05	1	CGCCACCA
Cs8g16290	orange1.1g042953m	Cs3g24140	B3	500	520	+	-5.48529	9.34e-05	0.311	TTATTTTATTTGATAGGAAAT
Cs8g16290	orange1.1g011752m	Cs5g10770	Dof	1143	1161	+	10.75	9.42e-05	0.188	TAAAAAGAAAAAGTAGTTA
Cs8g16290	orange1.1g027215m	orange1.1t00208	YABBY	1950	1959	-	9.82468	9.42e-05	0.212	TAATAATAAT
Cs8g16290	orange1.1g041877m	Cs6g21150	HD-ZIP	1497	1507	-	11.3836	9.47e-05	0.312	GAAATAATTGA
Cs8g16290	orange1.1g024786m	Cs1g23230	Dof	1802	1822	+	10.8125	9.52e-05	0.134	TATTATTTCTTTCTCCTTTAA
Cs8g16290	orange1.1g047854m	Cs6g19660	MYB	1431	1444	+	11.0625	9.61e-05	0.536	GCTGTTAGGTTAAA
Cs8g16290	orange1.1g024344m	Cs7g04700	bHLH	752	772	-	9.4375	9.61e-05	0.367	TGTTCCTCACGTGCGTGCTCG
Cs8g16290	orange1.1g039409m	Cs9g10650	ERF	1755	1782	-	2.28125	9.68e-05	0.552	GAGGATCATTCGCCACCACCAAACATGT
Cs8g16290	orange1.1g043131m	Cs2g16940	GRAS	964	983	+	10.3286	9.77e-05	0.2	CGCAGGAAAAGAAGAAAAAA
Cs8g16290	orange1.1g004262m	orange1.1t00580	MYB_related	415	424	+	11.0469	9.81e-05	0.399	AGATATTATT
Cs8g16290	orange1.1g015940m	Cs7g10180	Trihelix	1516	1534	-	9.98438	9.82e-05	1	ATTTTACCTTGGTTATGTT
Cs8g16290	orange1.1g018746m	Cs6g21210	MYB	1760	1774	-	10.2031	9.84e-05	0.268	TTCGCCACCACCAAA
Cs8g16290	orange1.1g042353m	orange1.1t03397	ERF	1766	1776	-	6.5	9.9e-05	0.381	CATTCGCCACC
Cs8g16290	orange1.1g021633m	Cs5g05490	Dof	603	623	+	10.8125	9.98e-05	0.125	ATAAGGGGAATAAAGTCAAGA
orange1.1t04489	orange1.1g037998m	Cs3g18250	MYB	321	341	-	19.25	9.7e-09	0.000214	GAGGGTGTGGTAGGTGAAAAG
orange1.1t04489	orange1.1g014135m	Cs6g01750	MYB	324	338	+	17.8281	9.04e-08	0.00205	TTCACCTACCACACC
orange1.1t04489	orange1.1g024484m	Cs9g10480	MYB	205	225	-	18.0312	1.63e-07	0.00368	CCTATTCTAACCCACCAACCC
orange1.1t04489	orange1.1g036087m	orange1.1t03243	MYB	324	344	-	17.7969	1.69e-07	0.00363	TCTGAGGGTGTGGTAGGTGAA
orange1.1t04489	orange1.1g021486m	orange1.1t00339	MYB	324	338	-	18.1094	1.73e-07	0.00376	GGTGTGGTAGGTGAA
orange1.1t04489	orange1.1g037998m	Cs3g18250	MYB	55	75	+	17.0625	2.68e-07	0.00197	GGTGTTGAAGTTGGTGAAGAA
orange1.1t04489	orange1.1g015799m	Cs6g22270	TCP	238	250	+	19.2192	2.88e-07	0.00663	GTGGGGTCCACGG
orange1.1t04489	orange1.1g045411m	Cs4g12760	MYB	202	222	-	18.1094	3.96e-07	0.00384	ATTCTAACCCACCAACCCAAC
orange1.1t04489	orange1.1g045411m	Cs4g12760	MYB	162	182	-	17.8281	5.04e-07	0.00384	CCATGCCATCACCAAACCCAT
orange1.1t04489	orange1.1g019619m	Cs7g01800	MYB	663	673	+	16.4062	5.75e-07	0.0065	GTTGTTGGTGG
orange1.1t04489	orange1.1g024547m	Cs3g22260	TCP	238	248	+	18.0938	5.84e-07	0.00833	GTGGGGTCCAC
orange1.1t04489	orange1.1g019619m	Cs7g01800	MYB	204	214	+	16.1562	8.45e-07	0.0065	TGGGTTGGTGG
orange1.1t04489	orange1.1g021486m	orange1.1t00339	MYB	201	215	+	16.7812	8.64e-07	0.00942	AGTTGGGTTGGTGGG
orange1.1t04489	orange1.1g016130m	Cs7g03980	TCP	238	250	-	16.8906	1.25e-06	0.0144	CCGTGGACCCCAC
orange1.1t04489	orange1.1g037998m	Cs3g18250	MYB	198	218	+	15.75	1.3e-06	0.00716	TGGAGTTGGGTTGGTGGGTTA
orange1.1t04489	orange1.1g021498m	Cs6g17340	MYB	74	86	+	16.0633	1.54e-06	0.0125	AAAGTTGGTGAGG
orange1.1t04489	orange1.1g021498m	Cs6g17340	MYB	323	335	-	15.9747	1.62e-06	0.0125	GTGGTAGGTGAAA
orange1.1t04489	orange1.1g045411m	Cs4g12760	MYB	317	337	+	16.2188	1.79e-06	0.00818	TTAGCTTTTCACCTACCACAC
orange1.1t04489	orange1.1g014326m	Cs5g03980	TCP	229	248	+	8.39535	1.98e-06	0.0413	GGGTGGTGAGTGGGGTCCAC
orange1.1t04489	orange1.1g012625m	Cs6g16000	MYB_related	1643	1656	+	14.8906	2.11e-06	0.0411	AACAAAATATCTCA
orange1.1t04489	orange1.1g014135m	Cs6g01750	MYB	201	215	-	15.3906	2.42e-06	0.0183	CCCACCAACCCAACT
orange1.1t04489	orange1.1g037998m	Cs3g18250	MYB	68	88	+	15.0469	2.75e-06	0.0101	GTGAAGAAAGTTGGTGAGGGG
orange1.1t04489	orange1.1g036087m	orange1.1t03243	MYB	195	215	+	15.5156	2.88e-06	0.031	ATGTGGAGTTGGGTTGGTGGG
orange1.1t04489	orange1.1g024484m	Cs9g10480	MYB	249	269	-	15.1719	2.96e-06	0.0183	CCAAATCTACACCACCAAACC
orange1.1t04489	orange1.1g021503m	Cs8g02740	MYB	201	215	+	14.0781	3.04e-06	0.0573	AGTTGGGTTGGTGGG
orange1.1t04489	orange1.1g019307m	Cs5g10670	MYB	223	240	+	15.1719	3.2e-06	0.0702	AGGTTTGGGTGGTGAGTG
orange1.1t04489	orange1.1g045411m	Cs4g12760	MYB	59	79	-	15.2188	3.6e-06	0.0137	AACTTTCTTCACCAACTTCAA
orange1.1t04489	orange1.1g024484m	Cs9g10480	MYB	314	334	+	14.8594	3.88e-06	0.0183	CTCTTAGCTTTTCACCTACCA
orange1.1t04489	orange1.1g019911m	Cs9g01750	MYB	687	701	-	14.2188	4.81e-06	0.106	GCGGATGGGTTAGGC
orange1.1t04489	orange1.1g021851m	Cs5g16540	MYB_related	1645	1656	+	15.1875	5.54e-06	0.108	CAAAATATCTCA
orange1.1t04489	orange1.1g024484m	Cs9g10480	MYB	165	185	-	14.3906	5.73e-06	0.0183	TCACCATGCCATCACCAAACC
orange1.1t04489	orange1.1g021498m	Cs6g17340	MYB	61	73	+	14.9241	5.77e-06	0.0332	GAAGTTGGTGAAG
orange1.1t04489	orange1.1g045411m	Cs4g12760	MYB	72	92	-	14.4844	5.81e-06	0.0148	ATACCCCCTCACCAACTTTCT
orange1.1t04489	orange1.1g045411m	Cs4g12760	MYB	661	681	-	14.4844	5.81e-06	0.0148	CCCAGTGCCCACCAACAACTC
orange1.1t04489	orange1.1g040811m	Cs6g04060	MYB_related	1643	1654	-	14.75	6.07e-06	0.0592	AGATATTTTGTT
orange1.1t04489	orange1.1g024484m	Cs9g10480	MYB	62	82	-	14.2656	6.34e-06	0.0183	ACCAACTTTCTTCACCAACTT
orange1.1t04489	orange1.1g045434m	Cs1g01670	MYB	324	333	-	13.8904	6.46e-06	0.145	GGTAGGTGAA
orange1.1t04489	orange1.1g024547m	Cs3g22260	TCP	238	248	-	13.3906	6.57e-06	0.0505	GTGGACCCCAC
orange1.1t04489	orange1.1g024484m	Cs9g10480	MYB	228	248	-	14.2031	6.66e-06	0.0183	GTGGACCCCACTCACCACCCA
orange1.1t04489	orange1.1g021503m	Cs8g02740	MYB	71	85	+	13.5312	7.85e-06	0.0573	AAGAAAGTTGGTGAG
orange1.1t04489	orange1.1g024771m	orange1.1t01443	GATA	56	70	+	13.8676	7.99e-06	0.179	GTGTTGAAGTTGGTG
orange1.1t04489	orange1.1g017895m	orange1.1t00472	WRKY	812	822	-	14.3836	8.02e-06	0.185	CGAAGTCAAAG
orange1.1t04489	orange1.1g014360m	Cs7g25460	TCP	239	248	+	13.9368	8.16e-06	0.188	TGGGGTCCAC
orange1.1t04489	orange1.1g023883m	Cs7g11120	TCP	237	246	-	13.819	8.27e-06	0.12	GGACCCCACT
orange1.1t04489	orange1.1g019619m	Cs7g01800	MYB	164	174	+	13.7656	8.78e-06	0.034	GGGTTTGGTGA
orange1.1t04489	orange1.1g019307m	Cs5g10670	MYB	200	217	+	13.7188	9.42e-06	0.0722	GAGTTGGGTTGGTGGGTT
orange1.1t04489	orange1.1g021111m	Cs2g25640	TCP	238	246	-	13.8211	9.8e-06	0.139	GGACCCCAC
orange1.1t04489	orange1.1g019619m	Cs7g01800	MYB	61	71	+	13.6562	1e-05	0.034	GAAGTTGGTGA
orange1.1t04489	orange1.1g007139m	Cs3g12930	Trihelix	1890	1899	+	13.5556	1e-05	0.232	AACGGTAAAT
orange1.1t04489	orange1.1g023883m	Cs7g11120	TCP	240	249	+	13.5714	1.04e-05	0.12	GGGGTCCACG
orange1.1t04489	orange1.1g024484m	Cs9g10480	MYB	664	684	-	13.6094	1.06e-05	0.0217	ATGCCCAGTGCCCACCAACAA
orange1.1t04489	orange1.1g041081m	Cs9g02640	MYB	205	214	+	13.6095	1.1e-05	0.243	GGGTTGGTGG
orange1.1t04489	orange1.1g036344m	Cs1g21200	MYB	229	241	+	8.12658	1.12e-05	0.0712	GGGTGGTGAGTGG
orange1.1t04489	orange1.1g021486m	orange1.1t00339	MYB	71	85	+	13.8438	1.12e-05	0.0488	AAGAAAGTTGGTGAG
orange1.1t04489	orange1.1g024484m	Cs9g10480	MYB	75	95	-	13.4844	1.16e-05	0.0219	ATAATACCCCCTCACCAACTT
orange1.1t04489	orange1.1g019619m	Cs7g01800	MYB	325	335	-	13.5156	1.18e-05	0.034	GTGGTAGGTGA
orange1.1t04489	orange1.1g021111m	Cs2g25640	TCP	240	248	+	13.4947	1.21e-05	0.139	GGGGTCCAC
orange1.1t04489	orange1.1g047495m	Cs6g18940	TCP	220	249	-	9.26582	1.41e-05	0.176	CGTGGACCCCACTCACCACCCAAACCTATT
orange1.1t04489	orange1.1g014829m	Cs5g33880	MYB	325	334	+	13.3368	1.43e-05	0.184	TCACCTACCA
orange1.1t04489	orange1.1g018559m	Cs7g16380	MYB	320	338	+	13.4688	1.44e-05	0.142	GCTTTTCACCTACCACACC
orange1.1t04489	orange1.1g046549m	Cs1g18580	Dof	1689	1709	+	13.0469	1.45e-05	0.0393	TTAGACAAAAAGCAAATAAAC
orange1.1t04489	orange1.1g004262m	orange1.1t00580	MYB_related	1645	1654	-	14.4219	1.49e-05	0.152	AGATATTTTG
orange1.1t04489	orange1.1g019546m	Cs5g25510	ERF	654	674	+	10.8529	1.5e-05	0.0861	TCGGGTCGAGTTGTTGGTGGG
orange1.1t04489	orange1.1g036344m	Cs1g21200	MYB	325	337	-	6.91139	1.55e-05	0.0712	GTGTGGTAGGTGA
orange1.1t04489	orange1.1g021486m	orange1.1t00339	MYB	205	219	+	13.2656	1.67e-05	0.0608	GGGTTGGTGGGTTAG
orange1.1t04489	orange1.1g045786m	Cs1g16230	bZIP	1616	1630	+	11.625	1.68e-05	0.273	TGTGACGTGAGGATG
orange1.1t04489	orange1.1g022516m	Cs1g26550	WOX	791	800	+	12.9851	1.72e-05	0.192	AATCAATCAA
orange1.1t04489	orange1.1g021785m	Cs7g17600	NAC	4	23	-	12.6094	1.72e-05	0.206	TGCCGTTTCCCCTCAGAAGC
orange1.1t04489	orange1.1g017464m	Cs6g08990	G2-like	1574	1584	-	12.75	1.78e-05	0.19	AAAAGAATTTT
orange1.1t04489	orange1.1g021785m	Cs7g17600	NAC	171	190	-	12.5312	1.8e-05	0.206	TTCCGTCACCATGCCATCAC
orange1.1t04489	orange1.1g026974m	Cs1g23760	HD-ZIP	970	990	+	13.1231	1.8e-05	0.0902	AATCCAATAATTTTCATCAAT
orange1.1t04489	orange1.1g019307m	Cs5g10670	MYB	362	379	-	12.75	1.82e-05	0.0798	ATGATTTGGTAGTAGGTA
orange1.1t04489	orange1.1g018559m	Cs7g16380	MYB	71	89	-	13.0625	1.88e-05	0.142	CCCCCTCACCAACTTTCTT
orange1.1t04489	orange1.1g026216m	Cs1g03100	WRKY	241	250	-	12.7881	1.91e-05	0.428	CCGTGGACCC
orange1.1t04489	orange1.1g007898m	Cs1g18200	C2H2	1662	1679	-	12.0625	1.92e-05	0.212	CATAAAAAGCCAAAACCC
orange1.1t04489	orange1.1g022880m	orange1.1t02244	C3H	1691	1704	+	12.3281	1.96e-05	0.129	AGACAAAAAGCAAA
orange1.1t04489	orange1.1g024786m	Cs1g23230	Dof	1695	1715	-	12.6719	1.99e-05	0.0512	CATGTTGTTTATTTGCTTTTT
orange1.1t04489	orange1.1g003968m	Cs9g07440	CPP	552	564	-	10.8077	2.1e-05	0.204	GCAAATTTTGAAA
orange1.1t04489	orange1.1g019375m	Cs7g17180	WRKY	810	822	+	13.1094	2.19e-05	0.374	ATCTTTGACTTCG
orange1.1t04489	orange1.1g047495m	Cs6g18940	TCP	279	308	+	7.63291	2.32e-05	0.176	CCTGGGGCCTGTGGCCTCGCGTTCATATTC
orange1.1t04489	orange1.1g021498m	Cs6g17340	MYB	204	216	+	13.1772	2.33e-05	0.0893	TGGGTTGGTGGGT
orange1.1t04489	orange1.1g048459m	Cs6g19570	C2H2	68	86	-	10.8487	2.34e-05	0.146	CCTCACCAACTTTCTTCAC
orange1.1t04489	orange1.1g045411m	Cs4g12760	MYB	353	373	+	12.0312	2.38e-05	0.0544	TCAGACCATTACCTACTACCA
orange1.1t04489	orange1.1g024484m	Cs9g10480	MYB	53	73	-	12.4844	2.39e-05	0.036	CTTCACCAACTTCAACACCCA
orange1.1t04489	orange1.1g036087m	orange1.1t03243	MYB	239	259	+	12.7812	2.55e-05	0.0783	TGGGGTCCACGGTTTGGTGGT
orange1.1t04489	orange1.1g022379m	Cs3g27850	bZIP	1617	1626	-	12.1898	2.58e-05	0.216	CTCACGTCAC
orange1.1t04489	orange1.1g019619m	Cs7g01800	MYB	248	258	+	12.5312	2.62e-05	0.0503	CGGTTTGGTGG
orange1.1t04489	orange1.1g017725m	Cs5g12070	TCP	241	248	+	9.59048	2.66e-05	0.308	GGGTCCAC
orange1.1t04489	orange1.1g011334m	Cs6g04390	C2H2	1660	1679	+	11.7188	2.77e-05	0.239	GTGGGTTTTGGCTTTTTATG
orange1.1t04489	orange1.1g019126m	orange1.1t00419	WRKY	810	822	-	12.2969	2.78e-05	0.332	CGAAGTCAAAGAT
orange1.1t04489	orange1.1g048459m	Cs6g19570	C2H2	71	89	-	10.4538	2.88e-05	0.146	CCCCCTCACCAACTTTCTT
orange1.1t04489	orange1.1g021486m	orange1.1t00339	MYB	58	72	+	12.3438	3.01e-05	0.0729	GTTGAAGTTGGTGAA
orange1.1t04489	orange1.1g021503m	Cs8g02740	MYB	58	72	+	12.4531	3.15e-05	0.0753	GTTGAAGTTGGTGAA
orange1.1t04489	orange1.1g041081m	Cs9g02640	MYB	325	334	-	12.4571	3.16e-05	0.243	TGGTAGGTGA
orange1.1t04489	orange1.1g013222m	Cs6g09420	WRKY	812	822	-	12.7031	3.2e-05	0.581	CGAAGTCAAAG
orange1.1t04489	orange1.1g040711m	orange1.1t01779	WRKY	267	285	+	12.375	3.22e-05	0.377	TGGCAAAGTTGACCTGGGG
orange1.1t04489	orange1.1g031482m	Cs4g05760	WRKY	845	857	+	12.2969	3.24e-05	0.333	ATTTGACTATTTC
orange1.1t04489	orange1.1g009938m	Cs2g08080	TCP	241	248	+	9.98095	3.24e-05	0.22	GGGTCCAC
orange1.1t04489	orange1.1g021503m	Cs8g02740	MYB	660	674	+	12.4219	3.26e-05	0.0753	CGAGTTGTTGGTGGG
orange1.1t04489	orange1.1g015616m	Cs9g19070	WRKY	810	822	+	10.8906	3.28e-05	0.644	ATCTTTGACTTCG
orange1.1t04489	orange1.1g043122m	Cs7g11020	WRKY	810	822	-	12.1719	3.34e-05	0.305	CGAAGTCAAAGAT
orange1.1t04489	orange1.1g021503m	Cs8g02740	MYB	324	338	-	12.375	3.44e-05	0.0753	GGTGTGGTAGGTGAA
orange1.1t04489	orange1.1g018659m	Cs5g30250	WRKY	812	822	-	11.875	3.44e-05	0.486	CGAAGTCAAAG
orange1.1t04489	orange1.1g040711m	orange1.1t01779	WRKY	806	824	+	12.2656	3.45e-05	0.377	ATCCATCTTTGACTTCGAG
orange1.1t04489	orange1.1g038233m	Cs7g19070	bZIP	1613	1627	+	10.625	3.49e-05	0.401	GATTGTGACGTGAGG
orange1.1t04489	orange1.1g009051m	Cs7g03300	WRKY	812	822	-	12.5156	3.53e-05	0.509	CGAAGTCAAAG
orange1.1t04489	orange1.1g036087m	orange1.1t03243	MYB	654	674	+	12.2188	3.57e-05	0.0907	TCGGGTCGAGTTGTTGGTGGG
orange1.1t04489	orange1.1g017464m	Cs6g08990	G2-like	1497	1507	+	11.8438	3.57e-05	0.19	TAGAGAATTTT
orange1.1t04489	orange1.1g014135m	Cs6g01750	MYB	58	72	-	12.2969	3.64e-05	0.103	TTCACCAACTTCAAC
orange1.1t04489	orange1.1g007139m	Cs3g12930	Trihelix	404	413	-	12.1368	3.7e-05	0.281	CGCGGTGATT
orange1.1t04489	orange1.1g047495m	Cs6g18940	TCP	237	266	+	6.02532	3.7e-05	0.211	AGTGGGGTCCACGGTTTGGTGGTGTAGATT
orange1.1t04489	orange1.1g026216m	Cs1g03100	WRKY	272	281	+	11.9831	3.71e-05	0.428	AAGTTGACCT
orange1.1t04489	orange1.1g018215m	Cs3g23190	WRKY	810	823	+	9.73438	3.71e-05	0.423	ATCTTTGACTTCGA
orange1.1t04489	orange1.1g045509m	Cs7g03080	WRKY	273	282	-	11.0938	3.74e-05	0.527	CAGGTCAACT
orange1.1t04489	orange1.1g048459m	Cs6g19570	C2H2	323	341	+	9.93277	3.77e-05	0.146	TTTCACCTACCACACCCTC
orange1.1t04489	orange1.1g019619m	Cs7g01800	MYB	227	237	+	11.9375	3.79e-05	0.0547	TTGGGTGGTGA
orange1.1t04489	orange1.1g017956m	Cs2g01690	Trihelix	1891	1905	-	12.0441	3.79e-05	0.192	TTTTTAATTTACCGT
orange1.1t04489	orange1.1g019307m	Cs5g10670	MYB	659	676	+	11.5625	3.87e-05	0.113	TCGAGTTGTTGGTGGGCA
orange1.1t04489	orange1.1g011340m	Cs2g19800	WRKY	494	504	-	10.9884	3.88e-05	0.448	TTGACCCAACT
orange1.1t04489	orange1.1g024484m	Cs9g10480	MYB	661	681	-	11.6875	4.08e-05	0.0576	CCCAGTGCCCACCAACAACTC
orange1.1t04489	orange1.1g022439m	Cs7g13420	MYB	1210	1222	+	12.2188	4.08e-05	0.42	TATTGGGATAAGA
orange1.1t04489	orange1.1g009938m	Cs2g08080	TCP	280	287	-	9.55238	4.15e-05	0.22	GGCCCCAG
orange1.1t04489	orange1.1g032187m	orange1.1t01674	bZIP	1613	1627	+	7.89062	4.16e-05	0.319	GATTGTGACGTGAGG
orange1.1t04489	orange1.1g018746m	Cs6g21210	MYB	322	336	+	11.5938	4.2e-05	0.224	TTTTCACCTACCACA
orange1.1t04489	orange1.1g018559m	Cs7g16380	MYB	58	76	-	11.7031	4.21e-05	0.225	TTTCTTCACCAACTTCAAC
orange1.1t04489	orange1.1g022702m	Cs7g04110	HD-ZIP	973	983	+	11.9706	4.21e-05	0.268	CCAATAATTTT
orange1.1t04489	orange1.1g046286m	orange1.1t00425	WRKY	810	823	+	11.625	4.34e-05	0.333	ATCTTTGACTTCGA
orange1.1t04489	orange1.1g019404m	Cs7g07140	WRKY	810	823	+	11.1406	4.42e-05	0.386	ATCTTTGACTTCGA
orange1.1t04489	orange1.1g022353m	Cs2g04520	WRKY	812	822	-	11.6719	4.44e-05	0.505	CGAAGTCAAAG
orange1.1t04489	orange1.1g041081m	Cs9g02640	MYB	249	258	+	11.8762	4.45e-05	0.257	GGTTTGGTGG
orange1.1t04489	orange1.1g039680m	Cs3g19420	ERF	64	83	-	9.04688	4.57e-05	0.234	CACCAACTTTCTTCACCAAC
orange1.1t04489	orange1.1g038194m	Cs7g30830	ERF	670	679	-	11.7907	4.57e-05	1	CAGTGCCCAC
orange1.1t04489	orange1.1g021503m	Cs8g02740	MYB	161	175	+	12.0938	4.59e-05	0.0914	AATGGGTTTGGTGAT
orange1.1t04489	orange1.1g014829m	Cs5g33880	MYB	361	370	+	11.3368	4.6e-05	0.338	TTACCTACTA
orange1.1t04489	orange1.1g014327m	Cs5g23040	bZIP	1805	1815	+	8.39726	4.63e-05	0.356	GGCACCTGTCA
orange1.1t04489	orange1.1g018407m	Cs7g29580	WRKY	271	282	+	11.5938	4.67e-05	0.358	AAAGTTGACCTG
orange1.1t04489	orange1.1g006925m	Cs3g21320	Trihelix	1888	1901	-	11.7656	4.68e-05	0.178	TAATTTACCGTTTA
orange1.1t04489	orange1.1g022379m	Cs3g27850	bZIP	1617	1626	+	11.5985	4.7e-05	0.271	GTGACGTGAG
orange1.1t04489	orange1.1g020389m	Cs9g19180	MYB_related	1647	1655	-	13.3048	4.73e-05	0.491	GAGATATTT
orange1.1t04489	orange1.1g042376m	Cs5g18940	NAC	1683	1703	+	10.4688	4.75e-05	0.739	GTTTGATTAGACAAAAAGCAA
orange1.1t04489	orange1.1g045509m	Cs7g03080	WRKY	812	821	-	10.9896	4.78e-05	0.527	GAAGTCAAAG
orange1.1t04489	orange1.1g021633m	Cs5g05490	Dof	1686	1706	+	11.8125	4.79e-05	0.0728	TGATTAGACAAAAAGCAAATA
orange1.1t04489	orange1.1g022353m	Cs2g04520	WRKY	273	283	-	11.4844	4.79e-05	0.505	CCAGGTCAACT
orange1.1t04489	orange1.1g037998m	Cs3g18250	MYB	202	222	+	11.6719	4.82e-05	0.133	GTTGGGTTGGTGGGTTAGAAT
orange1.1t04489	orange1.1g014660m	orange1.1t00453	bZIP	188	202	-	7.89062	4.85e-05	0.557	CTCCACATGACCTTC
orange1.1t04489	orange1.1g038451m	Cs7g25850	bHLH	186	199	-	9.71875	4.85e-05	0.223	CACATGACCTTCCG
orange1.1t04489	orange1.1g011752m	Cs5g10770	Dof	1688	1706	+	11.7188	4.87e-05	0.131	ATTAGACAAAAAGCAAATA
orange1.1t04489	orange1.1g045411m	Cs4g12760	MYB	246	266	-	10.5625	4.91e-05	0.0904	AATCTACACCACCAAACCGTG
orange1.1t04489	orange1.1g021090m	Cs5g08790	C2H2	365	372	-	10.7188	4.92e-05	0.542	GGTAGTAG
orange1.1t04489	orange1.1g020653m	Cs1g21560	MYB_related	115	122	+	8.88571	4.95e-05	1	CGAGGGCA
orange1.1t04489	orange1.1g017895m	orange1.1t00472	WRKY	273	283	-	11.3836	5.01e-05	0.378	CCAGGTCAACT
orange1.1t04489	orange1.1g012287m	Cs3g10860	bZIP	1615	1626	+	11.7684	5.07e-05	0.389	TTGTGACGTGAG
orange1.1t04489	orange1.1g005715m	orange1.1t03597	BES1	731	745	+	8.57812	5.07e-05	0.389	ACACACGTACAAAAG
orange1.1t04489	orange1.1g045434m	Cs1g01670	MYB	206	215	+	11.9452	5.09e-05	0.361	GGTTGGTGGG
orange1.1t04489	orange1.1g010454m	Cs8g17390	AP2	1338	1347	+	11.4571	5.11e-05	1	ACCTCGAACG
orange1.1t04489	orange1.1g017854m	Cs2g06460	NAC	1617	1624	-	12.1368	5.12e-05	1	CACGTCAC
orange1.1t04489	orange1.1g018596m	Cs9g14460	NAC	235	249	-	11.5781	5.13e-05	1	CGTGGACCCCACTCA
orange1.1t04489	orange1.1g019619m	Cs7g01800	MYB	1437	1447	+	11.5	5.14e-05	0.0698	TCTGTTGTTGG
orange1.1t04489	orange1.1g023883m	Cs7g11120	TCP	669	678	-	11	5.17e-05	0.258	AGTGCCCACC
orange1.1t04489	orange1.1g013222m	Cs6g09420	WRKY	273	283	-	11.9375	5.18e-05	0.581	CCAGGTCAACT
orange1.1t04489	orange1.1g017798m	Cs3g18470	ERF	326	335	+	11.3895	5.2e-05	0.507	CACCTACCAC
orange1.1t04489	orange1.1g019546m	Cs5g25510	ERF	52	72	+	7.98529	5.32e-05	0.203	TTGGGTGTTGAAGTTGGTGAA
orange1.1t04489	orange1.1g019126m	orange1.1t00419	WRKY	271	283	-	10.875	5.37e-05	0.332	CCAGGTCAACTTT
orange1.1t04489	orange1.1g021598m	Cs7g29570	WRKY	271	283	+	9.625	5.45e-05	0.408	AAAGTTGACCTGG
orange1.1t04489	orange1.1g036178m	Cs7g25800	Dof	1694	1707	+	11.7812	5.58e-05	0.191	CAAAAAGCAAATAA
orange1.1t04489	orange1.1g032112m	Cs9g02700	GATA	55	73	-	6.92754	5.59e-05	0.492	CTTCACCAACTTCAACACC
orange1.1t04489	orange1.1g038867m	Cs5g34660	B3	587	595	+	11.5188	5.64e-05	0.651	CTGCATGGC
orange1.1t04489	orange1.1g023215m	Cs3g22920	bHLH	1905	1915	-	10.9219	5.68e-05	0.797	TTCAAGTGGTT
orange1.1t04489	orange1.1g009051m	Cs7g03300	WRKY	273	283	-	11.6719	5.72e-05	0.509	CCAGGTCAACT
orange1.1t04489	orange1.1g002317m	Cs3g27300	Nin-like	43	57	+	11.6029	5.83e-05	1	GAGGCAGCATTGGGT
orange1.1t04489	orange1.1g019911m	Cs9g01750	MYB	256	270	+	11.8438	5.84e-05	0.431	TGGTGTAGATTTGGC
orange1.1t04489	orange1.1g004963m	Cs4g07560	WRKY	398	405	+	11.7684	5.84e-05	0.398	GGGTCAAA
orange1.1t04489	orange1.1g004963m	Cs4g07560	WRKY	498	505	+	11.7684	5.84e-05	0.398	GGGTCAAA
orange1.1t04489	orange1.1g014090m	Cs5g34550	bHLH	1612	1625	+	10.8082	5.87e-05	0.347	AGATTGTGACGTGA
orange1.1t04489	orange1.1g015616m	Cs9g19070	WRKY	843	855	+	9.23438	5.92e-05	0.644	AAATTTGACTATT
orange1.1t04489	orange1.1g018007m	Cs9g13930	bHLH	1905	1915	+	11.5753	5.98e-05	0.689	AACCACTTGAA
orange1.1t04489	orange1.1g036087m	orange1.1t03243	MYB	155	175	+	11.25	6e-05	0.119	TGTGCAAATGGGTTTGGTGAT
orange1.1t04489	orange1.1g008458m	Cs4g09310	WRKY	271	283	+	11.5625	6.02e-05	0.753	AAAGTTGACCTGG
orange1.1t04489	orange1.1g021111m	Cs2g25640	TCP	280	288	-	10.8737	6.03e-05	0.268	AGGCCCCAG
orange1.1t04489	orange1.1g036087m	orange1.1t03243	MYB	52	72	+	11.2188	6.09e-05	0.119	TTGGGTGTTGAAGTTGGTGAA
orange1.1t04489	orange1.1g046523m	orange1.1t03221	NAC	1683	1703	+	9.96875	6.11e-05	0.762	GTTTGATTAGACAAAAAGCAA
orange1.1t04489	orange1.1g018559m	Cs7g16380	MYB	486	504	-	11	6.12e-05	0.225	TTGACCCAACTAATTCTAA
orange1.1t04489	orange1.1g019307m	Cs5g10670	MYB	326	343	-	10.7812	6.17e-05	0.135	CTGAGGGTGTGGTAGGTG
orange1.1t04489	orange1.1g030957m	Cs7g05140	bZIP	1613	1627	+	8.85938	6.18e-05	0.474	GATTGTGACGTGAGG
orange1.1t04489	orange1.1g048727m	Cs5g10130	TCP	239	248	+	11.0104	6.26e-05	0.361	TGGGGTCCAC
orange1.1t04489	orange1.1g048727m	Cs5g10130	TCP	239	248	-	11.0104	6.26e-05	0.361	GTGGACCCCA
orange1.1t04489	orange1.1g007099m	Cs2g02790	WRKY	263	283	+	10.9853	6.26e-05	1	GATTTGGCAAAGTTGACCTGG
orange1.1t04489	orange1.1g019619m	Cs7g01800	MYB	74	84	+	11.1875	6.38e-05	0.0774	AAAGTTGGTGA
orange1.1t04489	orange1.1g036551m	Cs3g08880	bZIP	188	202	+	6.21875	6.51e-05	0.499	GAAGGTCATGTGGAG
orange1.1t04489	orange1.1g009938m	Cs2g08080	TCP	670	677	-	9.4	6.51e-05	0.22	GTGCCCAC
orange1.1t04489	orange1.1g023291m	Cs2g28330	HD-ZIP	973	983	+	11.7353	6.56e-05	0.175	CCAATAATTTT
orange1.1t04489	orange1.1g017798m	Cs3g18470	ERF	709	718	-	11.1158	6.59e-05	0.507	GGCCGTCCCC
orange1.1t04489	orange1.1g019404m	Cs7g07140	WRKY	271	284	+	10.1562	6.65e-05	0.386	AAAGTTGACCTGGG
orange1.1t04489	orange1.1g021503m	Cs8g02740	MYB	245	259	+	11.6875	6.68e-05	0.113	CCACGGTTTGGTGGT
orange1.1t04489	orange1.1g046523m	orange1.1t03221	NAC	815	835	-	9.73438	6.78e-05	0.762	GTTAGAGTAGTCTCGAAGTCA
orange1.1t04489	orange1.1g036087m	orange1.1t03243	MYB	65	85	+	10.9844	6.84e-05	0.122	TTGGTGAAGAAAGTTGGTGAG
orange1.1t04489	orange1.1g004963m	Cs4g07560	WRKY	274	281	-	11.6421	6.88e-05	0.398	AGGTCAAC
orange1.1t04489	orange1.1g037998m	Cs3g18250	MYB	657	677	+	11.1406	6.9e-05	0.139	GGTCGAGTTGTTGGTGGGCAC
orange1.1t04489	orange1.1g042376m	Cs5g18940	NAC	815	835	-	9.59375	6.93e-05	0.739	GTTAGAGTAGTCTCGAAGTCA
orange1.1t04489	orange1.1g011016m	Cs6g21400	Dof	1694	1703	+	10.3729	6.99e-05	1	CAAAAAGCAA
orange1.1t04489	orange1.1g046549m	Cs1g18580	Dof	460	480	+	11.2656	7e-05	0.0798	AATAAATAAAAGTATAAAAAA
orange1.1t04489	orange1.1g047854m	Cs6g19660	MYB	323	336	-	11.5469	7e-05	0.536	TGTGGTAGGTGAAA
orange1.1t04489	orange1.1g005715m	orange1.1t03597	BES1	1338	1352	-	7.48438	7.03e-05	0.404	TTACACGTTCGAGGT
orange1.1t04489	orange1.1g020713m	orange1.1t01713	WRKY	812	819	-	12.0211	7.06e-05	1	AGTCAAAG
orange1.1t04489	orange1.1g011340m	Cs2g19800	WRKY	275	285	+	9.4186	7.19e-05	0.553	TTGACCTGGGG
orange1.1t04489	orange1.1g018659m	Cs5g30250	WRKY	273	283	-	10.1406	7.23e-05	0.486	CCAGGTCAACT
orange1.1t04489	orange1.1g003787m	Cs9g05200	SBP	709	718	+	10.8462	7.23e-05	1	GGGGACGGCC
orange1.1t04489	orange1.1g037998m	Cs3g18250	MYB	1444	1464	-	11.0625	7.27e-05	0.139	AGAAGGATATTGGGTGGCCAA
orange1.1t04489	orange1.1g020831m	Cs7g06320	WRKY	810	824	+	11.4219	7.3e-05	0.545	ATCTTTGACTTCGAG
orange1.1t04489	orange1.1g008458m	Cs4g09310	WRKY	810	822	+	11.1406	7.33e-05	0.753	ATCTTTGACTTCG
orange1.1t04489	orange1.1g015853m	orange1.1t00561	NAC	1670	1686	-	10.6875	7.46e-05	1	AAACTTACATAAAAAGC
orange1.1t04489	orange1.1g021486m	orange1.1t00339	MYB	360	374	-	10.7188	7.48e-05	0.136	TTGGTAGTAGGTAAT
orange1.1t04489	orange1.1g019126m	orange1.1t00419	WRKY	843	855	-	10	7.63e-05	0.332	AATAGTCAAATTT
orange1.1t04489	orange1.1g044161m	orange1.1t00911	MYB	1846	1860	-	8.14062	7.64e-05	0.516	GATTATTTAGGTAAT
orange1.1t04489	orange1.1g021188m	Cs2g12700	MYB	685	699	-	11.375	7.74e-05	0.848	GGATGGGTTAGGCTT
orange1.1t04489	orange1.1g031482m	Cs4g05760	WRKY	812	824	+	10.3281	7.76e-05	0.333	CTTTGACTTCGAG
orange1.1t04489	orange1.1g023883m	Cs7g11120	TCP	1269	1278	-	10.2857	7.78e-05	0.264	TGGTTCCACC
orange1.1t04489	orange1.1g019619m	Cs7g01800	MYB	1255	1265	-	10.9219	7.83e-05	0.0903	ATGGGTGGTGT
orange1.1t04489	orange1.1g027215m	orange1.1t00208	YABBY	909	918	+	10.0065	7.86e-05	0.212	CTATAATAAT
orange1.1t04489	orange1.1g035756m	Cs5g19590	ERF	183	202	-	8.9375	7.89e-05	0.226	CTCCACATGACCTTCCGTCA
orange1.1t04489	orange1.1g019375m	Cs7g17180	WRKY	271	283	+	11.2344	7.99e-05	0.456	AAAGTTGACCTGG
orange1.1t04489	orange1.1g015337m	orange1.1t03173	bHLH	1903	1916	+	10.6719	8.03e-05	0.924	AAAACCACTTGAAT
orange1.1t04489	orange1.1g036441m	Cs3g18870	bZIP	1615	1631	+	7.1875	8.04e-05	0.923	TTGTGACGTGAGGATGC
orange1.1t04489	orange1.1g025697m	Cs5g16420	MYB	1889	1899	-	11.5479	8.13e-05	0.922	ATTTACCGTTT
orange1.1t04489	orange1.1g016791m	Cs1g06750	NAC	1770	1786	-	5.9375	8.17e-05	1	CTTATTTTCCAGGTAAG
orange1.1t04489	orange1.1g004106m	Cs2g05440	ARF	651	660	+	10.6095	8.2e-05	1	GGGTCGGGTC
orange1.1t04489	orange1.1g046309m	Cs7g03660	MYB	1889	1901	-	10.7975	8.32e-05	1	TAATTTACCGTTT
orange1.1t04489	orange1.1g039680m	Cs3g19420	ERF	230	249	-	6.85938	8.45e-05	0.279	CGTGGACCCCACTCACCACC
orange1.1t04489	orange1.1g047211m	Cs5g27430	WOX	881	891	+	11.4384	8.46e-05	0.703	AATTAATTACA
orange1.1t04489	orange1.1g013222m	Cs6g09420	WRKY	845	855	-	11.0781	8.5e-05	0.635	AATAGTCAAAT
orange1.1t04489	orange1.1g039680m	Cs3g19420	ERF	666	685	-	6.82812	8.52e-05	0.279	TATGCCCAGTGCCCACCAAC
orange1.1t04489	orange1.1g018238m	Cs1g02310	bZIP	1613	1627	+	7.57812	8.58e-05	0.658	GATTGTGACGTGAGG
orange1.1t04489	orange1.1g046286m	orange1.1t00425	WRKY	1663	1676	+	10.2031	8.61e-05	0.495	GGTTTTGGCTTTTT
orange1.1t04489	orange1.1g019619m	Cs7g01800	MYB	660	670	+	10.7812	8.65e-05	0.095	CGAGTTGTTGG
orange1.1t04489	orange1.1g002144m	Cs5g01890	Nin-like	1665	1679	+	11.0469	8.66e-05	0.664	TTTTGGCTTTTTATG
orange1.1t04489	orange1.1g018215m	Cs3g23190	WRKY	1663	1676	+	6.92188	8.76e-05	0.423	GGTTTTGGCTTTTT
orange1.1t04489	orange1.1g019404m	Cs7g07140	WRKY	843	856	+	9.42188	8.77e-05	0.386	AAATTTGACTATTT
orange1.1t04489	orange1.1g018659m	Cs5g30250	WRKY	845	855	-	9.625	8.86e-05	0.486	AATAGTCAAAT
orange1.1t04489	orange1.1g014374m	Cs3g16330	bHLH	1610	1630	+	8.28767	8.88e-05	0.407	GAAGATTGTGACGTGAGGATG
orange1.1t04489	orange1.1g018746m	Cs6g21210	MYB	663	677	-	10.3594	8.98e-05	0.268	GTGCCCACCAACAAC
orange1.1t04489	orange1.1g012287m	Cs3g10860	bZIP	1617	1628	-	10.8211	9.01e-05	0.415	TCCTCACGTCAC
orange1.1t04489	orange1.1g018215m	Cs3g23190	WRKY	843	856	+	6.8125	9.03e-05	0.423	AAATTTGACTATTT
orange1.1t04489	orange1.1g021351m	Cs7g07830	MYB_related	1213	1222	+	11.3789	9.04e-05	1	TGGGATAAGA
orange1.1t04489	orange1.1g023169m	Cs9g03110	ERF	711	725	-	8.95312	9.07e-05	1	ATAGAGTGGCCGTCC
orange1.1t04489	orange1.1g009051m	Cs7g03300	WRKY	845	855	-	10.8281	9.08e-05	0.509	AATAGTCAAAT
orange1.1t04489	orange1.1g020567m	Cs5g13630	BES1	731	741	-	2.53125	9.11e-05	0.42	TGTACGTGTGT
orange1.1t04489	orange1.1g031482m	Cs4g05760	WRKY	739	751	-	9.92188	9.11e-05	0.333	TGATGACTTTTGT
orange1.1t04489	orange1.1g045783m	Cs4g09770	ERF	180	200	-	8.10938	9.45e-05	0.361	CCACATGACCTTCCGTCACCA
orange1.1t04489	orange1.1g023196m	Cs7g31610	MYB	1211	1224	-	10.8594	9.57e-05	0.423	CATCTTATCCCAAT
orange1.1t04489	orange1.1g003968m	Cs9g07440	CPP	1811	1823	-	9.84615	9.59e-05	0.251	GAAAATTTTGACA
orange1.1t04489	orange1.1g048727m	Cs5g10130	TCP	289	298	+	10.4062	9.6e-05	0.369	GTGGCCTCGC
orange1.1t04489	orange1.1g048727m	Cs5g10130	TCP	289	298	-	10.4062	9.6e-05	0.369	GCGAGGCCAC
orange1.1t04489	orange1.1g018407m	Cs7g29580	WRKY	810	821	+	9.90625	9.67e-05	0.555	ATCTTTGACTTC
orange1.1t04489	orange1.1g009174m	Cs4g06100	Trihelix	1892	1901	-	10.0737	9.67e-05	0.513	TAATTTACCG
orange1.1t04489	orange1.1g019485m	Cs6g19800	bHLH	585	602	+	4.06849	9.68e-05	0.37	TCCTGCATGGCAAGTGTG
orange1.1t04489	orange1.1g043131m	Cs2g16940	GRAS	1660	1679	-	10.3286	9.77e-05	0.2	CATAAAAAGCCAAAACCCAC
orange1.1t04489	orange1.1g019546m	Cs5g25510	ERF	218	238	+	6.47059	9.82e-05	0.25	AGAATAGGTTTGGGTGGTGAG
orange1.1t04489	orange1.1g022148m	Cs3g24470	BES1	723	742	-	6.03125	9.87e-05	0.452	TTGTACGTGTGTGTGTAATA
orange1.1t04489	orange1.1g040711m	orange1.1t01779	WRKY	839	857	+	10.3125	9.93e-05	0.441	AATGAAATTTGACTATTTC
orange1.1t04489	orange1.1g011340m	Cs2g19800	WRKY	394	404	-	8.52326	9.94e-05	0.573	TTGACCCGATC
orange1.1t04489	orange1.1g021111m	Cs2g25640	TCP	670	678	-	9.92632	9.95e-05	0.328	AGTGCCCAC
orange1.1t04489	orange1.1g024484m	Cs9g10480	MYB	224	244	-	10.2188	9.99e-05	0.125	ACCCCACTCACCACCCAAACC

## Sheet: Table S9
Table S9. The TFs that showed high Pearson correlation coefficients with flavonoids synthesis-related genes.
TFs	target genes	PCCa	gene family
Cs6g01750	Cs2g14720	0.997	MYB
Cs7g04700	Cs2g14720	0.921	bHLH
Cs3g16330	Cs2g14720	0.928	bHLH
Cs5g33880	Cs2g14720	0.998	MYB
Cs2g16940	Cs2g14720	0.977	GRAS
Cs6g16070	Cs2g14720	0.992	bZIP
Cs7g29570	Cs2g14720	0.901	WRKY
Cs7g04110	Cs2g14720	0.852	HD-ZIP
Cs2g12700	Cs2g14720	0.912	MYB
Cs3g22510	Cs2g14720	-0.979	C2H2
Cs3g12930	Cs2g14720	0.911	Trihelix
Cs7g12870	Cs2g14720	0.973	RAV
Cs1g23760	Cs2g14720	0.999	HD-ZIP
orange1.1t00472	Cs2g14720	0.985	WRKY
Cs7g07140	Cs2g14720	0.982	WRKY
orange1.1t00419	Cs2g14720	0.961	WRKY
Cs9g02700	Cs2g14720	0.924	GATA
Cs4g06100	Cs2g14720	0.994	Trihelix
orange1.1t01021	Cs2g14720	0.996	bHLH
Cs9g10650	Cs2g14720	1	ERF
orange1.1t02597	Cs2g14720	0.992	SBP
Cs1g08440	Cs2g14720	0.98	NAC
Cs3g23190	Cs2g14720	0.977	WRKY
Cs4g09310	Cs2g14720	0.863	WRKY
Cs1g08440	Cs5g24900	0.974	NAC
Cs6g01750	Cs5g24900	0.982	MYB
Cs1g23760	Cs5g24900	0.989	HD-ZIP
Cs4g06100	Cs5g24900	0.978	Trihelix
Cs5g12070	Cs5g24900	0.966	TCP
Cs8g16430	Cs5g24900	0.986	GATA
Cs1g20480	Cs5g24900	0.99	AP2
Cs3g24930	Cs5g24900	0.997	ZF-HD
orange1.1t01021	Cs5g24900	0.996	bHLH
Cs1g24810	Cs5g24900	1	SRS
Cs1g21310	Cs5g24900	0.997	AP2
Cs6g16070	Cs5g24900	0.973	bZIP
Cs3g18470	Cs5g24900	0.997	ERF
Cs7g04700	Cs5g24900	0.874	bHLH
Cs1g23230	Cs6g11940	0.869	Dof
Cs7g03980	Cs6g11940	0.987	TCP
Cs5g03980	Cs6g11940	0.982	TCP
Cs2g16940	Cs6g11940	0.985	GRAS
orange1.1t02244	Cs6g11940	0.871	C3H
Cs6g01750	Cs6g11940	0.992	MYB
orange1.1t01021	Cs6g11940	0.96	bHLH
Cs3g18870	Cs6g11940	-0.875	bZIP
Cs7g04700	Cs6g11940	0.97	bHLH
Cs3g16330	Cs6g11940	0.972	bHLH
orange1.1t01638	Cs6g11940	0.868	BBR-BPC
Cs6g07820	Cs6g11940	0.933	MYB
Cs2g01690	Cs6g11940	0.865	Trihelix
Cs5g33880	Cs6g11940	0.966	MYB
Cs1g23760	Cs6g11940	0.986	HD-ZIP
orange1.1t00208	Cs6g11940	0.922	YABBY
Cs5g12070	Cs6g11940	0.96	TCP
Cs7g04110	Cs7g28130	0.95	HD-ZIP
Cs2g01690	Cs7g28130	0.995	Trihelix
Cs8g02740	Cs7g28130	0.9	MYB
Cs5g08500	Cs7g28130	0.914	MYB_related
orange1.1t02244	Cs7g28130	0.997	C3H
Cs5g08790	Cs7g28130	0.975	C2H2
Cs9g07440	Cs7g28130	0.865	CPP
Cs3g24140	Cs7g28130	0.96	B3
orange1.1t03294	Cs7g28130	0.97	G2-like
Cs3g16330	Cs7g28130	0.905	bHLH
Cs2g26640	Cs7g28130	0.98	G2-like
Cs1g20000	Cs7g28130	0.94	HD-ZIP
Cs5g30170	Cs7g28130	0.914	bHLH
Cs7g18810	Cs7g28130	0.977	bHLH
Cs7g21830	Cs7g28130	-0.953	NAC
orange1.1t01638	Cs7g28130	0.984	BBR-BPC
Cs7g04700	Cs8g16290	0.933	bHLH
Cs3g16330	Cs8g16290	0.938	bHLH
Cs3g22510	Cs8g16290	-0.958	C2H2
Cs1g23760	Cs8g16290	0.995	HD-ZIP
Cs9g18590	Cs8g16290	0.853	ERF
Cs2g16940	Cs8g16290	0.993	GRAS
orange1.1t00208	Cs8g16290	0.864	YABBY
Cs9g02700	Cs8g16290	0.95	GATA
Cs3g23410	Cs8g16290	0.856	HSF
orange1.1t01021	Cs8g16290	0.982	bHLH
Cs6g21240	Cs8g16290	0.992	ZF-HD
Cs8g04050	Cs8g16290	-0.95	MYB_related
Cs5g08500	Cs8g16290	0.957	MYB_related
Cs1g08440	Cs8g16290	0.992	NAC
Cs7g03980	Cs8g16290	0.992	TCP
Cs1g03630	Cs8g16290	0.973	SBP
Cs6g16070	Cs8g16290	0.989	bZIP
Cs7g25670	Cs8g16290	0.875	ARF
Cs3g23190	Cs8g16290	0.952	WRKY
orange1.1t00472	Cs8g16290	0.965	WRKY
Cs9g10650	Cs8g16290	0.994	ERF
Cs2g05640	Cs8g16290	0.913	ERF
Cs6g01750	orange1.1t04489	0.992	MYB
Cs7g03980	orange1.1t04489	0.994	TCP
Cs5g03980	orange1.1t04489	0.999	TCP
orange1.1t00472	orange1.1t04489	0.991	WRKY
Cs3g12930	orange1.1t04489	0.901	Trihelix
Cs5g33880	orange1.1t04489	1	MYB
Cs1g23760	orange1.1t04489	0.997	HD-ZIP
Cs5g12070	orange1.1t04489	0.98	TCP
orange1.1t00419	orange1.1t04489	0.949	WRKY
Cs6g09420	orange1.1t04489	-0.914	WRKY
Cs3g23190	orange1.1t04489	0.981	WRKY
Cs2g19800	orange1.1t04489	0.876	WRKY
Cs7g07140	orange1.1t04489	0.974	WRKY
Cs3g18470	orange1.1t04489	0.995	ERF
Cs7g29570	orange1.1t04489	0.884	WRKY
Cs9g02700	orange1.1t04489	0.907	GATA
Cs3g22920	orange1.1t04489	0.853	bHLH
Cs4g09310	orange1.1t04489	0.878	WRKY
orange1.1t01713	orange1.1t04489	0.947	WRKY
Cs2g12700	orange1.1t04489	0.908	MYB
Cs1g06750	orange1.1t04489	-0.868	NAC
Cs3g16330	orange1.1t04489	0.913	bHLH
Cs7g07830	orange1.1t04489	0.901	MYB_related
Cs4g06100	orange1.1t04489	0.989	Trihelix
Cs2g16940	orange1.1t04489	0.971	GRAS
PCCa: Pearson correlation coefficient.

## Sheet: Table S10
Table S10. TFs predicted in 30 most important TFs that regulate at least three carotenoid or flavonoids genes.
	TFs	target genes	Family	start	stop	strand	score	p-value	q-value	matched sequence
orange1.1g029627m	orange1.1t05411	Cs1g08440	ERF	1580	1594	+	13.7031	9.71e-06	0.742	AGAAATGTCGGCGAA
orange1.1g029627m	orange1.1t05411	Cs3g23270	ERF	1249	1263	-	14.0938	8.16e-06	0.742	AGGTGGGTCGGTGGT
orange1.1g029627m	orange1.1t05411	Cs3g23270	ERF	188	202	-	9.71875	4.62e-05	0.757	TTCTGCGTCGGCGTA
orange1.1g029627m	orange1.1t05411	Cs3g23270	ERF	393	407	+	8.78125	6.29e-05	0.757	ACTGTTGTCGGTATT
orange1.1g029627m	orange1.1t05411	Cs3g23270	ERF	1020	1034	+	7.34375	9.63e-05	0.976	GTTCGTGGCGGAGGC
orange1.1g029627m	orange1.1t05411	Cs5g33540	ERF	1181	1195	-	7.98438	8.01e-05	0.877	GGGGATGTCGGTTTA
orange1.1g029627m	orange1.1t05411	Cs6g16070	ERF	1271	1285	-	9.57812	4.85e-05	0.757	TTAGTTGGCGGCGCA
orange1.1g029627m	orange1.1t05411	Cs7g11810	ERF	1687	1701	-	12.625	1.55e-05	0.742	TGAGTTGACGGCGGA
orange1.1g029627m	orange1.1t05411	orange1.1t02314	ERF	1198	1212	-	11.2344	2.67e-05	0.742	TGTTGTGGCGGCGAG
orange1.1g029627m	orange1.1t05411	orange1.1t02436	ERF	267	281	-	9.84375	4.43e-05	0.757	GTTAGTGTCGGCAAA
orange1.1g007662m	orange1.1t04381	Cs5g12070	EIL	1500	1520	+	11.6962	2.86e-05	1	GTGTGCAGATGCTTTAAAGAA
orange1.1g007662m	orange1.1t04381	Cs5g12070	EIL	645	665	+	9.32911	8.91e-05	1	GTGGGCAAATTCAACTTTACT
orange1.1g007662m	orange1.1t04381	orange1.1t01021	EIL	700	720	+	10.0759	6.35e-05	1	TTGGCAAGGTTCAAACCTTAG
orange1.1g031669m	orange1.1t04058	Cs1g08440	ERF	1582	1598	+	15.7344	4.04e-06	0.642	AAATGTCGGCGAACGTG
orange1.1g031669m	orange1.1t04058	Cs2g16940	ERF	711	727	+	8.14062	4.88e-05	0.731	ATAGGTCGGTCGGTCCA
orange1.1g031669m	orange1.1t04058	Cs3g23270	ERF	1245	1261	-	17.8906	7.97e-07	0.358	GTGGGTCGGTGGTGGAT
orange1.1g031669m	orange1.1t04058	Cs3g23270	ERF	184	200	-	5.84375	9.35e-05	0.838	CTGCGTCGGCGTACAAT
orange1.1g031669m	orange1.1t04058	Cs4g09270	ERF	942	958	-	7.79688	5.42e-05	0.732	GGTGGTCGGCAGAGCCC
orange1.1g031669m	orange1.1t04058	Cs6g16070	ERF	1267	1283	-	12.7188	1.27e-05	0.698	AGTTGGCGGCGCAGGCT
orange1.1g031669m	orange1.1t04058	Cs6g16070	ERF	315	331	+	6.76562	7.33e-05	0.82	GTGGGTCGGCTGGGCCT
orange1.1g031669m	orange1.1t04058	Cs7g04700	ERF	1946	1962	+	10	2.86e-05	0.698	CGTGGCCGGTGACCCCA
orange1.1g031669m	orange1.1t04058	Cs7g04700	ERF	1570	1586	+	6.07812	8.82e-05	0.838	TATGGTCGTTGAAGTTA
orange1.1g031669m	orange1.1t04058	Cs7g11810	ERF	1683	1699	-	9.60938	3.18e-05	0.698	AGTTGACGGCGGAATTT
orange1.1g031669m	orange1.1t04058	orange1.1t00456	ERF	1580	1596	+	8.67188	4.16e-05	0.7	ATTGGCCGGTGGGAGTA
orange1.1g031669m	orange1.1t04058	orange1.1t02314	ERF	1194	1210	-	8.28125	4.68e-05	0.729	TTGTGGCGGCGAGAAAA
orange1.1g031669m	orange1.1t04058	orange1.1t02436	ERF	263	279	-	6.17188	8.61e-05	0.838	TAGTGTCGGCAAAGCAA
orange1.1g001317m	orange1.1t04043	Cs3g19420	SBP	1448	1458	-	12.4844	5.06e-05	0.699	GCCGTACCGAG
orange1.1g001317m	orange1.1t04043	Cs4g09270	SBP	901	911	+	10.3594	8.18e-05	0.959	ACCGTACTTTA
orange1.1g001317m	orange1.1t04043	Cs7g11810	SBP	1709	1719	+	13.9688	1.77e-05	0.699	ACCGTACAACT
orange1.1g001317m	orange1.1t04043	Cs9g03820	SBP	1600	1610	-	11.1406	7.12e-05	0.875	ACCGTACTCCG
orange1.1g001317m	orange1.1t04043	orange1.1t00456	SBP	384	394	-	13.2344	3.22e-05	0.699	GCCGTACAGCA
orange1.1g001317m	orange1.1t04043	orange1.1t00456	SBP	401	411	-	12.4531	5.15e-05	0.699	ACCGTACATCC
orange1.1g001317m	orange1.1t04043	orange1.1t00456	SBP	556	566	+	9.79688	9.65e-05	0.974	CCCGTACCCTT
orange1.1g001317m	orange1.1t04043	orange1.1t00472	SBP	1415	1425	+	12.1094	5.78e-05	0.746	ACCGTACCAAA
orange1.1g005715m	orange1.1t03597	Cs1g08440	BES1	1930	1944	+	17	1.22e-06	0.0899	CCCCACGTGTCTAAT
orange1.1g005715m	orange1.1t03597	Cs1g08440	BES1	1814	1828	-	11.0625	2.15e-05	0.253	TGCCACGTGTCCCTA
orange1.1g005715m	orange1.1t03597	Cs1g08440	BES1	1927	1941	-	8.5625	5.1e-05	0.339	AGACACGTGGGGCAT
orange1.1g005715m	orange1.1t03597	Cs1g08440	BES1	1817	1831	+	7.35938	7.3e-05	0.353	GGACACGTGGCAATG
orange1.1g005715m	orange1.1t03597	Cs4g06100	BES1	1088	1102	-	13.8125	7.09e-06	0.158	CTACACGTGTCCTGC
orange1.1g005715m	orange1.1t03597	Cs4g06100	BES1	1091	1105	+	8.25	5.6e-05	0.339	GGACACGTGTAGAAG
orange1.1g005715m	orange1.1t03597	Cs4g06100	BES1	1856	1870	-	7.53125	6.93e-05	0.35	CTACACGTGAACGAA
orange1.1g005715m	orange1.1t03597	Cs4g09270	BES1	557	571	+	7.89062	6.23e-05	0.345	CCACACGTTGGGGCC
orange1.1g005715m	orange1.1t03597	Cs5g33540	BES1	1943	1957	-	10.3438	2.8e-05	0.282	TCGCACGCGGGACTT
orange1.1g005715m	orange1.1t03597	Cs5g33540	BES1	1946	1960	+	9.60938	3.64e-05	0.312	TCCCGCGTGCGACAC
orange1.1g005715m	orange1.1t03597	Cs6g16070	BES1	717	731	+	9.98438	3.19e-05	0.288	TGTCACGTGCGCATG
orange1.1g005715m	orange1.1t03597	Cs6g16070	BES1	714	728	-	9.28125	4.06e-05	0.318	GCGCACGTGACAGTA
orange1.1g005715m	orange1.1t03597	Cs6g16070	BES1	643	657	+	7.64062	6.71e-05	0.349	ACACACGCGGGTCCG
orange1.1g005715m	orange1.1t03597	Cs6g17530	BES1	920	934	-	13.875	6.89e-06	0.158	TCCCACGTGCAGAAA
orange1.1g005715m	orange1.1t03597	Cs6g17530	BES1	923	937	+	10.4688	2.68e-05	0.282	CTGCACGTGGGATGC
orange1.1g005715m	orange1.1t03597	Cs6g17530	BES1	971	985	+	6.98438	8.14e-05	0.373	CACCACGTGGCTGTC
orange1.1g005715m	orange1.1t03597	Cs7g03980	BES1	1911	1925	+	12.8438	1.08e-05	0.191	CCGCACGTGGAGTCT
orange1.1g005715m	orange1.1t03597	Cs7g03980	BES1	1908	1922	-	12.1406	1.42e-05	0.215	CTCCACGTGCGGTGC
orange1.1g005715m	orange1.1t03597	Cs9g03820	BES1	487	501	-	6.39062	9.69e-05	0.416	TAGCACGTGATAATC
orange1.1g005715m	orange1.1t03597	orange1.1t00456	BES1	1662	1676	-	11.7969	1.62e-05	0.226	TGACACGTGGCTACA
orange1.1g005715m	orange1.1t03597	orange1.1t00456	BES1	1665	1679	+	9.76562	3.44e-05	0.306	AGCCACGTGTCAAGA
orange1.1g005715m	orange1.1t03597	orange1.1t00472	BES1	145	159	+	17.5	9.19e-07	0.0899	TCACACGTGTAACAC
orange1.1g005715m	orange1.1t03597	orange1.1t00472	BES1	142	156	-	14.6406	4.79e-06	0.145	TTACACGTGTGAAAA
orange1.1g005715m	orange1.1t03597	orange1.1t01021	BES1	1054	1068	+	9.1875	4.19e-05	0.322	TGCCACGTGTATATA
orange1.1g005715m	orange1.1t03597	orange1.1t01021	BES1	103	117	+	8.32812	5.47e-05	0.339	CTACACGTATGAGGA
orange1.1g005715m	orange1.1t03597	orange1.1t01021	BES1	1051	1065	-	7.40625	7.2e-05	0.353	ATACACGTGGCAAAA
orange1.1g005715m	orange1.1t03597	orange1.1t01021	BES1	100	114	-	6.96875	8.18e-05	0.373	TCATACGTGTAGAAG
orange1.1g042353m	orange1.1t03397	Cs1g08440	ERF	1872	1882	+	13.4062	7.02e-06	0.191	CTTCCACCACC
orange1.1g042353m	orange1.1t03397	Cs1g08440	ERF	1609	1619	-	10.2344	2.69e-05	0.326	ACTCCACCACT
orange1.1g042353m	orange1.1t03397	Cs3g23190	ERF	1623	1633	-	16.5156	1.38e-06	0.0793	CCACCACCACC
orange1.1g042353m	orange1.1t03397	Cs3g23190	ERF	1626	1636	-	16.5156	1.38e-06	0.0793	CCACCACCACC
orange1.1g042353m	orange1.1t03397	Cs3g23190	ERF	1629	1639	-	16.5156	1.38e-06	0.0793	CCACCACCACC
orange1.1g042353m	orange1.1t03397	Cs3g23190	ERF	1632	1642	-	16.5156	1.38e-06	0.0793	CCACCACCACC
orange1.1g042353m	orange1.1t03397	Cs3g23190	ERF	1635	1645	-	6.57812	9.64e-05	0.549	GGCCCACCACC
orange1.1g042353m	orange1.1t03397	Cs3g23270	ERF	1247	1257	+	16.3125	1.59e-06	0.0819	CCACCACCGAC
orange1.1g042353m	orange1.1t03397	Cs3g23270	ERF	1244	1254	+	12.9219	8.98e-06	0.22	CATCCACCACC
orange1.1g042353m	orange1.1t03397	Cs3g23270	ERF	152	162	-	10.5625	2.33e-05	0.326	CCGCAGCCGCT
orange1.1g042353m	orange1.1t03397	Cs3g23270	ERF	1023	1033	-	8.76562	4.64e-05	0.424	CCTCCGCCACG
orange1.1g042353m	orange1.1t03397	Cs6g16070	ERF	1269	1279	+	15.0156	3.42e-06	0.147	CCTGCGCCGCC
orange1.1g042353m	orange1.1t03397	Cs6g16070	ERF	1272	1282	+	9.53125	3.54e-05	0.355	GCGCCGCCAAC
orange1.1g042353m	orange1.1t03397	Cs6g17530	ERF	655	665	+	19.0312	2.81e-07	0.0793	CCACCACCGCT
orange1.1g042353m	orange1.1t03397	Cs6g17530	ERF	658	668	+	10.3281	2.55e-05	0.326	CCACCGCTGCT
orange1.1g042353m	orange1.1t03397	Cs6g17530	ERF	652	662	+	9.51562	3.58e-05	0.355	ATTCCACCACC
orange1.1g042353m	orange1.1t03397	Cs7g03980	ERF	1875	1885	+	7.96875	6.02e-05	0.485	CCACCACTGTC
orange1.1g042353m	orange1.1t03397	Cs7g03980	ERF	1872	1882	+	6.70312	9.25e-05	0.542	GGTCCACCACT
orange1.1g042353m	orange1.1t03397	Cs7g11810	ERF	1685	1695	+	8.67188	4.8e-05	0.424	ATTCCGCCGTC
orange1.1g042353m	orange1.1t03397	Cs9g03820	ERF	1629	1639	-	7.59375	6.84e-05	0.524	TCTTCGCCACC
orange1.1g042353m	orange1.1t03397	Cs9g03820	ERF	1557	1567	-	6.89062	8.7e-05	0.542	ATCCCACCGCA
orange1.1g042353m	orange1.1t03397	orange1.1t00472	ERF	580	590	-	12.75	9.91e-06	0.232	CAACCACCACC
orange1.1g042353m	orange1.1t03397	orange1.1t01021	ERF	322	332	-	6.70312	9.25e-05	0.542	ACATCACCACC
orange1.1g042353m	orange1.1t03397	orange1.1t02314	ERF	1199	1209	+	10.1094	2.82e-05	0.326	TCGCCGCCACA
orange1.1g042353m	orange1.1t03397	orange1.1t02314	ERF	1775	1785	+	7.32812	7.56e-05	0.542	CCGCCACTGAT
orange1.1g042353m	orange1.1t03397	orange1.1t02314	ERF	1196	1206	+	6.70312	9.25e-05	0.542	TTCTCGCCGCC
orange1.1g042353m	orange1.1t03397	orange1.1t02436	ERF	646	656	-	11.0938	1.89e-05	0.307	CGGCCACCGAT
orange1.1g021481m	orange1.1t03294	Cs2g16940	G2-like	1592	1599	+	11.6875	4.01e-05	1	AGAATCTG
orange1.1g021481m	orange1.1t03294	Cs5g12070	G2-like	889	896	-	11.0625	7.89e-05	1	GGAATCTT
orange1.1g021481m	orange1.1t03294	Cs6g16070	G2-like	247	254	+	10.7344	9.83e-05	1	GGAATATG
orange1.1g021481m	orange1.1t03294	Cs6g17530	G2-like	433	440	+	12.25	1.04e-05	0.745	GGAATCTG
orange1.1g021481m	orange1.1t03294	Cs6g17530	G2-like	953	960	-	11.6875	4.01e-05	1	AGAATCTG
orange1.1g021481m	orange1.1t03294	orange1.1t02436	G2-like	1229	1236	-	12.25	1.04e-05	0.745	GGAATCTG
orange1.1g036087m	orange1.1t03243	Cs1g08440	MYB	1852	1872	+	12.7344	2.63e-05	0.659	AAAATGAAGACGGTAGGTAAC
orange1.1g036087m	orange1.1t03243	Cs3g23190	MYB	1775	1795	-	13.5938	1.48e-05	0.647	ATCGGAGAGAGGTTAGTTGGG
orange1.1g036087m	orange1.1t03243	Cs3g23270	MYB	1663	1683	-	13.2344	1.9e-05	0.659	TAAGGGTTGGAGGTAGGTAAT
orange1.1g036087m	orange1.1t03243	Cs4g06100	MYB	1769	1789	+	12.3281	3.35e-05	0.659	GTCTGATTGAAGTTTGGTACA
orange1.1g036087m	orange1.1t03243	Cs5g33540	MYB	786	806	-	10.1719	9.98e-05	0.719	AGGGAAGTCGCATTTGTTGGG
orange1.1g036087m	orange1.1t03243	Cs7g03980	MYB	12	32	-	11.3281	5.77e-05	0.659	TAGACTTATGTGTTTGGTAAA
orange1.1g036087m	orange1.1t03243	Cs7g04700	MYB	1612	1632	+	10.8906	7.16e-05	0.659	ATATTAATACAGTTAGGTGAA
orange1.1g036087m	orange1.1t03243	Cs7g11810	MYB	194	214	+	11.2969	5.86e-05	0.659	AGAGTGTTGAGGTTTGTTGAG
orange1.1g036087m	orange1.1t03243	orange1.1t00456	MYB	692	712	-	14.1094	1.01e-05	0.647	TTGAAATAAATGGTTGGTAGG
orange1.1g036087m	orange1.1t03243	orange1.1t02314	MYB	1272	1292	+	10.8281	7.37e-05	0.659	AGTAAAAAGGAGTTGGGTGAA
orange1.1g036998m	orange1.1t03242	Cs1g08440	NAC	1022	1042	-	11.0938	2.01e-05	0.803	ATCCTTGAACCACAAGCCTTT
orange1.1g036998m	orange1.1t03242	Cs1g08440	NAC	1024	1044	+	7.65625	6.66e-05	0.803	AGGCTTGTGGTTCAAGGATGT
orange1.1g036998m	orange1.1t03242	Cs3g19420	NAC	645	665	+	13.2188	8.23e-06	0.803	TAACTTAAGCAGCAAGTATCC
orange1.1g036998m	orange1.1t03242	Cs3g19420	NAC	643	663	-	7.35938	7.3e-05	0.803	ATACTTGCTGCTTAAGTTAGA
orange1.1g036998m	orange1.1t03242	Cs3g23270	NAC	1197	1217	-	14.7812	3.86e-06	0.803	TTTCTTTCCGTCCACGCAATC
orange1.1g036998m	orange1.1t03242	Cs4g06100	NAC	1147	1167	+	8.73438	4.71e-05	0.803	TGGCTTGACAGACATGAAAGC
orange1.1g036998m	orange1.1t03242	Cs5g23210	NAC	1855	1875	+	6.98438	8.18e-05	0.803	TTTCTTAATTGATACGTCTTA
orange1.1g036998m	orange1.1t03242	Cs5g33540	NAC	1151	1171	-	10.5625	2.47e-05	0.803	TATCGTGCTACCTAAGATATC
orange1.1g036998m	orange1.1t03242	Cs5g33540	NAC	1153	1173	+	7.42188	7.16e-05	0.803	TATCTTAGGTAGCACGATAGT
orange1.1g036998m	orange1.1t03242	Cs6g17530	NAC	283	303	+	8.25	5.51e-05	0.803	TTCCTTGATTCCCAATCAAAA
orange1.1g046523m	orange1.1t03221	Cs1g08440	NAC	1022	1042	+	11.4375	3.06e-05	0.811	AAAGGCTTGTGGTTCAAGGAT
orange1.1g046523m	orange1.1t03221	Cs3g19420	NAC	645	665	-	14.2188	6.74e-06	0.811	GGATACTTGCTGCTTAAGTTA
orange1.1g046523m	orange1.1t03221	Cs3g19420	NAC	643	663	+	9.65625	7.01e-05	0.857	TCTAACTTAAGCAGCAAGTAT
orange1.1g046523m	orange1.1t03221	Cs3g23270	NAC	1197	1217	+	15.2812	3.45e-06	0.811	GATTGCGTGGACGGAAAGAAA
orange1.1g046523m	orange1.1t03221	Cs5g23210	NAC	1855	1875	-	9.26562	8.31e-05	0.876	TAAGACGTATCAATTAAGAAA
orange1.1g046523m	orange1.1t03221	Cs5g33540	NAC	1948	1968	-	10.6406	4.49e-05	0.857	GCTTGCTTGTGTCGCACGCGG
orange1.1g046523m	orange1.1t03221	Cs5g33540	NAC	1946	1966	+	9.89062	6.32e-05	0.857	TCCCGCGTGCGACACAAGCAA
orange1.1g046523m	orange1.1t03221	Cs5g33540	NAC	1151	1171	+	9.76562	6.68e-05	0.857	GATATCTTAGGTAGCACGATA
orange1.1g046523m	orange1.1t03221	Cs6g17530	NAC	283	303	-	11.375	3.16e-05	0.811	TTTTGATTGGGAATCAAGGAA
orange1.1g046523m	orange1.1t03221	Cs7g03980	NAC	1916	1936	+	10.1562	5.61e-05	0.857	CGTGGAGTCTGAATCAAGGGA
orange1.1g046523m	orange1.1t03221	orange1.1t00456	NAC	725	745	+	10.2656	5.34e-05	0.857	GCTTGCTTGGTCCCCAAGCCG
orange1.1g046523m	orange1.1t03221	orange1.1t00456	NAC	727	747	-	9.8125	6.55e-05	0.857	ACCGGCTTGGGGACCAAGCAA
orange1.1g015337m	orange1.1t03173	Cs1g08440	bHLH	890	903	-	15.6719	2.53e-06	0.227	GCGGCAACTTGTCT
orange1.1g015337m	orange1.1t03173	Cs1g08440	bHLH	1306	1319	-	15.6406	2.63e-06	0.227	GTTGCAACTTGCAA
orange1.1g015337m	orange1.1t03173	Cs3g23270	bHLH	432	445	-	14	1.49e-05	0.405	TGGCCAACTTGGAG
orange1.1g015337m	orange1.1t03173	Cs3g23270	bHLH	1287	1300	+	13.9531	1.55e-05	0.405	GGTTCCACTTGTCA
orange1.1g015337m	orange1.1t03173	Cs3g23270	bHLH	274	287	-	12.5625	4.06e-05	0.565	TTCGCAACTTGAAC
orange1.1g015337m	orange1.1t03173	Cs4g09270	bHLH	380	393	-	14.1094	1.35e-05	0.405	TGCACCACTTGCAT
orange1.1g015337m	orange1.1t03173	Cs5g12070	bHLH	219	232	+	9.34375	9.51e-05	0.656	TGACCTACTTGTCT
orange1.1g015337m	orange1.1t03173	Cs5g23210	bHLH	521	534	-	10.9844	7.52e-05	0.656	ACATCAACTTGATA
orange1.1g015337m	orange1.1t03173	Cs5g33540	bHLH	573	586	+	11.0312	7.44e-05	0.656	ATATCAACTTGTTG
orange1.1g015337m	orange1.1t03173	Cs6g17530	bHLH	400	413	-	14.8281	6.83e-06	0.293	GCGACAACTTGCAA
orange1.1g015337m	orange1.1t03173	Cs7g03980	bHLH	1795	1808	+	13.0938	2.94e-05	0.489	GGACCCACTTGATT
orange1.1g015337m	orange1.1t03173	Cs7g04700	bHLH	805	818	-	13.8438	1.7e-05	0.405	ATTTCAACTTGCTC
orange1.1g015337m	orange1.1t03173	Cs7g04700	bHLH	297	310	+	10.2656	8.57e-05	0.656	AATCCAACTTGAAG
orange1.1g015337m	orange1.1t03173	Cs7g04700	bHLH	1627	1640	+	8.9375	9.96e-05	0.658	GGTGAAACTTGCTC
orange1.1g015337m	orange1.1t03173	Cs9g03820	bHLH	1620	1633	-	14.3438	1.1e-05	0.378	CCACCCACTTGGCA
orange1.1g015337m	orange1.1t03173	Cs9g03820	bHLH	553	566	-	11.7812	5.87e-05	0.656	ATCCCCACTTGTAA
orange1.1g015337m	orange1.1t03173	orange1.1t00456	bHLH	1988	2001	-	15.6406	2.63e-06	0.227	GTTGCAACTTGCAA
orange1.1g016971m	orange1.1t02597	Cs3g19420	SBP	1449	1459	+	11.3281	7.27e-05	0.938	TCGGTACGGCA
orange1.1g016971m	orange1.1t02597	Cs7g11810	SBP	1708	1718	-	14.2812	5.9e-06	0.345	GTTGTACGGTC
orange1.1g016971m	orange1.1t02597	orange1.1t00456	SBP	385	395	+	13.9375	1e-05	0.345	GCTGTACGGCC
orange1.1g016971m	orange1.1t02597	orange1.1t00456	SBP	402	412	+	12.4531	3.5e-05	0.532	GATGTACGGTA
orange1.1g016971m	orange1.1t02597	orange1.1t00472	SBP	1414	1424	-	11.6719	5.81e-05	0.81	TTGGTACGGTA
orange1.1g025781m	orange1.1t02319	Cs3g19420	HSF	630	644	+	11.725	3.69e-05	0.906	ATTCTAGAGTTTTTC
orange1.1g025781m	orange1.1t02319	Cs3g23190	HSF	1520	1534	-	15.8375	1.97e-06	0.254	CTCCTGGATGCTTCC
orange1.1g025781m	orange1.1t02319	Cs3g23190	HSF	1038	1052	-	10.2625	8.57e-05	1	CGTCTAGCTACTTTC
orange1.1g025781m	orange1.1t02319	Cs4g09270	HSF	1336	1350	-	11.65	3.87e-05	0.906	CTTCTAGATTATTTA
orange1.1g025781m	orange1.1t02319	Cs7g04700	HSF	1339	1353	+	11.4625	4.32e-05	0.968	TTTCTAGAATGCTTT
orange1.1g025781m	orange1.1t02319	Cs9g03820	HSF	1069	1083	-	13.95	8.54e-06	0.88	CTTCTAGAGTTTTTT
orange1.1g025781m	orange1.1t02319	Cs9g03820	HSF	636	650	+	11.25	4.89e-05	1	TTTCTAAAAACTTCA
orange1.1g025781m	orange1.1t02319	orange1.1t01021	HSF	1882	1896	+	11.65	3.87e-05	0.906	TTCCTAGAAACTGCT
orange1.1g046416m	orange1.1t02265	Cs1g08440	SBP	194	204	+	11.1562	8.57e-05	0.939	ATTGTACTGTA
orange1.1g046416m	orange1.1t02265	Cs3g19420	SBP	1054	1064	-	11.1875	8.32e-05	0.939	CCCGTACTGAT
orange1.1g046416m	orange1.1t02265	Cs5g12070	SBP	100	110	-	11.2031	8.1e-05	0.939	GGTGTACTGTT
orange1.1g046416m	orange1.1t02265	Cs5g33540	SBP	1405	1415	-	11.1562	8.57e-05	0.939	ATTGTACGTAG
orange1.1g046416m	orange1.1t02265	Cs5g33880	SBP	1349	1359	+	11.2812	7.5e-05	0.922	GTGGTACGGGC
orange1.1g046416m	orange1.1t02265	Cs7g11810	SBP	1708	1718	-	13.2188	1.87e-06	0.275	GTTGTACGGTC
orange1.1g046416m	orange1.1t02265	orange1.1t00456	SBP	385	395	+	12.7031	6.94e-06	0.275	GCTGTACGGCC
orange1.1g046416m	orange1.1t02265	orange1.1t00456	SBP	402	412	+	11.5	5.71e-05	0.797	GATGTACGGTA
orange1.1g022880m	orange1.1t02244	Cs3g19420	C3H	1107	1120	+	11.2812	6.65e-05	0.325	AAAGAAAAAGAGAA
orange1.1g022880m	orange1.1t02244	Cs3g19420	C3H	374	387	-	10.9844	9.01e-05	0.325	AAAGAAAAAGAAGA
orange1.1g022880m	orange1.1t02244	Cs3g19420	C3H	1666	1679	-	10.875	9.95e-05	0.335	ATGAAAAAAGTTAC
orange1.1g022880m	orange1.1t02244	Cs3g23190	C3H	1131	1144	-	13.4844	2.9e-06	0.164	GCACAAAAAGTTGA
orange1.1g022880m	orange1.1t02244	Cs3g23190	C3H	889	902	-	11.7344	4.06e-05	0.322	CCGCAAAAAGTTAT
orange1.1g022880m	orange1.1t02244	Cs3g23190	C3H	820	833	-	10.9219	9.53e-05	0.328	AATTAAAAAGGGAG
orange1.1g022880m	orange1.1t02244	Cs4g06100	C3H	358	371	-	11.9688	3.08e-05	0.32	AAATAAAAAGGAAA
orange1.1g022880m	orange1.1t02244	Cs4g06100	C3H	1656	1669	-	11.75	4.01e-05	0.322	AATCGAAAAGGAGA
orange1.1g022880m	orange1.1t02244	Cs4g09270	C3H	761	774	-	11.4062	5.83e-05	0.325	AAAAAAAAAGTAAA
orange1.1g022880m	orange1.1t02244	Cs5g12070	C3H	790	803	-	12.5	1.55e-05	0.283	CGAGAAAAAGGAAA
orange1.1g022880m	orange1.1t02244	Cs5g12070	C3H	1924	1937	-	12.4844	1.59e-05	0.283	AAAGAAAAAGGAGT
orange1.1g022880m	orange1.1t02244	Cs5g33880	C3H	1713	1726	-	11.7969	3.79e-05	0.322	GAAAAAAAAGGAAA
orange1.1g022880m	orange1.1t02244	Cs5g33880	C3H	1117	1130	+	11.0781	8.21e-05	0.325	GTACCAAAAGGGGA
orange1.1g022880m	orange1.1t02244	Cs6g17530	C3H	1412	1425	-	13.0156	7.16e-06	0.198	AAAGAAAAAGCTGA
orange1.1g022880m	orange1.1t02244	Cs7g03980	C3H	1740	1753	+	10.9844	9.01e-05	0.325	AAAGGAAAAGGCGC
orange1.1g022880m	orange1.1t02244	Cs7g11810	C3H	1871	1884	-	11.7969	3.79e-05	0.322	AGTGAAAAAGTGGG
orange1.1g022880m	orange1.1t02244	Cs7g11810	C3H	984	997	-	11.6719	4.35e-05	0.322	AATCAAAAAGTAAT
orange1.1g022880m	orange1.1t02244	Cs9g03820	C3H	392	405	+	11.0312	8.6e-05	0.325	AAAAGAAAAGGTAA
orange1.1g022880m	orange1.1t02244	orange1.1t00456	C3H	1213	1226	+	11.2812	6.65e-05	0.325	AAACAAAAAGAAAA
orange1.1g022880m	orange1.1t02244	orange1.1t00456	C3H	901	914	-	11	8.86e-05	0.325	CAAAAAAAAGGAAA
orange1.1g022880m	orange1.1t02244	orange1.1t00472	C3H	746	759	-	11.4062	5.83e-05	0.325	AAAAAAAAAGGGGG
orange1.1g022880m	orange1.1t02244	orange1.1t02436	C3H	485	498	-	12.2812	2.08e-05	0.297	ACCGAAAAAGTAAA
orange1.1g022880m	orange1.1t02244	orange1.1t02436	C3H	533	546	-	11.7656	3.93e-05	0.322	AAAGAAAAAGATAA
orange1.1g040711m	orange1.1t01779	Cs3g19420	WRKY	204	222	-	11.4688	5.56e-05	0.742	ATATAATGTTGACTCTGTT
orange1.1g040711m	orange1.1t01779	Cs3g23190	WRKY	1749	1767	-	13.7812	1.23e-05	0.692	AAGTAGAGTTGACCTTTAA
orange1.1g040711m	orange1.1t01779	Cs3g23190	WRKY	24	42	-	10.4844	9.18e-05	0.799	ATTTGTATTTGACTATTTT
orange1.1g040711m	orange1.1t01779	Cs4g09270	WRKY	1560	1578	+	15.3438	3.35e-06	0.583	ATCTTTCGTTGACTTTAAT
orange1.1g040711m	orange1.1t01779	Cs5g12070	WRKY	210	228	+	12.3438	3.28e-05	0.692	CGTGAGCTTTGACCTACTT
orange1.1g040711m	orange1.1t01779	Cs5g33880	WRKY	372	390	+	10.5938	8.72e-05	0.799	TTTTTTGGTTGACCGTTTG
orange1.1g040711m	orange1.1t01779	Cs6g16070	WRKY	442	460	+	11.1406	6.64e-05	0.742	GAATGCCATTGACCATTGT
orange1.1g040711m	orange1.1t01779	Cs6g17530	WRKY	1048	1066	+	11.375	5.85e-05	0.742	TGCTAAAGTTGACCCTTTG
orange1.1g040711m	orange1.1t01779	Cs7g03980	WRKY	1582	1600	-	11.6875	4.9e-05	0.741	TTTCAACTTTGACTTTATT
orange1.1g040711m	orange1.1t01779	Cs9g03820	WRKY	944	962	+	10.6562	8.46e-05	0.791	TCCAACCGATGACCATGTG
orange1.1g040711m	orange1.1t01779	orange1.1t00456	WRKY	26	44	-	12.5312	2.91e-05	0.692	CTCCAACTTTGACTATTCT
orange1.1g040711m	orange1.1t01779	orange1.1t00456	WRKY	1082	1100	-	11.9062	4.31e-05	0.692	AACTCGGGTTGACTAAGAA
orange1.1g040711m	orange1.1t01779	orange1.1t00456	WRKY	1343	1361	-	11.0625	6.91e-05	0.742	TCCAGCCTTTGACTGTCAG
orange1.1g040711m	orange1.1t01779	orange1.1t00472	WRKY	1425	1443	-	13.0938	1.99e-05	0.692	ACATAGTGTTGACTTATAT
orange1.1g020713m	orange1.1t01713	Cs3g19420	WRKY	209	216	+	12.0316	5.12e-05	0.869	AGTCAACA
orange1.1g020713m	orange1.1t01713	Cs3g23190	WRKY	1912	1919	+	12.0316	5.12e-05	0.869	AGTCAACA
orange1.1g020713m	orange1.1t01713	Cs4g09270	WRKY	1566	1573	-	15.2316	1.04e-05	0.869	AGTCAACG
orange1.1g020713m	orange1.1t01713	Cs5g12070	WRKY	216	223	-	11.7053	9.13e-05	0.888	GGTCAAAG
orange1.1g020713m	orange1.1t01713	Cs5g33540	WRKY	1671	1678	-	12.0211	7.06e-05	0.869	AGTCAAAG
orange1.1g020713m	orange1.1t01713	Cs5g33880	WRKY	786	793	+	12.9368	2.63e-05	0.869	AGTCAACC
orange1.1g020713m	orange1.1t01713	Cs5g33880	WRKY	378	385	-	12.6211	3.18e-05	0.869	GGTCAACC
orange1.1g020713m	orange1.1t01713	Cs7g03980	WRKY	1587	1594	+	12.0211	7.06e-05	0.869	AGTCAAAG
orange1.1g020713m	orange1.1t01713	orange1.1t00456	WRKY	1087	1094	+	12.9368	2.63e-05	0.869	AGTCAACC
orange1.1g020713m	orange1.1t01713	orange1.1t00456	WRKY	31	38	+	12.0211	7.06e-05	0.869	AGTCAAAG
orange1.1g020713m	orange1.1t01713	orange1.1t00456	WRKY	1348	1355	+	12.0211	7.06e-05	0.869	AGTCAAAG
orange1.1g020713m	orange1.1t01713	orange1.1t00472	WRKY	1430	1437	+	12.0316	5.12e-05	0.869	AGTCAACA
orange1.1g032187m	orange1.1t01674	Cs1g08440	bZIP	1817	1831	-	5.23438	9.09e-05	0.6	CATTGCCACGTGTCC
orange1.1g032187m	orange1.1t01674	Cs3g23190	bZIP	1182	1196	-	8.92188	2.99e-05	0.366	TTAGGCGACGTGAAA
orange1.1g032187m	orange1.1t01674	Cs3g23190	bZIP	1967	1981	-	5.10938	9.4e-05	0.613	ATGACTGACCTGTCG
orange1.1g032187m	orange1.1t01674	Cs3g23270	bZIP	1499	1513	-	16.0781	1.57e-06	0.12	AGTGCCGACGTGGAT
orange1.1g032187m	orange1.1t01674	Cs5g33540	bZIP	1838	1852	-	8.07812	3.92e-05	0.396	TTTTCTGATGTGGAC
orange1.1g032187m	orange1.1t01674	Cs5g33880	bZIP	1966	1980	+	14.7344	3.06e-06	0.143	AATGCTGACATGGCA
orange1.1g032187m	orange1.1t01674	Cs6g17530	bZIP	1153	1167	-	11.1875	1.36e-05	0.269	AATGCCGACATGGCA
orange1.1g032187m	orange1.1t01674	Cs6g17530	bZIP	826	840	+	4.89062	9.99e-05	0.62	GATGTTGACGTCTGA
orange1.1g032187m	orange1.1t01674	Cs7g04700	bZIP	1179	1193	+	5.76562	7.82e-05	0.567	GCTGCTGATATGGCA
orange1.1g032187m	orange1.1t01674	Cs9g03820	bZIP	698	712	-	7	5.45e-05	0.488	TATACTTACGTGGTT
orange1.1g032187m	orange1.1t01674	Cs9g03820	bZIP	886	900	+	5.54688	8.32e-05	0.579	TAAGATAACGTGGCC
orange1.1g032187m	orange1.1t01674	orange1.1t00456	bZIP	1428	1442	+	9.54688	2.43e-05	0.334	TCCCATGACGTGGCC
orange1.1g032187m	orange1.1t01674	orange1.1t00456	bZIP	1013	1027	+	8.75	3.17e-05	0.366	GTTGCTTACGTCTGA
orange1.1g032187m	orange1.1t01674	orange1.1t00456	bZIP	644	658	+	6.5625	6.22e-05	0.493	AAAGGTCACGTGAAG
orange1.1g032187m	orange1.1t01674	orange1.1t00472	bZIP	643	657	-	22.625	1.57e-08	0.00811	TAAGCTGACGTGGCC
orange1.1g022806m	orange1.1t01638	Cs2g16940	BBR-BPC	1716	1739	+	4.15625	1.3e-05	0.0175	AAGAGAAATAGGAATAAAAAGAAA
orange1.1g022806m	orange1.1t01638	Cs2g16940	BBR-BPC	1728	1751	+	4	1.38e-05	0.0182	AATAAAAAGAAAAAAAAAAAGAAA
orange1.1g022806m	orange1.1t01638	Cs2g16940	BBR-BPC	1718	1741	+	2	2.7e-05	0.0272	GAGAAATAGGAATAAAAAGAAAAA
orange1.1g022806m	orange1.1t01638	Cs2g16940	BBR-BPC	1726	1749	+	1.125	3.59e-05	0.0328	GGAATAAAAAGAAAAAAAAAAAGA
orange1.1g022806m	orange1.1t01638	Cs2g16940	BBR-BPC	1734	1757	+	0.375	4.56e-05	0.037	AAGAAAAAAAAAAAGAAAATTAGA
orange1.1g022806m	orange1.1t01638	Cs2g16940	BBR-BPC	1722	1745	+	-0.28125	5.61e-05	0.0418	AATAGGAATAAAAAGAAAAAAAAA
orange1.1g022806m	orange1.1t01638	Cs2g16940	BBR-BPC	1732	1755	+	-1.78125	8.88e-05	0.0536	AAAAGAAAAAAAAAAAGAAAATTA
orange1.1g022806m	orange1.1t01638	Cs3g19420	BBR-BPC	371	394	-	11.5156	8.22e-07	0.00246	AAGAAAAAAAGAAAAAGAAGAAGA
orange1.1g022806m	orange1.1t01638	Cs3g19420	BBR-BPC	377	400	-	5.67188	7.66e-06	0.0127	CAAAAAAAGAAAAAAAGAAAAAGA
orange1.1g022806m	orange1.1t01638	Cs3g19420	BBR-BPC	1108	1131	+	4.21875	1.28e-05	0.0174	AAGAAAAAGAGAAAAAAAAAATTG
orange1.1g022806m	orange1.1t01638	Cs3g19420	BBR-BPC	375	398	-	3.3125	1.74e-05	0.0212	AAAAAAGAAAAAAAGAAAAAGAAG
orange1.1g022806m	orange1.1t01638	Cs3g19420	BBR-BPC	1106	1129	+	2.95312	1.97e-05	0.0229	AAAAGAAAAAGAGAAAAAAAAAAT
orange1.1g022806m	orange1.1t01638	Cs3g19420	BBR-BPC	373	396	-	2.3125	2.43e-05	0.0258	AAAAGAAAAAAAGAAAAAGAAGAA
orange1.1g022806m	orange1.1t01638	Cs3g19420	BBR-BPC	365	388	-	2.10938	2.6e-05	0.0266	AAAAGAAAAAGAAGAAGAAGAAAA
orange1.1g022806m	orange1.1t01638	Cs3g19420	BBR-BPC	369	392	-	1.875	2.81e-05	0.0282	GAAAAAAAGAAAAAGAAGAAGAAG
orange1.1g022806m	orange1.1t01638	Cs3g19420	BBR-BPC	1343	1366	-	1.79688	2.88e-05	0.0287	AAAAAAAGAAGAAAAAGAGCAAGG
orange1.1g022806m	orange1.1t01638	Cs3g19420	BBR-BPC	1356	1379	-	1.54688	3.13e-05	0.0302	GTTAGAAGGAAAAAAAAAAAGAAG
orange1.1g022806m	orange1.1t01638	Cs3g19420	BBR-BPC	1354	1377	-	1.07812	3.64e-05	0.0331	TAGAAGGAAAAAAAAAAAGAAGAA
orange1.1g022806m	orange1.1t01638	Cs3g19420	BBR-BPC	367	390	-	0.734375	4.07e-05	0.0349	AAAAAAGAAAAAGAAGAAGAAGAA
orange1.1g022806m	orange1.1t01638	Cs3g19420	BBR-BPC	1349	1372	-	0.40625	4.52e-05	0.037	GGAAAAAAAAAAAGAAGAAAAAGA
orange1.1g022806m	orange1.1t01638	Cs3g19420	BBR-BPC	379	402	-	0.09375	4.98e-05	0.039	ATCAAAAAAAGAAAAAAAGAAAAA
orange1.1g022806m	orange1.1t01638	Cs3g19420	BBR-BPC	1104	1127	+	0.015625	5.11e-05	0.0395	ACAAAAGAAAAAGAGAAAAAAAAA
orange1.1g022806m	orange1.1t01638	Cs3g19420	BBR-BPC	1352	1375	-	-1.51562	8.2e-05	0.051	GAAGGAAAAAAAAAAAGAAGAAAA
orange1.1g022806m	orange1.1t01638	Cs3g19420	BBR-BPC	682	705	-	-1.65625	8.55e-05	0.0526	GAAAAAAAAAAAAAGACAAGGCGG
orange1.1g022806m	orange1.1t01638	Cs3g19420	BBR-BPC	1627	1650	+	-1.75	8.8e-05	0.0534	GAGATAGATCGATGGAGTCGTAGA
orange1.1g022806m	orange1.1t01638	Cs3g19420	BBR-BPC	1358	1381	-	-1.79688	8.92e-05	0.0538	TAGTTAGAAGGAAAAAAAAAAAGA
orange1.1g022806m	orange1.1t01638	Cs3g19420	BBR-BPC	1351	1374	-	-1.8125	8.97e-05	0.0538	AAGGAAAAAAAAAAAGAAGAAAAA
orange1.1g022806m	orange1.1t01638	Cs3g19420	BBR-BPC	359	382	-	-1.96875	9.4e-05	0.0545	AAAAGAAGAAGAAGAAAAAAAAAA
orange1.1g022806m	orange1.1t01638	Cs3g19420	BBR-BPC	363	386	-	-2.15625	9.94e-05	0.0563	AAGAAAAAGAAGAAGAAGAAAAAA
orange1.1g022806m	orange1.1t01638	Cs3g23190	BBR-BPC	970	993	+	7.9375	3.34e-06	0.00713	TAAAAAAAGAAAGAAAGAAAGAAA
orange1.1g022806m	orange1.1t01638	Cs3g23190	BBR-BPC	1673	1696	+	7.90625	3.38e-06	0.00715	GAAGGAAAGAAAAGAAAAGAGGGA
orange1.1g022806m	orange1.1t01638	Cs3g23190	BBR-BPC	972	995	+	7.59375	3.79e-06	0.0078	AAAAAAGAAAGAAAGAAAGAAAAC
orange1.1g022806m	orange1.1t01638	Cs3g23190	BBR-BPC	976	999	+	6.84375	5.01e-06	0.0096	AAGAAAGAAAGAAAGAAAACAGCA
orange1.1g022806m	orange1.1t01638	Cs3g23190	BBR-BPC	968	991	+	6.23438	6.25e-06	0.011	TTTAAAAAAAGAAAGAAAGAAAGA
orange1.1g022806m	orange1.1t01638	Cs3g23190	BBR-BPC	1671	1694	+	4.3125	1.24e-05	0.0171	ACGAAGGAAAGAAAAGAAAAGAGG
orange1.1g022806m	orange1.1t01638	Cs3g23190	BBR-BPC	974	997	+	3.82812	1.46e-05	0.0188	AAAAGAAAGAAAGAAAGAAAACAG
orange1.1g022806m	orange1.1t01638	Cs3g23190	BBR-BPC	802	825	-	0.671875	4.15e-05	0.0352	AGGGAGCAGAAAAAGAAAAAAAGG
orange1.1g022806m	orange1.1t01638	Cs3g23190	BBR-BPC	1675	1698	+	0.546875	4.32e-05	0.0358	AGGAAAGAAAAGAAAAGAGGGAAT
orange1.1g022806m	orange1.1t01638	Cs3g23190	BBR-BPC	966	989	+	-1.34375	7.78e-05	0.0495	TATTTAAAAAAAGAAAGAAAGAAA
orange1.1g022806m	orange1.1t01638	Cs3g23270	BBR-BPC	336	359	+	25.0938	1.28e-09	1.24e-05	GAGTGAGTGAGTGAAAGAGAGAGA
orange1.1g022806m	orange1.1t01638	Cs3g23270	BBR-BPC	340	363	+	15.5	1.51e-07	0.000666	GAGTGAGTGAAAGAGAGAGATTAA
orange1.1g022806m	orange1.1t01638	Cs3g23270	BBR-BPC	334	357	+	12.4219	5.67e-07	0.00182	GTGAGTGAGTGAGTGAAAGAGAGA
orange1.1g022806m	orange1.1t01638	Cs3g23270	BBR-BPC	332	355	+	11.625	7.87e-07	0.00238	GAGTGAGTGAGTGAGTGAAAGAGA
orange1.1g022806m	orange1.1t01638	Cs3g23270	BBR-BPC	338	361	+	9.71875	1.68e-06	0.00435	GTGAGTGAGTGAAAGAGAGAGATT
orange1.1g022806m	orange1.1t01638	Cs3g23270	BBR-BPC	344	367	+	7.98438	3.28e-06	0.00707	GAGTGAAAGAGAGAGATTAATATT
orange1.1g022806m	orange1.1t01638	Cs3g23270	BBR-BPC	330	353	+	4.59375	1.12e-05	0.016	TGGAGTGAGTGAGTGAGTGAAAGA
orange1.1g022806m	orange1.1t01638	Cs3g23270	BBR-BPC	342	365	+	2.51562	2.28e-05	0.0246	GTGAGTGAAAGAGAGAGATTAATA
orange1.1g022806m	orange1.1t01638	Cs3g23270	BBR-BPC	1094	1117	+	-1.625	8.47e-05	0.0522	AGGTGATTAAGAAAGAGAACCAAA
orange1.1g022806m	orange1.1t01638	Cs3g23270	BBR-BPC	1102	1125	+	-2.0625	9.66e-05	0.0551	AAGAAAGAGAACCAAATGGGAAAA
orange1.1g022806m	orange1.1t01638	Cs4g09270	BBR-BPC	426	449	+	21.9062	7.06e-09	5.43e-05	AAGAAAGAAAGAAAGAAAGAAAGA
orange1.1g022806m	orange1.1t01638	Cs4g09270	BBR-BPC	428	451	+	17.0312	7.55e-08	0.00037	GAAAGAAAGAAAGAAAGAAAGAAA
orange1.1g022806m	orange1.1t01638	Cs4g09270	BBR-BPC	430	453	+	15.375	1.6e-07	0.000697	AAGAAAGAAAGAAAGAAAGAAAAG
orange1.1g022806m	orange1.1t01638	Cs4g09270	BBR-BPC	422	445	+	15.0938	1.81e-07	0.000755	AAAAAAGAAAGAAAGAAAGAAAGA
orange1.1g022806m	orange1.1t01638	Cs4g09270	BBR-BPC	434	457	+	14.4062	2.44e-07	0.000947	AAGAAAGAAAGAAAGAAAAGCAGA
orange1.1g022806m	orange1.1t01638	Cs4g09270	BBR-BPC	424	447	+	13.7656	3.22e-07	0.00117	AAAAGAAAGAAAGAAAGAAAGAAA
orange1.1g022806m	orange1.1t01638	Cs4g09270	BBR-BPC	432	455	+	10.5781	1.2e-06	0.00342	GAAAGAAAGAAAGAAAGAAAAGCA
orange1.1g022806m	orange1.1t01638	Cs4g09270	BBR-BPC	420	443	+	10.125	1.44e-06	0.00396	AAAAAAAAGAAAGAAAGAAAGAAA
orange1.1g022806m	orange1.1t01638	Cs4g09270	BBR-BPC	418	441	+	9.48438	1.85e-06	0.00466	CAAAAAAAAAGAAAGAAAGAAAGA
orange1.1g022806m	orange1.1t01638	Cs4g09270	BBR-BPC	1285	1308	+	5.57812	7.92e-06	0.0127	AATGAAGTTGGAGAGAGAAAGAGG
orange1.1g022806m	orange1.1t01638	Cs4g09270	BBR-BPC	438	461	+	4.26562	1.26e-05	0.0172	AAGAAAGAAAGAAAAGCAGAAGAT
orange1.1g022806m	orange1.1t01638	Cs4g09270	BBR-BPC	1293	1316	+	3.5625	1.6e-05	0.02	TGGAGAGAGAAAGAGGTTCTGGGA
orange1.1g022806m	orange1.1t01638	Cs4g09270	BBR-BPC	1289	1312	+	3.17188	1.83e-05	0.0219	AAGTTGGAGAGAGAAAGAGGTTCT
orange1.1g022806m	orange1.1t01638	Cs4g09270	BBR-BPC	414	437	+	1.04688	3.68e-05	0.0331	AATTCAAAAAAAAAGAAAGAAAGA
orange1.1g022806m	orange1.1t01638	Cs4g09270	BBR-BPC	436	459	+	1.04688	3.68e-05	0.0331	GAAAGAAAGAAAGAAAAGCAGAAG
orange1.1g022806m	orange1.1t01638	Cs4g09270	BBR-BPC	416	439	+	0.828125	3.95e-05	0.0343	TTCAAAAAAAAAGAAAGAAAGAAA
orange1.1g022806m	orange1.1t01638	Cs4g09270	BBR-BPC	1291	1314	+	0.625	4.21e-05	0.0354	GTTGGAGAGAGAAAGAGGTTCTGG
orange1.1g022806m	orange1.1t01638	Cs4g09270	BBR-BPC	1295	1318	+	-1.35938	7.82e-05	0.0496	GAGAGAGAAAGAGGTTCTGGGATT
orange1.1g022806m	orange1.1t01638	Cs5g12070	BBR-BPC	1968	1991	-	-1.04688	7.1e-05	0.0471	GGGAAAGGGAAAGATGCTGGAATT
orange1.1g022806m	orange1.1t01638	Cs5g12070	BBR-BPC	1478	1501	-	-2.09375	9.75e-05	0.0555	ACTGTAGAAAGAAAGAAAGGGACC
orange1.1g022806m	orange1.1t01638	Cs5g23210	BBR-BPC	1181	1204	+	9.89062	1.58e-06	0.00418	GGGAGGGGAAGATAGGTTGAGACA
orange1.1g022806m	orange1.1t01638	Cs5g23210	BBR-BPC	1169	1192	+	6.125	6.51e-06	0.0113	GACGGGCGGAGGGGGAGGGGAAGA
orange1.1g022806m	orange1.1t01638	Cs5g23210	BBR-BPC	1173	1196	+	5.21875	9e-06	0.0139	GGCGGAGGGGGAGGGGAAGATAGG
orange1.1g022806m	orange1.1t01638	Cs5g23210	BBR-BPC	1177	1200	+	2.15625	2.56e-05	0.0265	GAGGGGGAGGGGAAGATAGGTTGA
orange1.1g022806m	orange1.1t01638	Cs5g23210	BBR-BPC	1175	1198	+	2.125	2.59e-05	0.0266	CGGAGGGGGAGGGGAAGATAGGTT
orange1.1g022806m	orange1.1t01638	Cs5g23210	BBR-BPC	1179	1202	+	1.04688	3.68e-05	0.0331	GGGGGAGGGGAAGATAGGTTGAGA
orange1.1g022806m	orange1.1t01638	Cs5g23210	BBR-BPC	1191	1214	+	-1.95312	9.35e-05	0.0544	GATAGGTTGAGACAAAAAAAAAAT
orange1.1g022806m	orange1.1t01638	Cs5g33540	BBR-BPC	1967	1990	-	1.45312	3.23e-05	0.0309	TTCTGAGAGTGAGAGACATAGGGC
orange1.1g022806m	orange1.1t01638	Cs5g33880	BBR-BPC	1713	1736	-	-0.28125	5.61e-05	0.0418	TGTAAAGAGTGAAAAAAAAGGAAA
orange1.1g022806m	orange1.1t01638	Cs6g16070	BBR-BPC	1641	1664	-	1.1875	3.52e-05	0.0324	AAAAAAAAAAAAGAAAAAAAGAAA
orange1.1g022806m	orange1.1t01638	Cs6g16070	BBR-BPC	1639	1662	-	-0.90625	6.8e-05	0.0462	AAAAAAAAAAGAAAAAAAGAAATT
orange1.1g022806m	orange1.1t01638	Cs6g17530	BBR-BPC	97	120	-	5.40625	8.42e-06	0.0133	GAGAAGGGTAGATAAAATGAGAAG
orange1.1g022806m	orange1.1t01638	Cs7g03980	BBR-BPC	1817	1840	-	15.6406	1.42e-07	0.000643	CTGAAAGAAAGAAAGAAAGAGAAA
orange1.1g022806m	orange1.1t01638	Cs7g03980	BBR-BPC	1819	1842	-	15.0312	1.86e-07	0.000762	AACTGAAAGAAAGAAAGAAAGAGA
orange1.1g022806m	orange1.1t01638	Cs7g03980	BBR-BPC	1815	1838	-	13.625	3.42e-07	0.00122	GAAAGAAAGAAAGAAAGAGAAAAT
orange1.1g022806m	orange1.1t01638	Cs7g03980	BBR-BPC	1813	1836	-	11.4062	8.6e-07	0.00256	AAGAAAGAAAGAAAGAGAAAATAT
orange1.1g022806m	orange1.1t01638	Cs7g03980	BBR-BPC	1823	1846	-	4.60938	1.11e-05	0.0159	AAAAAACTGAAAGAAAGAAAGAAA
orange1.1g022806m	orange1.1t01638	Cs7g03980	BBR-BPC	1811	1834	-	4.29688	1.24e-05	0.0171	GAAAGAAAGAAAGAGAAAATATTA
orange1.1g022806m	orange1.1t01638	Cs7g03980	BBR-BPC	1821	1844	-	-0.796875	6.58e-05	0.0455	AAAACTGAAAGAAAGAAAGAAAGA
orange1.1g022806m	orange1.1t01638	Cs7g11810	BBR-BPC	594	617	-	-1.3125	7.71e-05	0.0492	CCCAAGGAGTGAGTGGGAATGAGT
orange1.1g022806m	orange1.1t01638	Cs7g11810	BBR-BPC	1504	1527	-	-1.3125	7.71e-05	0.0492	GGCAAAAAAAGAATAATTGAGTGA
orange1.1g022806m	orange1.1t01638	orange1.1t02314	BBR-BPC	318	341	-	2.21875	2.51e-05	0.0263	GTTGGAGAAACACAGAAAGAATGA
orange1.1g022806m	orange1.1t01638	orange1.1t02314	BBR-BPC	314	337	-	1.23438	3.46e-05	0.0321	GAGAAACACAGAAAGAATGAAACA
orange1.1g022806m	orange1.1t01638	orange1.1t02314	BBR-BPC	1564	1587	+	-1.39062	7.89e-05	0.0498	AAGAAAATGAAAAAAAAAATGAAA
orange1.1g022806m	orange1.1t01638	orange1.1t02436	BBR-BPC	1462	1485	-	14.1719	2.7e-07	0.00103	GACAAAAAGAGAGAGGAAAAAAAA
orange1.1g022806m	orange1.1t01638	orange1.1t02436	BBR-BPC	1464	1487	-	11.1562	9.51e-07	0.00281	AAGACAAAAAGAGAGAGGAAAAAA
orange1.1g022806m	orange1.1t01638	orange1.1t02436	BBR-BPC	418	441	-	9.64062	1.74e-06	0.00446	GAGAAGGAAAAAAAAAAAAAAAGA
orange1.1g022806m	orange1.1t01638	orange1.1t02436	BBR-BPC	1460	1483	-	8.26562	2.95e-06	0.00653	CAAAAAGAGAGAGGAAAAAAAAAA
orange1.1g022806m	orange1.1t01638	orange1.1t02436	BBR-BPC	1445	1468	-	5.28125	8.8e-06	0.0138	AAAAAAAAAAGCGAAAGAGCGAAA
orange1.1g022806m	orange1.1t01638	orange1.1t02436	BBR-BPC	1466	1489	-	4.04688	1.35e-05	0.0181	ACAAGACAAAAAGAGAGAGGAAAA
orange1.1g022806m	orange1.1t01638	orange1.1t02436	BBR-BPC	1454	1477	-	2.92188	1.99e-05	0.023	GAGAGAGGAAAAAAAAAAAGCGAA
orange1.1g022806m	orange1.1t01638	orange1.1t02436	BBR-BPC	1458	1481	-	2.60938	2.21e-05	0.0242	AAAAGAGAGAGGAAAAAAAAAAAG
orange1.1g022806m	orange1.1t01638	orange1.1t02436	BBR-BPC	420	443	-	1.98438	2.71e-05	0.0273	ATGAGAAGGAAAAAAAAAAAAAAA
orange1.1g022806m	orange1.1t01638	orange1.1t02436	BBR-BPC	1456	1479	-	0.734375	4.07e-05	0.0349	AAGAGAGAGGAAAAAAAAAAAGCG
orange1.1g022806m	orange1.1t01638	orange1.1t02436	BBR-BPC	1447	1470	-	-1.625	8.47e-05	0.0522	GAAAAAAAAAAAGCGAAAGAGCGA
orange1.1g022806m	orange1.1t01638	orange1.1t02436	BBR-BPC	416	439	-	-2.0625	9.66e-05	0.0551	GAAGGAAAAAAAAAAAAAAAGATG
orange1.1g024771m	orange1.1t01443	Cs1g08440	GATA	1584	1598	+	9.39706	9.49e-05	0.344	ATGTCGGCGAACGTG
orange1.1g024771m	orange1.1t01443	Cs3g19420	GATA	1690	1704	+	16.6765	1.14e-06	0.0356	ATGGAGATGATGGGG
orange1.1g024771m	orange1.1t01443	Cs3g23190	GATA	1624	1638	+	22.9265	9.41e-11	1.56e-05	GTGGTGGTGGTGGTG
orange1.1g024771m	orange1.1t01443	Cs3g23190	GATA	1627	1641	+	22.9265	9.41e-11	1.56e-05	GTGGTGGTGGTGGTG
orange1.1g024771m	orange1.1t01443	Cs3g23190	GATA	1621	1635	+	18.5441	2.53e-07	0.0125	AGGGTGGTGGTGGTG
orange1.1g024771m	orange1.1t01443	Cs3g23190	GATA	1630	1644	+	17.5882	5.7e-07	0.0218	GTGGTGGTGGTGGGC
orange1.1g024771m	orange1.1t01443	Cs3g23190	GATA	1499	1513	-	10.1765	6.43e-05	0.29	ACGTTGAAAATGATG
orange1.1g024771m	orange1.1t01443	Cs4g09270	GATA	1923	1937	+	9.91176	7.35e-05	0.318	ATGGAAATGAAGAAG
orange1.1g024771m	orange1.1t01443	Cs5g23210	GATA	904	918	+	14.1618	6.63e-06	0.089	GTGATTATGAAGATG
orange1.1g024771m	orange1.1t01443	Cs5g23210	GATA	901	915	+	13.0882	1.29e-05	0.128	GTGGTGATTATGAAG
orange1.1g024771m	orange1.1t01443	Cs5g23210	GATA	1174	1188	+	11.6324	2.98e-05	0.193	GCGGAGGGGGAGGGG
orange1.1g024771m	orange1.1t01443	Cs5g23210	GATA	898	912	+	9.88235	7.46e-05	0.32	TTGGTGGTGATTATG
orange1.1g024771m	orange1.1t01443	Cs5g23210	GATA	1806	1820	+	9.80882	7.74e-05	0.32	ATGTTGATGGTCATT
orange1.1g024771m	orange1.1t01443	Cs5g33540	GATA	581	595	+	10.5147	5.41e-05	0.253	TTGTTGGTGAAGATG
orange1.1g024771m	orange1.1t01443	Cs6g17530	GATA	189	203	+	12.5441	1.78e-05	0.157	ATGATGGTATAGATG
orange1.1g024771m	orange1.1t01443	Cs6g17530	GATA	856	870	-	11.8088	2.7e-05	0.192	ATGGTGAAGATGAGA
orange1.1g024771m	orange1.1t01443	orange1.1t00456	GATA	1233	1247	+	9.66176	8.32e-05	0.326	ATGAAAATGAAGAGG
orange1.1g024771m	orange1.1t01443	orange1.1t00472	GATA	93	107	+	10.9265	4.35e-05	0.225	GCGTCGATGTTGATA
orange1.1g024771m	orange1.1t01443	orange1.1t01021	GATA	323	337	+	12.3824	1.95e-05	0.162	GTGGTGATGTCAATG
orange1.1g024771m	orange1.1t01443	orange1.1t01021	GATA	1744	1758	-	11.0588	4.06e-05	0.22	GTGACTGGGGTGAGG
orange1.1g024771m	orange1.1t01443	orange1.1t02436	GATA	739	753	-	9.85294	7.57e-05	0.32	ATGTTGACGATAATG
orange1.1g038129m	orange1.1t01335	Cs3g19420	LBD	1163	1177	-	11.3438	4.5e-05	1	CGCGGTTTTAGAGCT
orange1.1g038129m	orange1.1t01335	Cs5g33880	LBD	1280	1294	-	10.7812	6.13e-05	1	TGCGACTTTCCTGCG
orange1.1g038129m	orange1.1t01335	Cs9g03820	LBD	518	532	+	10.4375	7.34e-05	1	ACCTTATTTCACGCT
orange1.1g038129m	orange1.1t01335	orange1.1t00456	LBD	1475	1489	+	10.8438	5.93e-05	1	CCCGGCTGTCGCGCC
orange1.1g038129m	orange1.1t01335	orange1.1t00456	LBD	1732	1746	+	10.4375	7.34e-05	1	ACCGGAATCTCCGGC
orange1.1g038129m	orange1.1t01335	orange1.1t00456	LBD	1475	1489	-	10.1875	8.34e-05	1	GGCGCGACAGCCGGG
orange1.1g005651m	orange1.1t01021	Cs1g08440	bHLH	1819	1826	+	11.3125	7.78e-05	0.325	ACACGTGG
orange1.1g005651m	orange1.1t01021	Cs1g08440	bHLH	1819	1826	-	11.3125	7.78e-05	0.325	CCACGTGT
orange1.1g005651m	orange1.1t01021	Cs1g08440	bHLH	1932	1939	+	11.3125	7.78e-05	0.325	CCACGTGT
orange1.1g005651m	orange1.1t01021	Cs1g08440	bHLH	1932	1939	-	11.3125	7.78e-05	0.325	ACACGTGG
orange1.1g005651m	orange1.1t01021	Cs3g19420	bHLH	1924	1931	+	11.8375	4.21e-05	0.325	GCACGTTC
orange1.1g005651m	orange1.1t01021	Cs3g19420	bHLH	1924	1931	-	11.8375	4.21e-05	0.325	GAACGTGC
orange1.1g005651m	orange1.1t01021	Cs3g23190	bHLH	1245	1252	+	12.675	3.1e-05	0.325	GCACATGC
orange1.1g005651m	orange1.1t01021	Cs3g23190	bHLH	1245	1252	-	12.675	3.1e-05	0.325	GCATGTGC
orange1.1g005651m	orange1.1t01021	Cs4g06100	bHLH	1093	1100	+	11.725	5.25e-05	0.325	ACACGTGT
orange1.1g005651m	orange1.1t01021	Cs4g06100	bHLH	1093	1100	-	11.725	5.25e-05	0.325	ACACGTGT
orange1.1g005651m	orange1.1t01021	Cs4g06100	bHLH	1196	1203	+	11.5875	6.35e-05	0.325	GCACGTGA
orange1.1g005651m	orange1.1t01021	Cs4g06100	bHLH	1196	1203	-	11.5875	6.35e-05	0.325	TCACGTGC
orange1.1g005651m	orange1.1t01021	Cs6g16070	bHLH	719	726	+	11.5875	6.35e-05	0.325	TCACGTGC
orange1.1g005651m	orange1.1t01021	Cs6g16070	bHLH	719	726	-	11.5875	6.35e-05	0.325	GCACGTGA
orange1.1g005651m	orange1.1t01021	Cs6g17530	bHLH	925	932	+	13.4875	1.99e-05	0.322	GCACGTGG
orange1.1g005651m	orange1.1t01021	Cs6g17530	bHLH	925	932	-	13.4875	1.99e-05	0.322	CCACGTGC
orange1.1g005651m	orange1.1t01021	Cs6g17530	bHLH	973	980	+	10.9	8.07e-05	0.325	CCACGTGG
orange1.1g005651m	orange1.1t01021	Cs6g17530	bHLH	973	980	-	10.9	8.07e-05	0.325	CCACGTGG
orange1.1g005651m	orange1.1t01021	Cs7g03980	bHLH	1913	1920	+	13.4875	1.99e-05	0.322	GCACGTGG
orange1.1g005651m	orange1.1t01021	Cs7g03980	bHLH	1913	1920	-	13.4875	1.99e-05	0.322	CCACGTGC
orange1.1g005651m	orange1.1t01021	Cs9g03820	bHLH	492	499	+	11.5875	6.35e-05	0.325	TCACGTGC
orange1.1g005651m	orange1.1t01021	Cs9g03820	bHLH	492	499	-	11.5875	6.35e-05	0.325	GCACGTGA
orange1.1g005651m	orange1.1t01021	orange1.1t00456	bHLH	753	760	+	11.3875	6.67e-05	0.325	GCGCGTGC
orange1.1g005651m	orange1.1t01021	orange1.1t00456	bHLH	753	760	-	11.3875	6.67e-05	0.325	GCACGCGC
orange1.1g005651m	orange1.1t01021	orange1.1t00456	bHLH	1667	1674	+	11.3125	7.78e-05	0.325	CCACGTGT
orange1.1g005651m	orange1.1t01021	orange1.1t00456	bHLH	1667	1674	-	11.3125	7.78e-05	0.325	ACACGTGG
orange1.1g005651m	orange1.1t01021	orange1.1t00472	bHLH	147	154	+	11.725	5.25e-05	0.325	ACACGTGT
orange1.1g005651m	orange1.1t01021	orange1.1t00472	bHLH	147	154	-	11.725	5.25e-05	0.325	ACACGTGT
orange1.1g005651m	orange1.1t01021	orange1.1t01021	bHLH	1056	1063	+	11.3125	7.78e-05	0.325	CCACGTGT
orange1.1g005651m	orange1.1t01021	orange1.1t01021	bHLH	1056	1063	-	11.3125	7.78e-05	0.325	ACACGTGG
orange1.1g044161m	orange1.1t00911	Cs3g23190	MYB	109	123	-	8.04688	7.81e-05	1	ATGAATTTAGGTATT
orange1.1g044161m	orange1.1t00911	Cs4g09270	MYB	840	854	+	14.8281	6.95e-06	0.691	GACAAATTAGGTACG
orange1.1g044161m	orange1.1t00911	Cs5g12070	MYB	1549	1563	-	8.65625	6.72e-05	1	ACAATATTAGGTTAT
orange1.1g044161m	orange1.1t00911	Cs7g03980	MYB	66	80	-	7.5625	8.76e-05	1	TAAATATTTGGTAAA
orange1.1g044161m	orange1.1t00911	Cs7g04700	MYB	700	714	-	9.29688	5.69e-05	1	ATATAGTTAGGCATA
orange1.1g044161m	orange1.1t00911	Cs7g04700	MYB	95	109	-	8.71875	6.62e-05	1	GAAAGGTTAGGTCCA
orange1.1g044161m	orange1.1t00911	Cs9g03820	MYB	895	909	-	7.40625	9.07e-05	1	TAGAAATTAGGCCAC
orange1.1g044161m	orange1.1t00911	orange1.1t02436	MYB	782	796	-	13.8438	1.16e-05	0.691	ACTTAATTAGGTATA
orange1.1g004262m	orange1.1t00580	Cs2g16940	MYB_related	1215	1224	+	13.4375	3.32e-05	0.744	AGATATTTAT
orange1.1g004262m	orange1.1t00580	Cs3g19420	MYB_related	43	52	+	14.4531	1.11e-05	0.744	AGATATTTTT
orange1.1g004262m	orange1.1t00580	Cs4g06100	MYB_related	825	834	-	14.4531	1.11e-05	0.744	AGATATTTTT
orange1.1g004262m	orange1.1t00580	Cs4g09270	MYB_related	1554	1563	-	12.4531	4.64e-05	0.744	AGATATTTAA
orange1.1g004262m	orange1.1t00580	Cs7g04700	MYB_related	1679	1688	+	11.9844	6.03e-05	0.744	AGATATTTGG
orange1.1g004262m	orange1.1t00580	orange1.1t00472	MYB_related	1325	1334	-	12.4531	4.64e-05	0.744	AGATATTTAA
orange1.1g004262m	orange1.1t00580	orange1.1t02314	MYB_related	1926	1935	+	11.5781	6.23e-05	0.744	GGATATTTTC
orange1.1g015853m	orange1.1t00561	Cs1g08440	NAC	1026	1042	-	12.4375	2.85e-05	1	ATCCTTGAACCACAAGC
orange1.1g015853m	orange1.1t00561	Cs1g08440	NAC	1024	1040	+	12.0156	3.65e-05	1	AGGCTTGTGGTTCAAGG
orange1.1g015853m	orange1.1t00561	Cs3g19420	NAC	645	661	+	12.7969	2.28e-05	1	TAACTTAAGCAGCAAGT
orange1.1g015853m	orange1.1t00561	Cs3g19420	NAC	1215	1231	-	11.4062	5.14e-05	1	TGGCTTAATTTGCACGA
orange1.1g015853m	orange1.1t00561	Cs3g23270	NAC	1199	1215	+	10.0938	9.95e-05	1	TTGCGTGGACGGAAAGA
orange1.1g015853m	orange1.1t00561	Cs5g12070	NAC	832	848	-	11.9688	3.76e-05	1	TTGCTTCAGTCAAAAGC
orange1.1g015853m	orange1.1t00561	Cs5g33540	NAC	1950	1966	-	15.8906	2.1e-06	0.486	TTGCTTGTGTCGCACGC
orange1.1g015853m	orange1.1t00561	Cs6g17530	NAC	285	301	-	10.3125	8.96e-05	1	TTGATTGGGAATCAAGG
orange1.1g015853m	orange1.1t00561	orange1.1t00456	NAC	727	743	+	14.4844	6.95e-06	0.894	TTGCTTGGTCCCCAAGC
orange1.1g025886m	orange1.1t00544	Cs2g16940	HD-ZIP	1173	1185	-	11.8281	4.35e-05	0.615	TCAATGATTAAAA
orange1.1g025886m	orange1.1t00544	Cs3g19420	HD-ZIP	550	562	-	10.7188	7.75e-05	0.667	TCTTTGATTGGTG
orange1.1g025886m	orange1.1t00544	Cs3g23270	HD-ZIP	571	583	-	10.7656	7.63e-05	0.667	TAATTGATTGATT
orange1.1g025886m	orange1.1t00544	Cs6g16070	HD-ZIP	521	533	+	12.9062	2.29e-05	0.615	AGAATGATTGAAC
orange1.1g025886m	orange1.1t00544	Cs6g16070	HD-ZIP	113	125	-	11.3125	5.61e-05	0.627	AAAATGATTGGAG
orange1.1g025886m	orange1.1t00544	Cs6g17530	HD-ZIP	1379	1391	-	11.1719	6.14e-05	0.653	AGTATGATTGATT
orange1.1g025886m	orange1.1t00544	Cs7g11810	HD-ZIP	1069	1081	-	15.1719	3.83e-06	0.615	TCAATTATTGAGT
orange1.1g025886m	orange1.1t00544	Cs7g11810	HD-ZIP	573	585	-	12.5	2.84e-05	0.615	CCCATGATTGACC
orange1.1g025886m	orange1.1t00544	Cs7g11810	HD-ZIP	963	975	-	10.3594	9.26e-05	0.703	TCAATTATTAAGT
orange1.1g025886m	orange1.1t00544	Cs9g03820	HD-ZIP	1547	1559	-	11.2812	5.71e-05	0.627	GCAATGATTAATC
orange1.1g025886m	orange1.1t00544	orange1.1t00456	HD-ZIP	1860	1872	-	10.7031	7.79e-05	0.667	TGATTGATTGGAA
orange1.1g025886m	orange1.1t00544	orange1.1t00472	HD-ZIP	1500	1512	-	11.9531	3.94e-05	0.615	CGCATGATTGGAT
orange1.1g025886m	orange1.1t00544	orange1.1t02314	HD-ZIP	1409	1421	-	10.2812	9.61e-05	0.706	ATAATTATTGGTT
orange1.1g017895m	orange1.1t00472	Cs3g23190	WRKY	1751	1761	+	12.2329	3.2e-05	0.839	AAAGGTCAACT
orange1.1g017895m	orange1.1t00472	Cs4g09270	WRKY	1566	1576	-	16.6027	1.7e-06	0.439	TAAAGTCAACG
orange1.1g017895m	orange1.1t00472	Cs5g33540	WRKY	1665	1675	-	11.726	4.08e-05	0.839	CAAAGTCAAAT
orange1.1g017895m	orange1.1t00472	Cs5g33540	WRKY	1671	1681	-	11.1781	5.32e-05	0.839	AGTAGTCAAAG
orange1.1g017895m	orange1.1t00472	Cs6g17530	WRKY	1054	1064	-	10.5068	7.68e-05	0.839	AAGGGTCAACT
orange1.1g017895m	orange1.1t00472	Cs7g03980	WRKY	1584	1594	+	13.3699	1.6e-05	0.839	TAAAGTCAAAG
orange1.1g017895m	orange1.1t00472	orange1.1t00456	WRKY	28	38	+	12	3.53e-05	0.839	AATAGTCAAAG
orange1.1g017895m	orange1.1t00472	orange1.1t00456	WRKY	1345	1355	+	10.2329	8.36e-05	0.839	GACAGTCAAAG
orange1.1g017895m	orange1.1t00472	orange1.1t00456	WRKY	1128	1138	-	10.1233	8.84e-05	0.839	CCAAGTCAAAT
orange1.1g017895m	orange1.1t00472	orange1.1t00472	WRKY	909	919	+	10.0411	9.41e-05	0.839	ATAAGCCAAAG
orange1.1g017895m	orange1.1t00472	orange1.1t02314	WRKY	543	553	+	10.2192	8.42e-05	0.839	CTAAGTCAATG
orange1.1g014660m	orange1.1t00453	Cs1g08440	bZIP	1814	1828	-	17.9375	6.72e-07	0.0865	TGCCACGTGTCCCTA
orange1.1g014660m	orange1.1t00453	Cs1g08440	bZIP	1817	1831	+	11.9844	1.27e-05	0.194	GGACACGTGGCAATG
orange1.1g014660m	orange1.1t00453	Cs1g08440	bZIP	1927	1941	-	8.26562	4.35e-05	0.276	AGACACGTGGGGCAT
orange1.1g014660m	orange1.1t00453	Cs3g23190	bZIP	1933	1947	+	9.84375	2.66e-05	0.243	TGCCACCTGGGATGT
orange1.1g014660m	orange1.1t00453	Cs3g23270	bZIP	1499	1513	+	15.2656	3.08e-06	0.114	ATCCACGTCGGCACT
orange1.1g014660m	orange1.1t00453	Cs4g06100	bZIP	1088	1102	-	9.5625	2.91e-05	0.247	CTACACGTGTCCTGC
orange1.1g014660m	orange1.1t00453	Cs4g06100	bZIP	1856	1870	-	7.29688	5.74e-05	0.315	CTACACGTGAACGAA
orange1.1g014660m	orange1.1t00453	Cs5g33540	bZIP	1838	1852	+	5.75	8.79e-05	0.401	GTCCACATCAGAAAA
orange1.1g014660m	orange1.1t00453	Cs5g33880	bZIP	1966	1980	-	8.54688	3.99e-05	0.265	TGCCATGTCAGCATT
orange1.1g014660m	orange1.1t00453	Cs6g17530	bZIP	968	982	-	9.23438	3.23e-05	0.255	AGCCACGTGGTGCCG
orange1.1g014660m	orange1.1t00453	Cs6g17530	bZIP	1153	1167	+	7.90625	4.82e-05	0.294	TGCCATGTCGGCATT
orange1.1g014660m	orange1.1t00453	Cs6g17530	bZIP	438	452	-	6.42188	7.33e-05	0.37	TGCCACGTTGCGCAG
orange1.1g014660m	orange1.1t00453	Cs9g03820	bZIP	886	900	-	9.89062	2.62e-05	0.243	GGCCACGTTATCTTA
orange1.1g014660m	orange1.1t00453	Cs9g03820	bZIP	1639	1653	-	6.20312	7.78e-05	0.378	CCCCACGTCTACAGT
orange1.1g014660m	orange1.1t00453	orange1.1t00456	bZIP	1662	1676	-	12.6875	9.68e-06	0.167	TGACACGTGGCTACA
orange1.1g014660m	orange1.1t00453	orange1.1t00456	bZIP	1665	1679	+	12.4844	1.05e-05	0.174	AGCCACGTGTCAAGA
orange1.1g014660m	orange1.1t00453	orange1.1t00456	bZIP	1428	1442	-	11.125	1.73e-05	0.198	GGCCACGTCATGGGA
orange1.1g014660m	orange1.1t00453	orange1.1t00472	bZIP	643	657	+	20.0312	1.37e-07	0.0235	GGCCACGTCAGCTTA
orange1.1g014660m	orange1.1t00453	orange1.1t00472	bZIP	142	156	-	9.70312	2.79e-05	0.243	TTACACGTGTGAAAA
orange1.1g014660m	orange1.1t00453	orange1.1t01021	bZIP	1054	1068	+	11.3281	1.61e-05	0.197	TGCCACGTGTATATA
orange1.1g014660m	orange1.1t00453	orange1.1t01021	bZIP	1051	1065	-	7.35938	5.64e-05	0.315	ATACACGTGGCAAAA
orange1.1g014660m	orange1.1t00453	orange1.1t02314	bZIP	1148	1162	-	7.76562	5.02e-05	0.297	GGCCACGTATGTGAT
orange1.1g046286m	orange1.1t00425	Cs3g19420	WRKY	205	218	-	10.7969	6.56e-05	0.703	AATGTTGACTCTGT
orange1.1g046286m	orange1.1t00425	Cs3g23190	WRKY	1429	1442	+	12.7812	2.25e-05	0.689	GTTGTTGGCTTTTT
orange1.1g046286m	orange1.1t00425	Cs3g23190	WRKY	1750	1763	-	12.2031	3.16e-05	0.689	AGAGTTGACCTTTA
orange1.1g046286m	orange1.1t00425	Cs3g23190	WRKY	1908	1921	-	10.3125	8.22e-05	0.717	GATGTTGACTGCCT
orange1.1g046286m	orange1.1t00425	Cs3g23190	WRKY	25	38	-	10	9.38e-05	0.718	GTATTTGACTATTT
orange1.1g046286m	orange1.1t00425	Cs4g09270	WRKY	1564	1577	+	15.5312	3.23e-06	0.488	TTCGTTGACTTTAA
orange1.1g046286m	orange1.1t00425	Cs5g12070	WRKY	214	227	+	10.7656	6.66e-05	0.703	AGCTTTGACCTACT
orange1.1g046286m	orange1.1t00425	Cs5g33540	WRKY	1669	1682	+	11.5625	4.49e-05	0.689	GACTTTGACTACTT
orange1.1g046286m	orange1.1t00425	Cs5g33880	WRKY	376	389	+	11.5938	4.42e-05	0.689	TTGGTTGACCGTTT
orange1.1g046286m	orange1.1t00425	Cs6g16070	WRKY	446	459	+	11.4375	4.79e-05	0.689	GCCATTGACCATTG
orange1.1g046286m	orange1.1t00425	Cs7g03980	WRKY	1583	1596	-	13.1719	1.77e-05	0.689	AACTTTGACTTTAT
orange1.1g046286m	orange1.1t00425	orange1.1t00456	WRKY	1344	1357	-	12.4531	2.73e-05	0.689	GCCTTTGACTGTCA
orange1.1g046286m	orange1.1t00425	orange1.1t00456	WRKY	27	40	-	12.1719	3.22e-05	0.689	AACTTTGACTATTC
orange1.1g046286m	orange1.1t00425	orange1.1t00472	WRKY	1426	1439	-	11.5	4.64e-05	0.689	AGTGTTGACTTATA
orange1.1g046286m	orange1.1t00425	orange1.1t02314	WRKY	542	555	-	9.96875	9.51e-05	0.718	TTCATTGACTTAGG
orange1.1g046286m	orange1.1t00425	orange1.1t02436	WRKY	948	961	+	11.3438	5.03e-05	0.689	AATTTTGACTTTTG
orange1.1g019126m	orange1.1t00419	Cs3g19420	WRKY	206	218	+	10.2812	6.83e-05	0.814	CAGAGTCAACATT
orange1.1g019126m	orange1.1t00419	Cs3g23190	WRKY	1751	1763	+	15.3125	4.67e-06	0.7	AAAGGTCAACTCT
orange1.1g019126m	orange1.1t00419	Cs3g23190	WRKY	26	38	+	10.2812	6.83e-05	0.814	AATAGTCAAATAC
orange1.1g019126m	orange1.1t00419	Cs4g09270	WRKY	1564	1576	-	16.125	2.45e-06	0.613	TAAAGTCAACGAA
orange1.1g019126m	orange1.1t00419	Cs5g12070	WRKY	214	226	-	9.28125	9.92e-05	0.814	GTAGGTCAAAGCT
orange1.1g019126m	orange1.1t00419	Cs5g33540	WRKY	1663	1675	-	11.4844	4.12e-05	0.814	CAAAGTCAAATTG
orange1.1g019126m	orange1.1t00419	Cs5g33540	WRKY	1669	1681	-	9.46875	9.28e-05	0.814	AGTAGTCAAAGTC
orange1.1g019126m	orange1.1t00419	Cs6g17530	WRKY	1052	1064	-	10.2031	7.05e-05	0.814	AAGGGTCAACTTT
orange1.1g019126m	orange1.1t00419	Cs7g03980	WRKY	1584	1596	+	12.9688	1.97e-05	0.814	TAAAGTCAAAGTT
orange1.1g019126m	orange1.1t00419	orange1.1t00456	WRKY	28	40	+	11.7812	3.6e-05	0.814	AATAGTCAAAGTT
orange1.1g019126m	orange1.1t00419	orange1.1t00456	WRKY	1084	1096	+	9.40625	9.49e-05	0.814	CTTAGTCAACCCG
orange1.1g019126m	orange1.1t00419	orange1.1t00472	WRKY	1427	1439	+	12.9844	1.95e-05	0.814	ATAAGTCAACACT
orange1.1g019126m	orange1.1t00419	orange1.1t02436	WRKY	948	960	-	11.3906	4.3e-05	0.814	AAAAGTCAAAATT
orange1.1g021486m	orange1.1t00339	Cs1g08440	MYB	1858	1872	+	10.9375	6.68e-05	0.672	AAGACGGTAGGTAAC
orange1.1g021486m	orange1.1t00339	Cs3g23190	MYB	1775	1789	-	11.1875	5.85e-05	0.672	GAGAGGTTAGTTGGG
orange1.1g021486m	orange1.1t00339	Cs3g23270	MYB	1663	1677	-	12.9062	2.12e-05	0.444	TTGGAGGTAGGTAAT
orange1.1g021486m	orange1.1t00339	Cs4g09270	MYB	57	71	-	13.5469	1.38e-05	0.385	AAGTTAGTTGGTGTG
orange1.1g021486m	orange1.1t00339	Cs4g09270	MYB	1324	1338	+	12.0469	3.6e-05	0.583	AATATGGTTGGTTAA
orange1.1g021486m	orange1.1t00339	Cs5g33540	MYB	1397	1411	-	10.5938	7.96e-05	0.676	TACGTAGTTGGTGAC
orange1.1g021486m	orange1.1t00339	Cs6g16070	MYB	1957	1971	+	10.75	7.36e-05	0.672	ATGTAGGTTGTTTGG
orange1.1g021486m	orange1.1t00339	Cs7g03980	MYB	12	26	-	10.1406	9.96e-05	0.685	TATGTGTTTGGTAAA
orange1.1g021486m	orange1.1t00339	Cs7g04700	MYB	1618	1632	+	10.9531	6.63e-05	0.672	ATACAGTTAGGTGAA
orange1.1g021486m	orange1.1t00339	orange1.1t00456	MYB	692	706	-	14.4844	6.92e-06	0.339	TAAATGGTTGGTAGG
orange1.1g021486m	orange1.1t00339	orange1.1t01021	MYB	281	295	-	10.1875	9.74e-05	0.685	ATCCTAGTAGGTGTA
orange1.1g021486m	orange1.1t00339	orange1.1t02314	MYB	1278	1292	+	11.2344	5.71e-05	0.672	AAGGAGTTGGGTGAA
orange1.1g021486m	orange1.1t00339	orange1.1t02436	MYB	1300	1314	+	10.4844	8.42e-05	0.676	AATTAAGTTGGTGCA
orange1.1g002869m	orange1.1t00309	Cs1g08440	HD-ZIP	1097	1107	-	11.0154	8.44e-05	0.792	TCATTAAATAA
orange1.1g002869m	orange1.1t00309	Cs2g16940	HD-ZIP	540	550	+	11.6923	5.86e-05	0.792	TCATTAATTGG
orange1.1g002869m	orange1.1t00309	Cs4g06100	HD-ZIP	1286	1296	-	11.6462	6.09e-05	0.792	TCATTAAATAT
orange1.1g002869m	orange1.1t00309	Cs4g09270	HD-ZIP	1551	1561	+	13.8	1.36e-05	0.792	GCATTAAATAT
orange1.1g002869m	orange1.1t00309	Cs5g33880	HD-ZIP	718	728	-	11.3538	7.31e-05	0.792	TCATTAATTAG
orange1.1g002869m	orange1.1t00309	Cs6g16070	HD-ZIP	1696	1706	-	11	8.63e-05	0.792	GCATTAATTTT
orange1.1g002869m	orange1.1t00309	Cs6g16070	HD-ZIP	1385	1395	-	10.9077	8.79e-05	0.792	ACATTTATTGT
orange1.1g002869m	orange1.1t00309	orange1.1t00456	HD-ZIP	987	997	-	11	8.63e-05	0.792	GCATTAATTTT
orange1.1g002869m	orange1.1t00309	orange1.1t00456	HD-ZIP	565	575	-	10.8	9.23e-05	0.8	ACATTAAATAA
orange1.1g002869m	orange1.1t00309	orange1.1t00472	HD-ZIP	1282	1292	-	11.0154	8.44e-05	0.792	TCATTAAATAA
orange1.1g002869m	orange1.1t00309	orange1.1t01021	HD-ZIP	1341	1351	-	11.8769	5.24e-05	0.792	ACATTAATTAA
orange1.1g027691m	orange1.1t00278	Cs2g16940	MIKC_MADS	1731	1751	-	20.1884	1.62e-09	3.13e-05	TTTCTTTTTTTTTTTCTTTTT
orange1.1g027691m	orange1.1t00278	Cs2g16940	MIKC_MADS	1729	1749	-	17.4928	2.98e-07	0.000406	TCTTTTTTTTTTTCTTTTTAT
orange1.1g027691m	orange1.1t00278	Cs2g16940	MIKC_MADS	1725	1745	-	17.1014	4.89e-07	0.000595	TTTTTTTTTCTTTTTATTCCT
orange1.1g027691m	orange1.1t00278	Cs2g16940	MIKC_MADS	385	405	+	16.971	5.72e-07	0.000652	TTTTATTTTTTGTTTTTTTTT
orange1.1g027691m	orange1.1t00278	Cs2g16940	MIKC_MADS	1732	1752	-	16.8406	6.67e-07	0.000733	TTTTCTTTTTTTTTTTCTTTT
orange1.1g027691m	orange1.1t00278	Cs2g16940	MIKC_MADS	1727	1747	-	14.971	4.35e-06	0.00302	TTTTTTTTTTTCTTTTTATTC
orange1.1g027691m	orange1.1t00278	Cs2g16940	MIKC_MADS	387	407	+	13.8406	1.09e-05	0.00629	TTATTTTTTGTTTTTTTTTTT
orange1.1g027691m	orange1.1t00278	Cs2g16940	MIKC_MADS	382	402	+	13.1449	1.8e-05	0.00936	GGTTTTTATTTTTTGTTTTTT
orange1.1g027691m	orange1.1t00278	Cs2g16940	MIKC_MADS	1728	1748	-	12.6957	2.44e-05	0.0118	CTTTTTTTTTTTCTTTTTATT
orange1.1g027691m	orange1.1t00278	Cs2g16940	MIKC_MADS	384	404	+	11.8551	4.14e-05	0.0178	TTTTTATTTTTTGTTTTTTTT
orange1.1g027691m	orange1.1t00278	Cs2g16940	MIKC_MADS	379	399	+	10.5797	8.49e-05	0.031	TTTGGTTTTTATTTTTTGTTT
orange1.1g027691m	orange1.1t00278	Cs3g19420	MIKC_MADS	379	399	+	20.058	2.34e-09	3.49e-05	TTTTTCTTTTTTTCTTTTTTT
orange1.1g027691m	orange1.1t00278	Cs3g19420	MIKC_MADS	369	389	+	19.4783	1.02e-08	4.5e-05	CTTCTTCTTCTTTTTCTTTTT
orange1.1g027691m	orange1.1t00278	Cs3g19420	MIKC_MADS	1107	1127	-	19.3188	1.44e-08	4.5e-05	TTTTTTTTTCTCTTTTTCTTT
orange1.1g027691m	orange1.1t00278	Cs3g19420	MIKC_MADS	375	395	+	19.2899	1.54e-08	4.5e-05	CTTCTTTTTCTTTTTTTCTTT
orange1.1g027691m	orange1.1t00278	Cs3g19420	MIKC_MADS	373	393	+	18.8116	3.91e-08	9.48e-05	TTCTTCTTTTTCTTTTTTTCT
orange1.1g027691m	orange1.1t00278	Cs3g19420	MIKC_MADS	377	397	+	18.8116	3.91e-08	9.48e-05	TCTTTTTCTTTTTTTCTTTTT
orange1.1g027691m	orange1.1t00278	Cs3g19420	MIKC_MADS	1105	1125	-	18.6812	4.92e-08	0.000111	TTTTTTTCTCTTTTTCTTTTG
orange1.1g027691m	orange1.1t00278	Cs3g19420	MIKC_MADS	1353	1373	+	18.6377	5.32e-08	0.000117	TTTCTTCTTTTTTTTTTTCCT
orange1.1g027691m	orange1.1t00278	Cs3g19420	MIKC_MADS	1350	1370	+	18.5797	5.88e-08	0.000125	CTTTTTCTTCTTTTTTTTTTT
orange1.1g027691m	orange1.1t00278	Cs3g19420	MIKC_MADS	1356	1376	+	18.5072	6.64e-08	0.000138	CTTCTTTTTTTTTTTCCTTCT
orange1.1g027691m	orange1.1t00278	Cs3g19420	MIKC_MADS	363	383	+	18.4058	7.85e-08	0.000153	TTTTTTCTTCTTCTTCTTTTT
orange1.1g027691m	orange1.1t00278	Cs3g19420	MIKC_MADS	371	391	+	18.2899	9.46e-08	0.000177	TCTTCTTCTTTTTCTTTTTTT
orange1.1g027691m	orange1.1t00278	Cs3g19420	MIKC_MADS	360	380	+	18.2174	1.06e-07	0.000192	TTTTTTTTTCTTCTTCTTCTT
orange1.1g027691m	orange1.1t00278	Cs3g19420	MIKC_MADS	366	386	+	17.7246	2.18e-07	0.000332	TTTCTTCTTCTTCTTTTTCTT
orange1.1g027691m	orange1.1t00278	Cs3g19420	MIKC_MADS	1347	1367	+	17.6812	2.31e-07	0.000344	GCTCTTTTTCTTCTTTTTTTT
orange1.1g027691m	orange1.1t00278	Cs3g19420	MIKC_MADS	357	377	+	17.5362	2.81e-07	0.000393	CCTTTTTTTTTTCTTCTTCTT
orange1.1g027691m	orange1.1t00278	Cs3g19420	MIKC_MADS	1099	1119	-	17.4928	2.98e-07	0.000406	TCTCTTTTTCTTTTGTTTTTC
orange1.1g027691m	orange1.1t00278	Cs3g19420	MIKC_MADS	372	392	+	17.4058	3.34e-07	0.000442	CTTCTTCTTTTTCTTTTTTTC
orange1.1g027691m	orange1.1t00278	Cs3g19420	MIKC_MADS	1352	1372	+	17.3478	3.6e-07	0.000471	TTTTCTTCTTTTTTTTTTTCC
orange1.1g027691m	orange1.1t00278	Cs3g19420	MIKC_MADS	381	401	+	17.2754	3.94e-07	0.000501	TTTCTTTTTTTCTTTTTTTGA
orange1.1g027691m	orange1.1t00278	Cs3g19420	MIKC_MADS	1354	1374	+	17.2464	4.09e-07	0.000513	TTCTTCTTTTTTTTTTTCCTT
orange1.1g027691m	orange1.1t00278	Cs3g19420	MIKC_MADS	380	400	+	17.0435	5.24e-07	0.000627	TTTTCTTTTTTTCTTTTTTTG
orange1.1g027691m	orange1.1t00278	Cs3g19420	MIKC_MADS	365	385	+	16.8986	6.23e-07	0.000698	TTTTCTTCTTCTTCTTTTTCT
orange1.1g027691m	orange1.1t00278	Cs3g19420	MIKC_MADS	359	379	+	16.8116	6.9e-07	0.000752	TTTTTTTTTTCTTCTTCTTCT
orange1.1g027691m	orange1.1t00278	Cs3g19420	MIKC_MADS	685	705	+	16.6377	8.41e-07	0.000868	CCTTGTCTTTTTTTTTTTTTC
orange1.1g027691m	orange1.1t00278	Cs3g19420	MIKC_MADS	1349	1369	+	16.5797	8.97e-07	0.000916	TCTTTTTCTTCTTTTTTTTTT
orange1.1g027691m	orange1.1t00278	Cs3g19420	MIKC_MADS	1343	1363	+	16.3768	1.12e-06	0.00108	CCTTGCTCTTTTTCTTCTTTT
orange1.1g027691m	orange1.1t00278	Cs3g19420	MIKC_MADS	686	706	+	16.3188	1.19e-06	0.00113	CTTGTCTTTTTTTTTTTTTCG
orange1.1g027691m	orange1.1t00278	Cs3g19420	MIKC_MADS	362	382	+	15.9565	1.73e-06	0.0015	TTTTTTTCTTCTTCTTCTTTT
orange1.1g027691m	orange1.1t00278	Cs3g19420	MIKC_MADS	1096	1116	-	15.8841	1.86e-06	0.00158	CTTTTTCTTTTGTTTTTCTCA
orange1.1g027691m	orange1.1t00278	Cs3g19420	MIKC_MADS	1108	1128	-	15.8261	1.97e-06	0.00164	TTTTTTTTTTCTCTTTTTCTT
orange1.1g027691m	orange1.1t00278	Cs3g19420	MIKC_MADS	374	394	+	15.6087	2.43e-06	0.00192	TCTTCTTTTTCTTTTTTTCTT
orange1.1g027691m	orange1.1t00278	Cs3g19420	MIKC_MADS	1355	1375	+	15.6087	2.43e-06	0.00192	TCTTCTTTTTTTTTTTCCTTC
orange1.1g027691m	orange1.1t00278	Cs3g19420	MIKC_MADS	1346	1366	+	15.5362	2.61e-06	0.00204	TGCTCTTTTTCTTCTTTTTTT
orange1.1g027691m	orange1.1t00278	Cs3g19420	MIKC_MADS	386	406	+	15.3478	3.1e-06	0.00234	TTTTTTCTTTTTTTGATTTTT
orange1.1g027691m	orange1.1t00278	Cs3g19420	MIKC_MADS	684	704	+	15.1014	3.88e-06	0.00277	GCCTTGTCTTTTTTTTTTTTT
orange1.1g027691m	orange1.1t00278	Cs3g19420	MIKC_MADS	1102	1122	-	14.9275	4.52e-06	0.00311	TTTTCTCTTTTTCTTTTGTTT
orange1.1g027691m	orange1.1t00278	Cs3g19420	MIKC_MADS	1344	1364	+	14.7101	5.44e-06	0.0036	CTTGCTCTTTTTCTTCTTTTT
orange1.1g027691m	orange1.1t00278	Cs3g19420	MIKC_MADS	368	388	+	14.1304	8.7e-06	0.00529	TCTTCTTCTTCTTTTTCTTTT
orange1.1g027691m	orange1.1t00278	Cs3g19420	MIKC_MADS	1114	1134	-	13.4348	1.46e-05	0.00799	TTTCAATTTTTTTTTTCTCTT
orange1.1g027691m	orange1.1t00278	Cs3g19420	MIKC_MADS	354	374	+	13.2174	1.71e-05	0.009	CGACCTTTTTTTTTTCTTCTT
orange1.1g027691m	orange1.1t00278	Cs3g19420	MIKC_MADS	1565	1585	-	12.9855	2.01e-05	0.0101	GTTTCTCTTGTCCTTCTTCCA
orange1.1g027691m	orange1.1t00278	Cs3g19420	MIKC_MADS	769	789	-	12.6087	2.58e-05	0.0124	CTTTATTTAGTTTTTTTTTTT
orange1.1g027691m	orange1.1t00278	Cs3g19420	MIKC_MADS	387	407	+	12.5652	2.65e-05	0.0126	TTTTTCTTTTTTTGATTTTTA
orange1.1g027691m	orange1.1t00278	Cs3g19420	MIKC_MADS	557	577	-	12.4203	2.91e-05	0.0134	TCTTTGCTTTTCTGGTCTTTG
orange1.1g027691m	orange1.1t00278	Cs3g19420	MIKC_MADS	1094	1114	-	11.9855	3.82e-05	0.0167	TTTTCTTTTGTTTTTCTCACT
orange1.1g027691m	orange1.1t00278	Cs3g19420	MIKC_MADS	1117	1137	-	11.971	3.86e-05	0.0168	TGTTTTCAATTTTTTTTTTCT
orange1.1g027691m	orange1.1t00278	Cs3g19420	MIKC_MADS	1097	1117	-	11.9565	3.89e-05	0.0169	TCTTTTTCTTTTGTTTTTCTC
orange1.1g027691m	orange1.1t00278	Cs3g19420	MIKC_MADS	747	767	+	11.7536	4.4e-05	0.0186	TTACTTTCTCATTTTTTTTTT
orange1.1g027691m	orange1.1t00278	Cs3g19420	MIKC_MADS	383	403	+	11.7246	4.47e-05	0.0188	TCTTTTTTTCTTTTTTTGATT
orange1.1g027691m	orange1.1t00278	Cs3g19420	MIKC_MADS	1095	1115	-	11.5217	5.04e-05	0.0208	TTTTTCTTTTGTTTTTCTCAC
orange1.1g027691m	orange1.1t00278	Cs3g19420	MIKC_MADS	393	413	+	10.9565	6.93e-05	0.0264	TTTTTTTGATTTTTACTTTTG
orange1.1g027691m	orange1.1t00278	Cs3g19420	MIKC_MADS	689	709	+	10.7971	7.56e-05	0.0282	GTCTTTTTTTTTTTTTCGTGA
orange1.1g027691m	orange1.1t00278	Cs3g23190	MIKC_MADS	971	991	-	19.9855	2.89e-09	3.49e-05	TCTTTCTTTCTTTCTTTTTTT
orange1.1g027691m	orange1.1t00278	Cs3g23190	MIKC_MADS	973	993	-	19.7681	5.11e-09	4.5e-05	TTTCTTTCTTTCTTTCTTTTT
orange1.1g027691m	orange1.1t00278	Cs3g23190	MIKC_MADS	975	995	-	18.6957	4.8e-08	0.00011	GTTTTCTTTCTTTCTTTCTTT
orange1.1g027691m	orange1.1t00278	Cs3g23190	MIKC_MADS	1672	1692	-	17.2029	4.32e-07	0.000534	TCTTTTCTTTTCTTTCCTTCG
orange1.1g027691m	orange1.1t00278	Cs3g23190	MIKC_MADS	979	999	-	17.1014	4.89e-07	0.000595	TGCTGTTTTCTTTCTTTCTTT
orange1.1g027691m	orange1.1t00278	Cs3g23190	MIKC_MADS	1676	1696	-	16.7826	7.13e-07	0.000772	TCCCTCTTTTCTTTTCTTTCC
orange1.1g027691m	orange1.1t00278	Cs3g23190	MIKC_MADS	799	819	+	15.8986	1.83e-06	0.00157	TGTCCTTTTTTTCTTTTTCTG
orange1.1g027691m	orange1.1t00278	Cs3g23190	MIKC_MADS	802	822	+	15.8696	1.89e-06	0.0016	CCTTTTTTTCTTTTTCTGCTC
orange1.1g027691m	orange1.1t00278	Cs3g23190	MIKC_MADS	800	820	+	15.8261	1.97e-06	0.00164	GTCCTTTTTTTCTTTTTCTGC
orange1.1g027691m	orange1.1t00278	Cs3g23190	MIKC_MADS	805	825	+	15.7391	2.15e-06	0.00173	TTTTTTCTTTTTCTGCTCCCT
orange1.1g027691m	orange1.1t00278	Cs3g23190	MIKC_MADS	969	989	-	15.4058	2.94e-06	0.00224	TTTCTTTCTTTCTTTTTTTAA
orange1.1g027691m	orange1.1t00278	Cs3g23190	MIKC_MADS	1677	1697	-	15.4058	2.94e-06	0.00224	TTCCCTCTTTTCTTTTCTTTC
orange1.1g027691m	orange1.1t00278	Cs3g23190	MIKC_MADS	261	281	+	14.4058	6.99e-06	0.00441	TTATATTTTCTTTCTTTTTTT
orange1.1g027691m	orange1.1t00278	Cs3g23190	MIKC_MADS	1074	1094	-	14.2754	7.76e-06	0.00485	TCTTTGTTTTTTTCGTTTTGA
orange1.1g027691m	orange1.1t00278	Cs3g23190	MIKC_MADS	1673	1693	-	13.942	1.01e-05	0.00591	CTCTTTTCTTTTCTTTCCTTC
orange1.1g027691m	orange1.1t00278	Cs3g23190	MIKC_MADS	796	816	+	13.3623	1.54e-05	0.00832	TTATGTCCTTTTTTTCTTTTT
orange1.1g027691m	orange1.1t00278	Cs3g23190	MIKC_MADS	1079	1099	-	13.1594	1.78e-05	0.00927	CTTTGTCTTTGTTTTTTTCGT
orange1.1g027691m	orange1.1t00278	Cs3g23190	MIKC_MADS	793	813	+	12.3333	3.08e-05	0.0141	GTTTTATGTCCTTTTTTTCTT
orange1.1g027691m	orange1.1t00278	Cs3g23190	MIKC_MADS	1082	1102	-	12	3.79e-05	0.0166	GCACTTTGTCTTTGTTTTTTT
orange1.1g027691m	orange1.1t00278	Cs3g23190	MIKC_MADS	1255	1275	+	11.6232	4.75e-05	0.0198	TTTCGCTTTGTTTTAATTTTG
orange1.1g027691m	orange1.1t00278	Cs3g23190	MIKC_MADS	807	827	+	10.7536	7.74e-05	0.0288	TTTTCTTTTTCTGCTCCCTTT
orange1.1g027691m	orange1.1t00278	Cs3g23270	MIKC_MADS	1408	1428	-	20.029	2.55e-09	3.49e-05	TTTTTTTTTTTTTCTTTTTTT
orange1.1g027691m	orange1.1t00278	Cs3g23270	MIKC_MADS	1406	1426	-	19.5217	9.23e-09	4.5e-05	TTTTTTTTTTTCTTTTTTTTT
orange1.1g027691m	orange1.1t00278	Cs3g23270	MIKC_MADS	1410	1430	-	18.5362	6.33e-08	0.000132	GTTTTTTTTTTTTTTCTTTTT
orange1.1g027691m	orange1.1t00278	Cs3g23270	MIKC_MADS	1407	1427	-	18.4203	7.66e-08	0.000151	TTTTTTTTTTTTCTTTTTTTT
orange1.1g027691m	orange1.1t00278	Cs3g23270	MIKC_MADS	29	49	+	17.1739	4.47e-07	0.000552	TTTTGGTTTTTTTTTTTTTTT
orange1.1g027691m	orange1.1t00278	Cs3g23270	MIKC_MADS	1411	1431	-	16.8261	6.78e-07	0.000744	TGTTTTTTTTTTTTTTCTTTT
orange1.1g027691m	orange1.1t00278	Cs3g23270	MIKC_MADS	30	50	+	15.9855	1.68e-06	0.00146	TTTGGTTTTTTTTTTTTTTTT
orange1.1g027691m	orange1.1t00278	Cs3g23270	MIKC_MADS	1405	1425	-	15.8116	2e-06	0.00165	TTTTTTTTTTCTTTTTTTTTA
orange1.1g027691m	orange1.1t00278	Cs3g23270	MIKC_MADS	1404	1424	-	15.4928	2.71e-06	0.00209	TTTTTTTTTCTTTTTTTTTAA
orange1.1g027691m	orange1.1t00278	Cs3g23270	MIKC_MADS	27	47	+	13.4203	1.48e-05	0.00805	CGTTTTGGTTTTTTTTTTTTT
orange1.1g027691m	orange1.1t00278	Cs3g23270	MIKC_MADS	33	53	+	13.3043	1.61e-05	0.0086	GGTTTTTTTTTTTTTTTTTAA
orange1.1g027691m	orange1.1t00278	Cs3g23270	MIKC_MADS	28	48	+	13.1884	1.74e-05	0.00914	GTTTTGGTTTTTTTTTTTTTT
orange1.1g027691m	orange1.1t00278	Cs3g23270	MIKC_MADS	1103	1123	-	13.1884	1.74e-05	0.00914	TTCCCATTTGGTTCTCTTTCT
orange1.1g027691m	orange1.1t00278	Cs3g23270	MIKC_MADS	23	43	+	11.3333	5.62e-05	0.0225	CTTGCGTTTTGGTTTTTTTTT
orange1.1g027691m	orange1.1t00278	Cs3g23270	MIKC_MADS	34	54	+	10.3913	9.36e-05	0.0331	GTTTTTTTTTTTTTTTTTAAT
orange1.1g027691m	orange1.1t00278	Cs4g06100	MIKC_MADS	1662	1682	+	15.8406	1.94e-06	0.00163	TTTCGATTTTTTTTTTTTTTC
orange1.1g027691m	orange1.1t00278	Cs4g06100	MIKC_MADS	1405	1425	+	14.5072	6.43e-06	0.00415	CTTTCTTTTTACTTTTTTTTG
orange1.1g027691m	orange1.1t00278	Cs4g06100	MIKC_MADS	1659	1679	+	13.6812	1.22e-05	0.00693	CCTTTTCGATTTTTTTTTTTT
orange1.1g027691m	orange1.1t00278	Cs4g06100	MIKC_MADS	52	72	-	13.2609	1.66e-05	0.00879	CGTTGTTTTTTTTTTTTCCAG
orange1.1g027691m	orange1.1t00278	Cs4g06100	MIKC_MADS	55	75	-	13.0725	1.89e-05	0.00969	TTACGTTGTTTTTTTTTTTTC
orange1.1g027691m	orange1.1t00278	Cs4g06100	MIKC_MADS	1663	1683	+	12.913	2.11e-05	0.0105	TTCGATTTTTTTTTTTTTTCA
orange1.1g027691m	orange1.1t00278	Cs4g06100	MIKC_MADS	1660	1680	+	12.7536	2.34e-05	0.0115	CTTTTCGATTTTTTTTTTTTT
orange1.1g027691m	orange1.1t00278	Cs4g06100	MIKC_MADS	57	77	-	12.4928	2.78e-05	0.013	TCTTACGTTGTTTTTTTTTTT
orange1.1g027691m	orange1.1t00278	Cs4g06100	MIKC_MADS	1411	1431	+	12.2754	3.2e-05	0.0145	TTTTACTTTTTTTTGCTGCCA
orange1.1g027691m	orange1.1t00278	Cs4g06100	MIKC_MADS	1669	1689	+	11.7971	4.29e-05	0.0182	TTTTTTTTTTTTTCAATTTGA
orange1.1g027691m	orange1.1t00278	Cs4g06100	MIKC_MADS	749	769	-	10.5217	8.75e-05	0.0315	CTTTTCTTTTTTCCTTTTAAC
orange1.1g027691m	orange1.1t00278	Cs4g09270	MIKC_MADS	421	441	-	19.9855	2.89e-09	3.49e-05	TCTTTCTTTCTTTCTTTTTTT
orange1.1g027691m	orange1.1t00278	Cs4g09270	MIKC_MADS	427	447	-	19.971	2.99e-09	3.49e-05	TTTCTTTCTTTCTTTCTTTCT
orange1.1g027691m	orange1.1t00278	Cs4g09270	MIKC_MADS	431	451	-	19.971	2.99e-09	3.49e-05	TTTCTTTCTTTCTTTCTTTCT
orange1.1g027691m	orange1.1t00278	Cs4g09270	MIKC_MADS	423	443	-	19.7681	5.11e-09	4.5e-05	TTTCTTTCTTTCTTTCTTTTT
orange1.1g027691m	orange1.1t00278	Cs4g09270	MIKC_MADS	425	445	-	19.6232	7.28e-09	4.5e-05	TCTTTCTTTCTTTCTTTCTTT
orange1.1g027691m	orange1.1t00278	Cs4g09270	MIKC_MADS	429	449	-	19.6232	7.28e-09	4.5e-05	TCTTTCTTTCTTTCTTTCTTT
orange1.1g027691m	orange1.1t00278	Cs4g09270	MIKC_MADS	433	453	-	19.5652	8.3e-09	4.5e-05	CTTTTCTTTCTTTCTTTCTTT
orange1.1g027691m	orange1.1t00278	Cs4g09270	MIKC_MADS	419	439	-	19.3623	1.31e-08	4.5e-05	TTTCTTTCTTTCTTTTTTTTT
orange1.1g027691m	orange1.1t00278	Cs4g09270	MIKC_MADS	439	459	-	18.5507	6.18e-08	0.00013	CTTCTGCTTTTCTTTCTTTCT
orange1.1g027691m	orange1.1t00278	Cs4g09270	MIKC_MADS	435	455	-	17.6667	2.36e-07	0.000348	TGCTTTTCTTTCTTTCTTTCT
orange1.1g027691m	orange1.1t00278	Cs4g09270	MIKC_MADS	417	437	-	16.5072	9.72e-07	0.000969	TCTTTCTTTCTTTTTTTTTGA
orange1.1g027691m	orange1.1t00278	Cs4g09270	MIKC_MADS	437	457	-	16.3478	1.15e-06	0.0011	TCTGCTTTTCTTTCTTTCTTT
orange1.1g027691m	orange1.1t00278	Cs4g09270	MIKC_MADS	445	465	-	15.8116	2e-06	0.00165	TTTCATCTTCTGCTTTTCTTT
orange1.1g027691m	orange1.1t00278	Cs4g09270	MIKC_MADS	418	438	-	15.4203	2.9e-06	0.00222	TTCTTTCTTTCTTTTTTTTTG
orange1.1g027691m	orange1.1t00278	Cs4g09270	MIKC_MADS	767	787	+	14	9.62e-06	0.00572	TTTTTTTTTTTTTTAATTTCT
orange1.1g027691m	orange1.1t00278	Cs4g09270	MIKC_MADS	1887	1907	-	12.7681	2.32e-05	0.0114	CCACTCTTTTTGTTTTTTTGG
orange1.1g027691m	orange1.1t00278	Cs4g09270	MIKC_MADS	411	431	-	12.2609	3.22e-05	0.0146	TTTCTTTTTTTTTGAATTTTC
orange1.1g027691m	orange1.1t00278	Cs4g09270	MIKC_MADS	1500	1520	+	12.2174	3.31e-05	0.015	TTTGAGTCTCTTTGTTTTTTT
orange1.1g027691m	orange1.1t00278	Cs4g09270	MIKC_MADS	762	782	+	11.6377	4.71e-05	0.0197	TTACTTTTTTTTTTTTTTTAA
orange1.1g027691m	orange1.1t00278	Cs4g09270	MIKC_MADS	627	647	+	11.3188	5.66e-05	0.0227	TTTTGTTGATTCTTGTTTCCC
orange1.1g027691m	orange1.1t00278	Cs4g09270	MIKC_MADS	443	463	-	10.8841	7.21e-05	0.0272	TCATCTTCTGCTTTTCTTTCT
orange1.1g027691m	orange1.1t00278	Cs4g09270	MIKC_MADS	440	460	-	10.7101	7.92e-05	0.0293	TCTTCTGCTTTTCTTTCTTTC
orange1.1g027691m	orange1.1t00278	Cs5g12070	MIKC_MADS	1478	1498	+	14.5217	6.36e-06	0.00411	GGTCCCTTTCTTTCTTTCTAC
orange1.1g027691m	orange1.1t00278	Cs5g12070	MIKC_MADS	1922	1942	+	12.4493	2.86e-05	0.0133	CCACTCCTTTTTCTTTTTCCC
orange1.1g027691m	orange1.1t00278	Cs5g12070	MIKC_MADS	789	809	+	11.8116	4.25e-05	0.0181	GTTTCCTTTTTCTCGATCTGA
orange1.1g027691m	orange1.1t00278	Cs5g12070	MIKC_MADS	1925	1945	+	11.7246	4.47e-05	0.0188	CTCCTTTTTCTTTTTCCCATT
orange1.1g027691m	orange1.1t00278	Cs5g12070	MIKC_MADS	1480	1500	+	11.087	6.45e-05	0.0252	TCCCTTTCTTTCTTTCTACAG
orange1.1g027691m	orange1.1t00278	Cs5g23210	MIKC_MADS	343	363	-	12.5652	2.65e-05	0.0126	TTTTATTTTTATTTTATTTTT
orange1.1g027691m	orange1.1t00278	Cs5g23210	MIKC_MADS	1830	1850	-	12.5507	2.68e-05	0.0126	TGTTTTTAATTTTTTTTTTCT
orange1.1g027691m	orange1.1t00278	Cs5g23210	MIKC_MADS	338	358	-	11.7826	4.32e-05	0.0184	TTTTTATTTTATTTTTTCCTC
orange1.1g027691m	orange1.1t00278	Cs5g23210	MIKC_MADS	1827	1847	-	11.2899	5.76e-05	0.023	TTTTAATTTTTTTTTTCTCTA
orange1.1g027691m	orange1.1t00278	Cs5g23210	MIKC_MADS	1172	1192	-	10.9855	6.82e-05	0.0261	TCTTCCCCTCCCCCTCCGCCC
orange1.1g027691m	orange1.1t00278	Cs5g33880	MIKC_MADS	1713	1733	+	16	1.66e-06	0.00145	TTTCCTTTTTTTTCACTCTTT
orange1.1g027691m	orange1.1t00278	Cs5g33880	MIKC_MADS	1407	1427	-	12.4203	2.91e-05	0.0134	TTTTTTTTTTTTTGGTCTTAT
orange1.1g027691m	orange1.1t00278	Cs5g33880	MIKC_MADS	1413	1433	-	11.1014	6.4e-05	0.025	TTATTATTTTTTTTTTTTTGG
orange1.1g027691m	orange1.1t00278	Cs6g16070	MIKC_MADS	1641	1661	+	20.0145	2.66e-09	3.49e-05	TTTCTTTTTTTCTTTTTTTTT
orange1.1g027691m	orange1.1t00278	Cs6g16070	MIKC_MADS	1643	1663	+	19.2174	1.79e-08	5.04e-05	TCTTTTTTTCTTTTTTTTTTT
orange1.1g027691m	orange1.1t00278	Cs6g16070	MIKC_MADS	1645	1665	+	16.9855	5.62e-07	0.000645	TTTTTTTCTTTTTTTTTTTTA
orange1.1g027691m	orange1.1t00278	Cs6g16070	MIKC_MADS	1642	1662	+	16.5217	9.57e-07	0.000957	TTCTTTTTTTCTTTTTTTTTT
orange1.1g027691m	orange1.1t00278	Cs6g16070	MIKC_MADS	552	572	-	15.2319	3.45e-06	0.00254	CTTCATCATTTCTCTTTTTTG
orange1.1g027691m	orange1.1t00278	Cs6g16070	MIKC_MADS	1646	1666	+	14.7536	5.24e-06	0.00349	TTTTTTCTTTTTTTTTTTTAA
orange1.1g027691m	orange1.1t00278	Cs6g16070	MIKC_MADS	1635	1655	+	13.942	1.01e-05	0.00591	GTTTAATTTCTTTTTTTCTTT
orange1.1g027691m	orange1.1t00278	Cs6g16070	MIKC_MADS	1677	1697	-	13.8986	1.04e-05	0.00605	TTCTTTTTTCTTTTTATGCTT
orange1.1g027691m	orange1.1t00278	Cs6g16070	MIKC_MADS	1679	1699	-	13.029	1.95e-05	0.00993	TTTTCTTTTTTCTTTTTATGC
orange1.1g027691m	orange1.1t00278	Cs6g17530	MIKC_MADS	751	771	+	15.942	1.76e-06	0.00152	TCTTCTTCTTTTTTTTTTTGG
orange1.1g027691m	orange1.1t00278	Cs6g17530	MIKC_MADS	1410	1430	+	14.0435	9.31e-06	0.00558	CTTCAGCTTTTTCTTTTTCCC
orange1.1g027691m	orange1.1t00278	Cs6g17530	MIKC_MADS	1643	1663	+	12.8841	2.15e-05	0.0107	TCTCAGCCTCTCCGTTTTCTT
orange1.1g027691m	orange1.1t00278	Cs6g17530	MIKC_MADS	1409	1429	+	11.7246	4.47e-05	0.0188	TCTTCAGCTTTTTCTTTTTCC
orange1.1g027691m	orange1.1t00278	Cs6g17530	MIKC_MADS	1652	1672	+	10.4783	8.95e-05	0.032	CTCCGTTTTCTTTTGATTTAA
orange1.1g027691m	orange1.1t00278	Cs7g03980	MIKC_MADS	1817	1837	+	20.3478	9.81e-10	2.29e-05	TTTCTCTTTCTTTCTTTCTTT
orange1.1g027691m	orange1.1t00278	Cs7g03980	MIKC_MADS	1819	1839	+	18.087	1.29e-07	0.000218	TCTCTTTCTTTCTTTCTTTCA
orange1.1g027691m	orange1.1t00278	Cs7g03980	MIKC_MADS	1375	1395	+	14.7246	5.37e-06	0.00356	GTTTTTTTTTTTTTGCCTTTC
orange1.1g027691m	orange1.1t00278	Cs7g03980	MIKC_MADS	1378	1398	+	14.4783	6.59e-06	0.00423	TTTTTTTTTTTGCCTTTCCAG
orange1.1g027691m	orange1.1t00278	Cs7g03980	MIKC_MADS	1821	1841	+	13.1014	1.85e-05	0.00955	TCTTTCTTTCTTTCTTTCAGT
orange1.1g027691m	orange1.1t00278	Cs7g03980	MIKC_MADS	1332	1352	+	11.9275	3.96e-05	0.0172	CTTCGTCAATTTTTTTTTTTT
orange1.1g027691m	orange1.1t00278	Cs7g03980	MIKC_MADS	245	265	-	11.3623	5.52e-05	0.0223	TTTTTCTGTTTTTTTTTACAT
orange1.1g027691m	orange1.1t00278	Cs7g04700	MIKC_MADS	1389	1409	-	11.0145	6.71e-05	0.0258	CTCTTTTATCTTCCTTCTTAC
orange1.1g027691m	orange1.1t00278	Cs7g11810	MIKC_MADS	1171	1191	+	11.0435	6.61e-05	0.0256	TTTTCTTGTCTTTTAATTTGT
orange1.1g027691m	orange1.1t00278	Cs7g11810	MIKC_MADS	1165	1185	+	10.8696	7.27e-05	0.0273	GTTTAGTTTTCTTGTCTTTTA
orange1.1g027691m	orange1.1t00278	Cs9g03820	MIKC_MADS	388	408	-	10.8841	7.21e-05	0.0272	TCCTTACCTTTTCTTTTTTGA
orange1.1g027691m	orange1.1t00278	orange1.1t00456	MIKC_MADS	892	912	+	18.8986	3.33e-08	8.32e-05	CTTTTCTTTTTTCCTTTTTTT
orange1.1g027691m	orange1.1t00278	orange1.1t00456	MIKC_MADS	893	913	+	17.7971	1.97e-07	0.000304	TTTTCTTTTTTCCTTTTTTTT
orange1.1g027691m	orange1.1t00278	orange1.1t00456	MIKC_MADS	894	914	+	17.6667	2.36e-07	0.000348	TTTCTTTTTTCCTTTTTTTTG
orange1.1g027691m	orange1.1t00278	orange1.1t00456	MIKC_MADS	1871	1891	-	17.6087	2.55e-07	0.000364	GTTTTTTTTTTTTTTTTTTTG
orange1.1g027691m	orange1.1t00278	orange1.1t00456	MIKC_MADS	1870	1890	-	16.5507	9.26e-07	0.000936	TTTTTTTTTTTTTTTTTTTGA
orange1.1g027691m	orange1.1t00278	orange1.1t00456	MIKC_MADS	895	915	+	14.9565	4.4e-06	0.00304	TTCTTTTTTCCTTTTTTTTGC
orange1.1g027691m	orange1.1t00278	orange1.1t00456	MIKC_MADS	1213	1233	-	14.2174	8.12e-06	0.00503	TTTTCATTTTTCTTTTTGTTT
orange1.1g027691m	orange1.1t00278	orange1.1t00456	MIKC_MADS	1218	1238	-	13.4058	1.5e-05	0.00811	TTTCATTTTCATTTTTCTTTT
orange1.1g027691m	orange1.1t00278	orange1.1t00456	MIKC_MADS	900	920	+	13.3768	1.53e-05	0.00824	TTTTCCTTTTTTTTGCTATTT
orange1.1g027691m	orange1.1t00278	orange1.1t00456	MIKC_MADS	1868	1888	-	11.7971	4.29e-05	0.0182	TTTTTTTTTTTTTTTTTGATT
orange1.1g027691m	orange1.1t00278	orange1.1t00456	MIKC_MADS	219	239	+	11.2899	5.76e-05	0.023	GTTTGTTTTTCGTCGCTTTAC
orange1.1g027691m	orange1.1t00278	orange1.1t00456	MIKC_MADS	902	922	+	11.1014	6.4e-05	0.025	TTCCTTTTTTTTGCTATTTTA
orange1.1g027691m	orange1.1t00278	orange1.1t00456	MIKC_MADS	969	989	-	10.5507	8.62e-05	0.0312	TTTTCTTTTGGGTCATTTTCC
orange1.1g027691m	orange1.1t00278	orange1.1t00456	MIKC_MADS	903	923	+	10.5072	8.82e-05	0.0316	TCCTTTTTTTTGCTATTTTAT
orange1.1g027691m	orange1.1t00278	orange1.1t00472	MIKC_MADS	1818	1838	-	14.1159	8.8e-06	0.00533	TTTTTATTTTTGTTTTTGTTT
orange1.1g027691m	orange1.1t00278	orange1.1t00472	MIKC_MADS	1820	1840	-	13.1159	1.83e-05	0.00948	GTTTTTTATTTTTGTTTTTGT
orange1.1g027691m	orange1.1t00278	orange1.1t00472	MIKC_MADS	1821	1841	-	12.7826	2.3e-05	0.0113	TGTTTTTTATTTTTGTTTTTG
orange1.1g027691m	orange1.1t00278	orange1.1t00472	MIKC_MADS	1	21	+	11.3768	5.48e-05	0.0222	GTTGTCTCTCGCTCGCTTCCC
orange1.1g027691m	orange1.1t00278	orange1.1t01021	MIKC_MADS	257	277	-	12.5507	2.68e-05	0.0126	GTTTATTATTTTTTTTTTTCA
orange1.1g027691m	orange1.1t00278	orange1.1t01021	MIKC_MADS	355	375	+	11.9275	3.96e-05	0.0172	CCTGTGTATCTTCTTTTTTTT
orange1.1g027691m	orange1.1t00278	orange1.1t01021	MIKC_MADS	1907	1927	+	11.7681	4.36e-05	0.0185	TTTTTATTTTATTTTATTTTT
orange1.1g027691m	orange1.1t00278	orange1.1t01021	MIKC_MADS	1716	1736	+	11.3043	5.71e-05	0.0228	TTCTCACTTTTGTTTTTTCGC
orange1.1g027691m	orange1.1t00278	orange1.1t01021	MIKC_MADS	1723	1743	+	11.2029	6.05e-05	0.0239	TTTTGTTTTTTCGCTTTCTGA
orange1.1g027691m	orange1.1t00278	orange1.1t01021	MIKC_MADS	967	987	-	10.8841	7.21e-05	0.0272	TTAGTATTTCTTTTTCTTTTT
orange1.1g027691m	orange1.1t00278	orange1.1t01021	MIKC_MADS	357	377	+	10.8406	7.38e-05	0.0277	TGTGTATCTTCTTTTTTTTCG
orange1.1g027691m	orange1.1t00278	orange1.1t02314	MIKC_MADS	402	422	+	14.087	9e-06	0.00543	TTTTGTTTTTCTTTGCTTCTG
orange1.1g027691m	orange1.1t00278	orange1.1t02314	MIKC_MADS	1561	1581	-	12.913	2.11e-05	0.0105	TTTTTTTTTCATTTTCTTCAG
orange1.1g027691m	orange1.1t00278	orange1.1t02314	MIKC_MADS	318	338	+	12.1449	3.47e-05	0.0155	TCATTCTTTCTGTGTTTCTCC
orange1.1g027691m	orange1.1t00278	orange1.1t02314	MIKC_MADS	1565	1585	-	12.1014	3.56e-05	0.0158	TCATTTTTTTTTTCATTTTCT
orange1.1g027691m	orange1.1t00278	orange1.1t02436	MIKC_MADS	1458	1478	+	19.1159	2.19e-08	6.08e-05	CTTTTTTTTTTTCCTCTCTCT
orange1.1g027691m	orange1.1t00278	orange1.1t02436	MIKC_MADS	1614	1634	+	19.029	2.6e-08	6.92e-05	TCTCTTTTTTTTTTTTTTTTG
orange1.1g027691m	orange1.1t00278	orange1.1t02436	MIKC_MADS	1460	1480	+	18.4783	6.96e-08	0.000143	TTTTTTTTTTCCTCTCTCTTT
orange1.1g027691m	orange1.1t00278	orange1.1t02436	MIKC_MADS	420	440	+	18.3043	9.23e-08	0.000174	TTTTTTTTTTTTTTTCCTTCT
orange1.1g027691m	orange1.1t00278	orange1.1t02436	MIKC_MADS	1464	1484	+	18.1014	1.26e-07	0.000217	TTTTTTCCTCTCTCTTTTTGT
orange1.1g027691m	orange1.1t00278	orange1.1t02436	MIKC_MADS	418	438	+	17.9275	1.63e-07	0.00026	TCTTTTTTTTTTTTTTTCCTT
orange1.1g027691m	orange1.1t00278	orange1.1t02436	MIKC_MADS	1613	1633	+	17.4928	2.98e-07	0.000406	TTCTCTTTTTTTTTTTTTTTT
orange1.1g027691m	orange1.1t00278	orange1.1t02436	MIKC_MADS	1453	1473	+	17.1304	4.72e-07	0.000578	TTTCGCTTTTTTTTTTTCCTC
orange1.1g027691m	orange1.1t00278	orange1.1t02436	MIKC_MADS	419	439	+	16.4058	1.09e-06	0.00106	CTTTTTTTTTTTTTTTCCTTC
orange1.1g027691m	orange1.1t00278	orange1.1t02436	MIKC_MADS	1466	1486	+	16.3478	1.15e-06	0.0011	TTTTCCTCTCTCTTTTTGTCT
orange1.1g027691m	orange1.1t00278	orange1.1t02436	MIKC_MADS	1452	1472	+	15.7971	2.03e-06	0.00167	CTTTCGCTTTTTTTTTTTCCT
orange1.1g027691m	orange1.1t00278	orange1.1t02436	MIKC_MADS	1615	1635	+	15.3188	3.19e-06	0.00239	CTCTTTTTTTTTTTTTTTTGA
orange1.1g027691m	orange1.1t00278	orange1.1t02436	MIKC_MADS	423	443	+	14.4928	6.51e-06	0.00419	TTTTTTTTTTTTCCTTCTCAT
orange1.1g027691m	orange1.1t00278	orange1.1t02436	MIKC_MADS	1451	1471	+	14.2609	7.85e-06	0.0049	TCTTTCGCTTTTTTTTTTTCC
orange1.1g027691m	orange1.1t00278	orange1.1t02436	MIKC_MADS	1445	1465	+	14.1739	8.41e-06	0.00516	TTTCGCTCTTTCGCTTTTTTT
orange1.1g027691m	orange1.1t00278	orange1.1t02436	MIKC_MADS	410	430	+	13.971	9.84e-06	0.0058	GTTTTGCATCTTTTTTTTTTT
orange1.1g027691m	orange1.1t00278	orange1.1t02436	MIKC_MADS	1454	1474	+	13.3478	1.56e-05	0.00839	TTCGCTTTTTTTTTTTCCTCT
orange1.1g027691m	orange1.1t00278	orange1.1t02436	MIKC_MADS	1443	1463	+	13.2609	1.66e-05	0.00879	GCTTTCGCTCTTTCGCTTTTT
orange1.1g027691m	orange1.1t00278	orange1.1t02436	MIKC_MADS	412	432	+	13	1.99e-05	0.0101	TTTGCATCTTTTTTTTTTTTT
orange1.1g027691m	orange1.1t00278	orange1.1t02436	MIKC_MADS	424	444	+	12.7391	2.37e-05	0.0115	TTTTTTTTTTTCCTTCTCATG
orange1.1g027691m	orange1.1t00278	orange1.1t02436	MIKC_MADS	415	435	+	12.2174	3.31e-05	0.015	GCATCTTTTTTTTTTTTTTTC
orange1.1g027691m	orange1.1t00278	orange1.1t02436	MIKC_MADS	1449	1469	+	11.8551	4.14e-05	0.0178	GCTCTTTCGCTTTTTTTTTTT
orange1.1g027691m	orange1.1t00278	orange1.1t02436	MIKC_MADS	1029	1049	-	11.8406	4.17e-05	0.0179	TGTCCCTATTTTTTATTTTTT
orange1.1g027691m	orange1.1t00278	orange1.1t02436	MIKC_MADS	483	503	+	11.3478	5.57e-05	0.0224	TTTTTACTTTTTCGGTTCCTT
orange1.1g027691m	orange1.1t00278	orange1.1t02436	MIKC_MADS	1446	1466	+	11.1014	6.4e-05	0.025	TTCGCTCTTTCGCTTTTTTTT
orange1.1g037149m	orange1.1t00275	Cs1g08440	MIKC_MADS	311	329	+	11.2656	2.86e-05	0.37	ATACTAAATATAGAAAACT
orange1.1g037149m	orange1.1t00275	Cs1g08440	MIKC_MADS	1008	1026	+	8.59375	9.31e-05	0.504	ATGCCCTTAAAGGTAAAGG
orange1.1g037149m	orange1.1t00275	Cs2g16940	MIKC_MADS	1922	1940	-	8.71875	8.85e-05	0.504	TTTGTTAAATAGGTAAGAT
orange1.1g037149m	orange1.1t00275	Cs3g23270	MIKC_MADS	1816	1834	+	9.78125	5.63e-05	0.429	TTTCCCATAAGAGCATAAT
orange1.1g037149m	orange1.1t00275	Cs5g12070	MIKC_MADS	1073	1091	+	9.03125	7.77e-05	0.482	TAAGCAAAAATAGATAAAT
orange1.1g037149m	orange1.1t00275	Cs5g33540	MIKC_MADS	181	199	+	11.6562	2.37e-05	0.37	TAACCCAAAGAAGAAATTC
orange1.1g037149m	orange1.1t00275	Cs5g33880	MIKC_MADS	1048	1066	+	11.5781	2.46e-05	0.37	TATCTAAAATAAGAAAACA
orange1.1g037149m	orange1.1t00275	Cs5g33880	MIKC_MADS	1136	1154	+	10.8438	3.49e-05	0.37	ATTCCAAAAAGAGGATAAT
orange1.1g037149m	orange1.1t00275	Cs5g33880	MIKC_MADS	1117	1135	+	9.25	7.08e-05	0.467	GTACCAAAAGGGGAATAAC
orange1.1g037149m	orange1.1t00275	Cs7g03980	MIKC_MADS	1389	1407	-	16.2031	1.8e-06	0.12	TTACCTAAACTGGAAAGGC
orange1.1g037149m	orange1.1t00275	Cs7g03980	MIKC_MADS	1392	1410	+	8.60938	9.26e-05	0.504	TTTCCAGTTTAGGTAAAAC
orange1.1g037149m	orange1.1t00275	Cs7g04700	MIKC_MADS	1852	1870	-	10.4375	4.2e-05	0.37	TAACTGAAAACAGAAAGTG
orange1.1g037149m	orange1.1t00275	Cs9g03820	MIKC_MADS	384	402	+	9.42188	6.58e-05	0.463	GTTCTCAAAAAAGAAAAGG
orange1.1g037149m	orange1.1t00275	Cs9g03820	MIKC_MADS	1026	1044	+	8.98438	7.92e-05	0.485	AAGCTGAAAATGGCAACTG
orange1.1g037149m	orange1.1t00275	orange1.1t00472	MIKC_MADS	705	723	+	10.1875	4.7e-05	0.371	TTAATCAAATGGGAAAAAA
orange1.1g037149m	orange1.1t00275	orange1.1t01021	MIKC_MADS	532	550	-	11.9531	2.05e-05	0.37	TTGCCAATAAGAGAAAACT
orange1.1g037149m	orange1.1t00275	orange1.1t02436	MIKC_MADS	1186	1204	+	11.9688	2.03e-05	0.37	ATTCCAAGATAGGAAAATA
orange1.1g036534m	orange1.1t00246	Cs3g23190	LBD	1691	1709	-	10.9844	5.31e-05	0.732	GCTGTACCGGGATTCCCTC
orange1.1g036534m	orange1.1t00246	Cs3g23190	LBD	1785	1803	+	10.3438	7.73e-05	0.756	CTCTCTCCGATTTTACCGA
orange1.1g036534m	orange1.1t00246	Cs4g06100	LBD	1077	1095	-	11.6406	3.56e-05	0.696	TGTCCTGCTCTTTTTCCTG
orange1.1g036534m	orange1.1t00246	Cs6g16070	LBD	301	319	-	10.2344	8.23e-05	0.783	CCCACTCCCCATATTCTGC
orange1.1g036534m	orange1.1t00246	Cs9g03820	LBD	1250	1268	+	12.8125	1.67e-05	0.66	TCCTAACCGTGTTTTCTGG
orange1.1g036534m	orange1.1t00246	orange1.1t00456	LBD	1727	1745	+	18.4844	1.71e-07	0.088	TGGGCACCGGAATCTCCGG
orange1.1g036534m	orange1.1t00246	orange1.1t00456	LBD	1733	1751	-	16.7812	8.16e-07	0.127	TTACAGCCGGAGATTCCGG
orange1.1g036534m	orange1.1t00246	orange1.1t00456	LBD	1470	1488	+	9.92188	9.83e-05	0.821	GTCTCCCCGGCTGTCGCGC
orange1.1g027215m	orange1.1t00208	Cs1g08440	YABBY	719	728	-	9.82468	9.42e-05	0.244	TAATAATAAT
orange1.1g027215m	orange1.1t00208	Cs2g16940	YABBY	656	665	+	10.487	4.97e-05	0.244	CAATAATAAC
orange1.1g027215m	orange1.1t00208	Cs2g16940	YABBY	669	678	+	9.82468	9.42e-05	0.244	TAATAATAAT
orange1.1g027215m	orange1.1t00208	Cs3g23270	YABBY	485	494	+	9.82468	9.42e-05	0.244	TAATAATAAT
orange1.1g027215m	orange1.1t00208	Cs4g06100	YABBY	933	942	-	9.82468	9.42e-05	0.244	TAATAATAAT
orange1.1g027215m	orange1.1t00208	Cs4g06100	YABBY	936	945	-	9.82468	9.42e-05	0.244	TAATAATAAT
orange1.1g027215m	orange1.1t00208	Cs5g33880	YABBY	1428	1437	+	9.82468	9.42e-05	0.244	TAATAATAAT
orange1.1g027215m	orange1.1t00208	Cs6g17530	YABBY	152	161	-	11.1818	2.42e-05	0.244	CAATAATAAT
orange1.1g027215m	orange1.1t00208	Cs6g17530	YABBY	140	149	-	9.82468	9.42e-05	0.244	TAATAATAAT
orange1.1g027215m	orange1.1t00208	Cs6g17530	YABBY	143	152	-	9.82468	9.42e-05	0.244	TAATAATAAT
orange1.1g027215m	orange1.1t00208	Cs6g17530	YABBY	146	155	-	9.82468	9.42e-05	0.244	TAATAATAAT
orange1.1g027215m	orange1.1t00208	Cs6g17530	YABBY	149	158	-	9.82468	9.42e-05	0.244	TAATAATAAT
orange1.1g027215m	orange1.1t00208	Cs6g17530	YABBY	1257	1266	-	9.82468	9.42e-05	0.244	TAATAATAAT
orange1.1g027215m	orange1.1t00208	Cs7g03980	YABBY	1164	1173	+	9.82468	9.42e-05	0.244	TAATAATAAT
orange1.1g027215m	orange1.1t00208	Cs7g11810	YABBY	435	444	+	9.82468	9.42e-05	0.244	TAATAATAAT
orange1.1g027215m	orange1.1t00208	Cs9g03820	YABBY	431	440	-	10.6429	3.81e-05	0.244	CAATCATAAA
orange1.1g027215m	orange1.1t00208	orange1.1t00456	YABBY	443	452	+	10.0065	7.86e-05	0.244	CTATAATAAT
orange1.1g027215m	orange1.1t00208	orange1.1t00472	YABBY	453	462	+	10.5065	4.58e-05	0.244	GAATCATAAT
orange1.1g027215m	orange1.1t00208	orange1.1t00472	YABBY	431	440	+	10.2727	6.1e-05	0.244	CAATTATAAT
orange1.1g027215m	orange1.1t00208	orange1.1t01021	YABBY	1655	1664	-	9.82468	9.42e-05	0.244	TAATAATAAT
orange1.1g027215m	orange1.1t00208	orange1.1t02436	YABBY	1855	1864	+	10.2727	6.1e-05	0.244	CAATTATAAT
orange1.1g012387m	orange1.1t00185	Cs1g08440	bHLH	1819	1826	-	13.5263	2.81e-05	0.267	CCACGTGT
orange1.1g012387m	orange1.1t00185	Cs1g08440	bHLH	1932	1939	+	13.5263	2.81e-05	0.267	CCACGTGT
orange1.1g012387m	orange1.1t00185	Cs1g08440	bHLH	1819	1826	+	11.3263	8.91e-05	0.334	ACACGTGG
orange1.1g012387m	orange1.1t00185	Cs1g08440	bHLH	1932	1939	-	11.3263	8.91e-05	0.334	ACACGTGG
orange1.1g012387m	orange1.1t00185	Cs4g06100	bHLH	1196	1203	-	14.2947	1.96e-05	0.267	TCACGTGC
orange1.1g012387m	orange1.1t00185	Cs4g06100	bHLH	1861	1868	-	12.4	5.17e-05	0.334	ACACGTGA
orange1.1g012387m	orange1.1t00185	Cs4g06100	bHLH	1196	1203	+	11.7368	5.73e-05	0.334	GCACGTGA
orange1.1g012387m	orange1.1t00185	Cs4g06100	bHLH	1093	1100	+	11.4105	7.8e-05	0.334	ACACGTGT
orange1.1g012387m	orange1.1t00185	Cs4g06100	bHLH	1093	1100	-	11.4105	7.8e-05	0.334	ACACGTGT
orange1.1g012387m	orange1.1t00185	Cs4g06100	bHLH	1861	1868	+	11.4105	7.8e-05	0.334	TCACGTGT
orange1.1g012387m	orange1.1t00185	Cs6g16070	bHLH	719	726	+	14.2947	1.96e-05	0.267	TCACGTGC
orange1.1g012387m	orange1.1t00185	Cs6g16070	bHLH	719	726	-	11.7368	5.73e-05	0.334	GCACGTGA
orange1.1g012387m	orange1.1t00185	Cs6g17530	bHLH	925	932	-	16.4105	2.96e-06	0.218	CCACGTGC
orange1.1g012387m	orange1.1t00185	Cs6g17530	bHLH	973	980	+	13.4421	3.1e-05	0.267	CCACGTGG
orange1.1g012387m	orange1.1t00185	Cs6g17530	bHLH	973	980	-	13.4421	3.1e-05	0.267	CCACGTGG
orange1.1g012387m	orange1.1t00185	Cs6g17530	bHLH	925	932	+	10.6632	9.76e-05	0.336	GCACGTGG
orange1.1g012387m	orange1.1t00185	Cs7g03980	bHLH	1913	1920	-	16.4105	2.96e-06	0.218	CCACGTGC
orange1.1g012387m	orange1.1t00185	Cs7g03980	bHLH	1913	1920	+	10.6632	9.76e-05	0.336	GCACGTGG
orange1.1g012387m	orange1.1t00185	Cs9g03820	bHLH	492	499	+	14.2947	1.96e-05	0.267	TCACGTGC
orange1.1g012387m	orange1.1t00185	Cs9g03820	bHLH	492	499	-	11.7368	5.73e-05	0.334	GCACGTGA
orange1.1g012387m	orange1.1t00185	orange1.1t00456	bHLH	1667	1674	+	13.5263	2.81e-05	0.267	CCACGTGT
orange1.1g012387m	orange1.1t00185	orange1.1t00456	bHLH	649	656	+	12.4	5.17e-05	0.334	TCACGTGA
orange1.1g012387m	orange1.1t00185	orange1.1t00456	bHLH	649	656	-	12.4	5.17e-05	0.334	TCACGTGA
orange1.1g012387m	orange1.1t00185	orange1.1t00456	bHLH	1667	1674	-	11.3263	8.91e-05	0.334	ACACGTGG
orange1.1g012387m	orange1.1t00185	orange1.1t00472	bHLH	147	154	+	11.4105	7.8e-05	0.334	ACACGTGT
orange1.1g012387m	orange1.1t00185	orange1.1t00472	bHLH	147	154	-	11.4105	7.8e-05	0.334	ACACGTGT
orange1.1g012387m	orange1.1t00185	orange1.1t01021	bHLH	1056	1063	+	13.5263	2.81e-05	0.267	CCACGTGT
orange1.1g012387m	orange1.1t00185	orange1.1t01021	bHLH	1056	1063	-	11.3263	8.91e-05	0.334	ACACGTGG
orange1.1g020389m	Cs9g19180	Cs1g08440	MYB_related	1267	1275	+	13.3048	4.73e-05	0.774	GAGATATTA
orange1.1g020389m	Cs9g19180	Cs2g16940	MYB_related	1214	1222	+	13.3048	4.73e-05	0.774	GAGATATTT
orange1.1g020389m	Cs9g19180	Cs3g19420	MYB_related	42	50	+	13.3048	4.73e-05	0.774	CAGATATTT
orange1.1g020389m	Cs9g19180	Cs3g19420	MYB_related	156	164	-	13.3048	4.73e-05	0.774	CAGATATTT
orange1.1g020389m	Cs9g19180	Cs6g16070	MYB_related	1528	1536	-	13.3048	4.73e-05	0.774	CAGATATTA
orange1.1g020389m	Cs9g19180	Cs6g17530	MYB_related	1638	1646	-	13.3048	4.73e-05	0.774	GAGATATTA
orange1.1g020389m	Cs9g19180	Cs7g04700	MYB_related	1678	1686	+	13.3048	4.73e-05	0.774	GAGATATTT
orange1.1g020389m	Cs9g19180	Cs7g11810	MYB_related	1378	1386	-	13.3048	4.73e-05	0.774	GAGATATTT
orange1.1g015616m	Cs9g19070	Cs3g19420	WRKY	206	218	-	9.14062	6.15e-05	0.803	AATGTTGACTCTG
orange1.1g015616m	Cs9g19070	Cs3g23190	WRKY	1751	1763	-	14.7188	5.85e-06	0.656	AGAGTTGACCTTT
orange1.1g015616m	Cs9g19070	Cs3g23190	WRKY	26	38	-	9.4375	5.52e-05	0.78	GTATTTGACTATT
orange1.1g015616m	Cs9g19070	Cs3g23190	WRKY	1429	1441	+	8.65625	7.17e-05	0.808	GTTGTTGGCTTTT
orange1.1g015616m	Cs9g19070	Cs4g09270	WRKY	1564	1576	+	16.1875	2.55e-06	0.649	TTCGTTGACTTTA
orange1.1g015616m	Cs9g19070	Cs4g09270	WRKY	969	981	+	7.625	9.85e-05	0.85	ACATTTGACTATA
orange1.1g015616m	Cs9g19070	Cs5g33540	WRKY	1663	1675	+	10.4219	3.91e-05	0.771	CAATTTGACTTTG
orange1.1g015616m	Cs9g19070	Cs5g33540	WRKY	1669	1681	+	7.90625	9.11e-05	0.829	GACTTTGACTACT
orange1.1g015616m	Cs9g19070	Cs6g17530	WRKY	1052	1064	+	8.64062	7.2e-05	0.808	AAAGTTGACCCTT
orange1.1g015616m	Cs9g19070	Cs7g03980	WRKY	1584	1596	-	12.2656	1.88e-05	0.771	AACTTTGACTTTA
orange1.1g015616m	Cs9g19070	orange1.1t00456	WRKY	28	40	-	11.1406	2.98e-05	0.771	AACTTTGACTATT
orange1.1g015616m	Cs9g19070	orange1.1t00456	WRKY	1084	1096	-	8.1875	8.3e-05	0.816	CGGGTTGACTAAG
orange1.1g015616m	Cs9g19070	orange1.1t00472	WRKY	1427	1439	-	12.8125	1.48e-05	0.771	AGTGTTGACTTAT
orange1.1g015616m	Cs9g19070	orange1.1t01021	WRKY	5	17	+	9.625	5.18e-05	0.771	ATAGTTGTCTTTT
orange1.1g015616m	Cs9g19070	orange1.1t01021	WRKY	184	196	+	9.625	5.18e-05	0.771	ATAGTTGTCTTTT
orange1.1g015616m	Cs9g19070	orange1.1t02436	WRKY	948	960	+	10.5469	3.72e-05	0.771	AATTTTGACTTTT
orange1.1g047455m	Cs9g18590	Cs1g08440	ERF	1872	1892	+	6.70588	5.65e-05	0.279	CTTCCACCACCCACGTTTTTG
orange1.1g047455m	Cs9g18590	Cs1g08440	ERF	1742	1762	-	6.63235	5.81e-05	0.279	CTGCTTCCGTCACAAACCTTG
orange1.1g047455m	Cs9g18590	Cs3g23190	ERF	1622	1642	-	22.9412	1.22e-08	0.00625	CCACCACCACCACCACCACCC
orange1.1g047455m	Cs9g18590	Cs3g23190	ERF	1619	1639	-	17.75	3.35e-07	0.0289	CCACCACCACCACCACCCTTG
orange1.1g047455m	Cs9g18590	Cs3g23190	ERF	1616	1636	-	11.0441	9.79e-06	0.136	CCACCACCACCACCCTTGGAT
orange1.1g047455m	Cs9g18590	Cs3g23190	ERF	1613	1633	-	8.73529	2.58e-05	0.219	CCACCACCACCCTTGGATTCA
orange1.1g047455m	Cs9g18590	Cs3g23190	ERF	1625	1645	-	6.86765	5.32e-05	0.279	GGCCCACCACCACCACCACCA
orange1.1g047455m	Cs9g18590	Cs3g23270	ERF	1016	1036	-	15.7941	9.85e-07	0.044	GTGCCTCCGCCACGAACATCA
orange1.1g047455m	Cs9g18590	Cs3g23270	ERF	1244	1264	+	11.4853	8.05e-06	0.121	CATCCACCACCGACCCACCTC
orange1.1g047455m	Cs9g18590	Cs3g23270	ERF	142	162	-	9.02941	2.3e-05	0.218	CCGCAGCCGCTGAGGCTTTTC
orange1.1g047455m	Cs9g18590	Cs3g23270	ERF	145	165	-	8.75	2.57e-05	0.219	TTGCCGCAGCCGCTGAGGCTT
orange1.1g047455m	Cs9g18590	Cs3g23270	ERF	1241	1261	+	5.82353	7.79e-05	0.294	ATTCATCCACCACCGACCCAC
orange1.1g047455m	Cs9g18590	Cs3g23270	ERF	1019	1039	-	5.76471	7.95e-05	0.297	TTAGTGCCTCCGCCACGAACA
orange1.1g047455m	Cs9g18590	Cs3g23270	ERF	1522	1542	+	5.29412	9.39e-05	0.311	CTCCAGCCGCTGTGTCTGTTC
orange1.1g047455m	Cs9g18590	Cs3g23270	ERF	142	162	+	5.13235	9.93e-05	0.318	GAAAAGCCTCAGCGGCTGCGG
orange1.1g047455m	Cs9g18590	Cs4g06100	ERF	1124	1144	-	7.86765	3.64e-05	0.266	CCAAAGCCATCTCCTCAGTCC
orange1.1g047455m	Cs9g18590	Cs4g06100	ERF	1036	1056	-	6.44118	6.23e-05	0.279	TCCCCACCTCCATGTCTCCAT
orange1.1g047455m	Cs9g18590	Cs5g23210	ERF	1166	1186	-	13.5147	3.13e-06	0.0751	CCTCCCCCTCCGCCCGTCCCT
orange1.1g047455m	Cs9g18590	Cs5g23210	ERF	1172	1192	-	12.2794	5.61e-06	0.106	TCTTCCCCTCCCCCTCCGCCC
orange1.1g047455m	Cs9g18590	Cs5g23210	ERF	1163	1183	-	10.4412	1.27e-05	0.15	CCCCCTCCGCCCGTCCCTTTT
orange1.1g047455m	Cs9g18590	Cs5g33880	ERF	69	89	+	7.69118	3.9e-05	0.271	CCTCTTCCACCAAAACAGGCA
orange1.1g047455m	Cs9g18590	Cs6g16070	ERF	1269	1289	+	21.9265	2.47e-08	0.00632	CCTGCGCCGCCAACTAAGCCA
orange1.1g047455m	Cs9g18590	Cs6g17530	ERF	652	672	+	12.2059	5.81e-06	0.106	ATTCCACCACCGCTGCTGCAT
orange1.1g047455m	Cs9g18590	Cs6g17530	ERF	649	669	+	10.75	1.11e-05	0.146	TCTATTCCACCACCGCTGCTG
orange1.1g047455m	Cs9g18590	Cs6g17530	ERF	655	675	+	10.4853	1.25e-05	0.15	CCACCACCGCTGCTGCATAAA
orange1.1g047455m	Cs9g18590	Cs6g17530	ERF	474	494	-	5.85294	7.71e-05	0.294	CCTCCTCCTTAACATTGGTCC
orange1.1g047455m	Cs9g18590	Cs7g11810	ERF	1685	1705	+	10.3529	1.32e-05	0.15	ATTCCGCCGTCAACTCAAGGA
orange1.1g047455m	Cs9g18590	Cs9g03820	ERF	1619	1639	-	6.11765	7.01e-05	0.29	TCTTCGCCACCCACTTGGCAT
orange1.1g047455m	Cs9g18590	Cs9g03820	ERF	1033	1053	-	5.30882	9.34e-05	0.311	CCCCTGCCTCAGTTGCCATTT
orange1.1g047455m	Cs9g18590	orange1.1t00456	ERF	388	408	-	6.54412	6e-05	0.279	GTACATCCGCCTTGGCCGTAC
orange1.1g047455m	Cs9g18590	orange1.1t00472	ERF	570	590	-	5.66176	8.25e-05	0.297	CAACCACCACCCCAAAAGGAC
orange1.1g047455m	Cs9g18590	orange1.1t02314	ERF	1196	1216	+	14.9559	1.52e-06	0.0521	TTCTCGCCGCCACAACACCCC
orange1.1g047455m	Cs9g18590	orange1.1t02314	ERF	1199	1219	+	13.8088	2.71e-06	0.0721	TCGCCGCCACAACACCCCCTC
orange1.1g047455m	Cs9g18590	orange1.1t02314	ERF	226	246	-	6.55882	5.97e-05	0.279	TCAGCTCCGCCCCTTGTTTGT
orange1.1g047455m	Cs9g18590	orange1.1t02314	ERF	1949	1969	+	6.44118	6.23e-05	0.279	CACACTCCGTCACTGTAGTTT
orange1.1g047455m	Cs9g18590	orange1.1t02314	ERF	159	179	-	6.14706	6.93e-05	0.289	CAGCATCCTCCATCCACTGCA
orange1.1g047455m	Cs9g18590	orange1.1t02314	ERF	897	917	+	5.66176	8.25e-05	0.297	CTTCTTCCATCGTCACAGTTG
orange1.1g046948m	Cs9g17910	Cs1g08440	NAC	1594	1610	-	6.93671	9.88e-05	1	CTCCTGTTGTGCCACGT
orange1.1g046948m	Cs9g17910	Cs2g16940	NAC	716	732	-	7.93671	7.14e-05	1	TTCCGTGGACCGACCGA
orange1.1g046948m	Cs9g17910	Cs3g23190	NAC	1550	1566	+	7.8481	7.34e-05	1	TGGTGTGGAGCAGCGGG
orange1.1g046948m	Cs9g17910	Cs5g33880	NAC	40	56	+	12.7975	1.31e-05	0.541	TGCTGGGAATTCAACGT
orange1.1g046948m	Cs9g17910	Cs5g33880	NAC	12	28	-	10.3038	3.47e-05	0.892	CGGTGTAGATGCCACGA
orange1.1g046948m	Cs9g17910	Cs7g11810	NAC	1689	1705	+	8.37975	6.22e-05	1	CGCCGTCAACTCAAGGA
orange1.1g046948m	Cs9g17910	Cs7g11810	NAC	805	821	-	7.16456	9.16e-05	1	TGCCGTATACCAAAGGC
orange1.1g046948m	Cs9g17910	Cs9g03820	NAC	1243	1259	+	13.1519	1.11e-05	0.521	CGGCGTATCCTAACCGT
orange1.1g046948m	Cs9g17910	Cs9g03820	NAC	1218	1234	+	8.20253	6.57e-05	1	CGGAGGGTATGCGCCGG
orange1.1g046948m	Cs9g17910	Cs9g03820	NAC	1231	1247	-	7.78481	7.49e-05	1	CGCCGATAGGGTTCCGG
orange1.1g046948m	Cs9g17910	orange1.1t00472	NAC	68	84	+	11.1266	2.62e-05	0.749	TGGCGTCGAGTGCAGGC
orange1.1g020146m	Cs9g17020	Cs3g23190	HSF	1521	1532	+	13.1406	1.54e-05	0.809	GAAGCATCCAGG
orange1.1g020146m	Cs9g17020	Cs7g04700	HSF	239	250	+	11.4844	3.81e-05	1	GAAGCATCTGGT
orange1.1g020146m	Cs9g17020	Cs9g03820	HSF	809	820	-	9.73438	9.8e-05	1	GAATTTTCTGGT
orange1.1g020146m	Cs9g17020	orange1.1t00456	HSF	1112	1123	-	10.4844	6.89e-05	1	GAATATTCTATA
orange1.1g028094m	Cs9g16810	Cs1g08440	ERF	1582	1594	+	15.5156	3.64e-06	0.605	AAATGTCGGCGAA
orange1.1g028094m	Cs9g16810	Cs2g16940	ERF	711	723	+	11.6562	5.22e-05	1	ATAGGTCGGTCGG
orange1.1g028094m	Cs9g16810	Cs3g23270	ERF	1501	1513	+	14.2656	1.15e-05	0.781	CCACGTCGGCACT
orange1.1g028094m	Cs9g16810	Cs3g23270	ERF	188	200	-	13.5469	1.93e-05	0.781	CTGCGTCGGCGTA
orange1.1g028094m	Cs9g16810	Cs3g23270	ERF	395	407	+	12.0156	4.47e-05	1	TGTTGTCGGTATT
orange1.1g028094m	Cs9g16810	Cs3g23270	ERF	1249	1261	-	11.5625	5.42e-05	1	GTGGGTCGGTGGT
orange1.1g028094m	Cs9g16810	Cs4g09270	ERF	946	958	-	12.5469	3.45e-05	0.936	GGTGGTCGGCAGA
orange1.1g028094m	Cs9g16810	Cs5g33540	ERF	1181	1193	-	12.0938	4.31e-05	1	GGATGTCGGTTTA
orange1.1g028094m	Cs9g16810	Cs6g16070	ERF	730	742	+	11.6094	5.33e-05	1	TGTAGTCGGCAAA
orange1.1g028094m	Cs9g16810	Cs6g16070	ERF	315	327	+	9.78125	9.96e-05	1	GTGGGTCGGCTGG
orange1.1g028094m	Cs9g16810	Cs6g17530	ERF	1155	1167	+	14.8594	6.98e-06	0.72	CCATGTCGGCATT
orange1.1g028094m	Cs9g16810	Cs7g11810	ERF	1853	1865	-	11.3594	5.87e-05	1	GCGTGTCGGCTTC
orange1.1g028094m	Cs9g16810	Cs7g11810	ERF	1822	1834	-	10.3438	8.39e-05	1	GCGTGTCGGTTTC
orange1.1g028094m	Cs9g16810	orange1.1t00472	ERF	553	565	-	10.8594	7.09e-05	1	CGATGTCGATAAA
orange1.1g028094m	Cs9g16810	orange1.1t02436	ERF	650	662	-	14.3906	1.04e-05	0.781	TTAGGTCGGCCAC
orange1.1g028094m	Cs9g16810	orange1.1t02436	ERF	267	279	-	13.8281	1.6e-05	0.781	TAGTGTCGGCAAA
orange1.1g023148m	Cs9g15070	Cs1g08440	ERF	1585	1599	+	17.6406	5.96e-07	0.307	TGTCGGCGAACGTGG
orange1.1g023148m	Cs9g15070	Cs3g23270	ERF	183	197	-	9.95312	6.66e-05	0.913	CGTCGGCGTACAATT
orange1.1g023148m	Cs9g15070	Cs4g09270	ERF	948	962	-	9.5	7.86e-05	0.952	CGCCGGTGGTCGGCA
orange1.1g023148m	Cs9g15070	Cs5g33880	ERF	17	31	-	9.46875	7.95e-05	0.952	AGACGGTGTAGATGC
orange1.1g023148m	Cs9g15070	Cs6g16070	ERF	1266	1280	-	15.3438	4.07e-06	0.513	TGGCGGCGCAGGCTG
orange1.1g023148m	Cs9g15070	Cs6g17530	ERF	1158	1172	+	9.07812	9.1e-05	1	TGTCGGCATTATAGA
orange1.1g023148m	Cs9g15070	Cs7g11810	ERF	1682	1696	-	11.5781	3.4e-05	0.769	TGACGGCGGAATTTT
orange1.1g023148m	Cs9g15070	orange1.1t02314	ERF	1193	1207	-	10.1562	6.17e-05	0.907	TGGCGGCGAGAAAAC
orange1.1g023148m	Cs9g15070	orange1.1t02436	ERF	262	276	-	11.3281	3.8e-05	0.769	TGTCGGCAAAGCAAA
orange1.1g018596m	Cs9g14460	Cs1g08440	NAC	1025	1039	-	13.8906	1.17e-05	0.639	CTTGAACCACAAGCC
orange1.1g018596m	Cs9g14460	Cs2g16940	NAC	1124	1138	-	11.3438	5.83e-05	1	ATTGCGACTCAAGCA
orange1.1g018596m	Cs9g14460	Cs3g19420	NAC	1216	1230	+	12.8906	2.35e-05	0.932	CGTGCAAATTAAGCC
orange1.1g018596m	Cs9g14460	Cs3g19420	NAC	648	662	+	12.5	3.01e-05	1	CTTAAGCAGCAAGTA
orange1.1g018596m	Cs9g14460	Cs3g23190	NAC	1410	1424	-	11.5312	5.26e-05	1	ATTGACATGCACGCA
orange1.1g018596m	Cs9g14460	Cs4g06100	NAC	1348	1362	-	10.2969	9.96e-05	1	AGTAGAGTAGAAGCA
orange1.1g018596m	Cs9g14460	Cs5g33540	NAC	1951	1965	+	17.75	1.22e-07	0.0629	CGTGCGACACAAGCA
orange1.1g018596m	Cs9g14460	Cs6g17530	NAC	873	887	+	10.3906	9.52e-05	1	CGTGGGCCCCAATCA
orange1.1g018596m	Cs9g14460	orange1.1t00456	NAC	728	742	-	14.3281	8.33e-06	0.536	CTTGGGGACCAAGCA
orange1.1g018007m	Cs9g13930	Cs1g08440	bHLH	1307	1317	-	15.9863	1.87e-06	0.32	TGCAACTTGCA
orange1.1g018007m	Cs9g13930	Cs1g08440	bHLH	891	901	-	15.1233	5.31e-06	0.411	GGCAACTTGTC
orange1.1g018007m	Cs9g13930	Cs3g23270	bHLH	1289	1299	+	13.6301	1.93e-05	0.491	TTCCACTTGTC
orange1.1g018007m	Cs9g13930	Cs3g23270	bHLH	433	443	-	13.2877	2.38e-05	0.491	GCCAACTTGGA
orange1.1g018007m	Cs9g13930	Cs3g23270	bHLH	275	285	-	11.5616	6.02e-05	0.616	CGCAACTTGAA
orange1.1g018007m	Cs9g13930	Cs4g09270	bHLH	381	391	-	13.6986	1.84e-05	0.491	CACCACTTGCA
orange1.1g018007m	Cs9g13930	Cs5g12070	bHLH	1950	1960	+	9.78082	9.12e-05	0.671	GGCAACATGCC
orange1.1g018007m	Cs9g13930	Cs5g23210	bHLH	522	532	-	10.4384	8.21e-05	0.668	ATCAACTTGAT
orange1.1g018007m	Cs9g13930	Cs5g33540	bHLH	575	585	+	11.7534	5.45e-05	0.616	ATCAACTTGTT
orange1.1g018007m	Cs9g13930	Cs5g33540	bHLH	912	922	+	9.41096	9.64e-05	0.68	GACAACTAGCA
orange1.1g018007m	Cs9g13930	Cs6g17530	bHLH	401	411	-	14.9041	7.02e-06	0.411	GACAACTTGCA
orange1.1g018007m	Cs9g13930	Cs7g03980	bHLH	1797	1807	+	11.411	6.34e-05	0.616	ACCCACTTGAT
orange1.1g018007m	Cs9g13930	Cs7g04700	bHLH	806	816	-	13.5479	2.09e-05	0.491	TTCAACTTGCT
orange1.1g018007m	Cs9g13930	Cs7g04700	bHLH	299	309	+	11.5068	6.09e-05	0.616	TCCAACTTGAA
orange1.1g018007m	Cs9g13930	Cs7g04700	bHLH	954	964	-	9.54795	9.44e-05	0.68	ATCAACTAGCA
orange1.1g018007m	Cs9g13930	Cs9g03820	bHLH	1621	1631	-	13.6986	1.84e-05	0.491	ACCCACTTGGC
orange1.1g018007m	Cs9g13930	Cs9g03820	bHLH	554	564	-	12.5753	3.67e-05	0.527	CCCCACTTGTA
orange1.1g018007m	Cs9g13930	orange1.1t00456	bHLH	1989	1999	-	15.9863	1.87e-06	0.32	TGCAACTTGCA
orange1.1g048263m	Cs9g13690	Cs3g23270	MYB_related	1802	1816	+	13.5625	1.2e-05	0.457	TTTATGGATAAAAAT
orange1.1g048263m	Cs9g13690	Cs3g23270	MYB_related	1750	1764	-	11.3125	7.02e-05	0.659	ATTTTAGATAATATT
orange1.1g048263m	Cs9g13690	Cs4g09270	MYB_related	1250	1264	+	13.875	8.93e-06	0.411	TTATTGGATAAGAGT
orange1.1g048263m	Cs9g13690	Cs5g12070	MYB_related	110	124	-	11.3906	6.68e-05	0.651	TGTTTGGATAAAACG
orange1.1g048263m	Cs9g13690	Cs5g33880	MYB_related	1817	1831	-	15.3594	1.75e-06	0.173	TTTTTGGATAAGTTT
orange1.1g048263m	Cs9g13690	Cs9g03820	MYB_related	1904	1918	+	11.9844	4.41e-05	0.642	ATTAAGGATAAAATA
orange1.1g048263m	Cs9g13690	orange1.1t01021	MYB_related	1320	1334	+	10.9688	8.78e-05	0.727	GTTTTAGATAAAAAA
orange1.1g047334m	Cs9g13610	Cs1g08440	ERF	1579	1599	-	2.60938	7.75e-05	0.396	CCACGTTCGCCGACATTTCTC
orange1.1g047334m	Cs9g13610	Cs2g16940	ERF	1306	1326	+	3.59375	5.98e-05	0.357	CTACATCGACCGCCCCGGACG
orange1.1g047334m	Cs9g13610	Cs3g23190	ERF	1622	1642	-	15.9844	9.05e-07	0.0773	CCACCACCACCACCACCACCC
orange1.1g047334m	Cs9g13610	Cs3g23190	ERF	1619	1639	-	11.8906	4.72e-06	0.155	CCACCACCACCACCACCCTTG
orange1.1g047334m	Cs9g13610	Cs3g23190	ERF	1625	1645	-	11.6719	5.11e-06	0.155	GGCCCACCACCACCACCACCA
orange1.1g026385m	Cs9g13610	Cs3g23190	ERF	1624	1638	+	13.2812	5.26e-06	0.181	GTGGTGGTGGTGGTG
orange1.1g026385m	Cs9g13610	Cs3g23190	ERF	1627	1641	+	13.2812	5.26e-06	0.181	GTGGTGGTGGTGGTG
orange1.1g026385m	Cs9g13610	Cs3g23190	ERF	1621	1635	+	9.71875	2.06e-05	0.373	AGGGTGGTGGTGGTG
orange1.1g026385m	Cs9g13610	Cs3g23190	ERF	1630	1644	+	9.6875	2.08e-05	0.373	GTGGTGGTGGTGGGC
orange1.1g047334m	Cs9g13610	Cs3g23190	ERF	1628	1648	-	4.78125	4.33e-05	0.336	GATGGCCCACCACCACCACCA
orange1.1g047334m	Cs9g13610	Cs3g23190	ERF	1616	1636	-	3.25	6.55e-05	0.365	CCACCACCACCACCCTTGGAT
orange1.1g026385m	Cs9g13610	Cs3g23270	ERF	1021	1035	+	13.9688	3.9e-06	0.181	TTCGTGGCGGAGGCA
orange1.1g047334m	Cs9g13610	Cs3g23270	ERF	1019	1039	-	8.625	1.41e-05	0.23	TTAGTGCCTCCGCCACGAACA
orange1.1g047334m	Cs9g13610	Cs3g23270	ERF	148	168	-	7.73438	1.85e-05	0.257	CGTTTGCCGCAGCCGCTGAGG
orange1.1g026385m	Cs9g13610	Cs3g23270	ERF	1245	1259	-	7.70312	3.98e-05	0.383	GGGTCGGTGGTGGAT
orange1.1g026385m	Cs9g13610	Cs3g23270	ERF	150	164	+	7.53125	4.2e-05	0.383	TCAGCGGCTGCGGCA
orange1.1g047334m	Cs9g13610	Cs3g23270	ERF	1241	1261	+	4.21875	5.05e-05	0.336	ATTCATCCACCACCGACCCAC
orange1.1g047334m	Cs9g13610	Cs3g23270	ERF	145	165	-	4	5.36e-05	0.348	TTGCCGCAGCCGCTGAGGCTT
orange1.1g026385m	Cs9g13610	Cs3g23270	ERF	1242	1256	-	6.23438	6.2e-05	0.443	TCGGTGGTGGATGAA
orange1.1g047334m	Cs9g13610	Cs3g23270	ERF	1519	1539	+	2.23438	8.55e-05	0.419	GCCCTCCAGCCGCTGTGTCTG
orange1.1g026385m	Cs9g13610	Cs4g06100	ERF	1041	1055	+	4.60938	9.78e-05	0.525	GACATGGAGGTGGGG
orange1.1g047334m	Cs9g13610	Cs5g23210	ERF	1166	1186	-	9	1.25e-05	0.214	CCTCCCCCTCCGCCCGTCCCT
orange1.1g047334m	Cs9g13610	Cs5g33880	ERF	1970	1990	-	3.3125	6.44e-05	0.365	CTGACTCAGCTGCCATGTCAG
orange1.1g047334m	Cs9g13610	Cs6g16070	ERF	1266	1286	+	21.625	3.93e-08	0.0201	CAGCCTGCGCCGCCAACTAAG
orange1.1g026385m	Cs9g13610	Cs6g16070	ERF	1270	1284	-	17.625	6.25e-07	0.136	TAGTTGGCGGCGCAG
orange1.1g047334m	Cs9g13610	Cs6g16070	ERF	1263	1283	+	7.40625	2.04e-05	0.261	ACCCAGCCTGCGCCGCCAACT
orange1.1g026385m	Cs9g13610	Cs6g16070	ERF	944	958	-	8.71875	2.89e-05	0.375	GATCTGGTGGCGCAC
orange1.1g026385m	Cs9g13610	Cs6g16070	ERF	1267	1281	-	8.46875	3.13e-05	0.375	TTGGCGGCGCAGGCT
orange1.1g047334m	Cs9g13610	Cs6g16070	ERF	940	960	+	3.04688	6.91e-05	0.368	TATAGTGCGCCACCAGATCGA
orange1.1g026385m	Cs9g13610	Cs6g17530	ERF	653	667	-	12.3125	7.85e-06	0.225	GCAGCGGTGGTGGAA
orange1.1g047334m	Cs9g13610	Cs6g17530	ERF	649	669	+	8.32812	1.54e-05	0.233	TCTATTCCACCACCGCTGCTG
orange1.1g047334m	Cs9g13610	Cs6g17530	ERF	652	672	+	2.15625	8.72e-05	0.419	ATTCCACCACCGCTGCTGCAT
orange1.1g026385m	Cs9g13610	Cs6g17530	ERF	656	670	-	4.75	9.42e-05	0.515	GCAGCAGCGGTGGTG
orange1.1g026385m	Cs9g13610	Cs7g11810	ERF	1686	1700	-	13.7344	4.32e-06	0.181	GAGTTGACGGCGGAA
orange1.1g047334m	Cs9g13610	Cs7g11810	ERF	1682	1702	+	9.4375	1.09e-05	0.206	AAAATTCCGCCGTCAACTCAA
orange1.1g047334m	Cs9g13610	Cs9g03820	ERF	1622	1642	-	4.75	4.37e-05	0.336	CAGTCTTCGCCACCCACTTGG
orange1.1g026385m	Cs9g13610	orange1.1t00456	ERF	393	407	+	7.28125	4.54e-05	0.383	GCCAAGGCGGATGTA
orange1.1g047334m	Cs9g13610	orange1.1t00456	ERF	391	411	-	4.25	5.01e-05	0.336	ACCGTACATCCGCCTTGGCCG
orange1.1g047334m	Cs9g13610	orange1.1t00472	ERF	62	82	-	4.5625	4.6e-05	0.336	CTGCACTCGACGCCATCAGCC
orange1.1g026385m	Cs9g13610	orange1.1t00472	ERF	578	592	+	5.0625	8.65e-05	0.489	GGGGTGGTGGTTGTT
orange1.1g047334m	Cs9g13610	orange1.1t00472	ERF	59	79	-	1.73438	9.72e-05	0.441	CACTCGACGCCATCAGCCTTC
orange1.1g026385m	Cs9g13610	orange1.1t02314	ERF	1197	1211	-	17.4062	7.07e-07	0.136	GTTGTGGCGGCGAGA
orange1.1g047334m	Cs9g13610	orange1.1t02314	ERF	1193	1213	+	15.0781	1.35e-06	0.0877	GTTTTCTCGCCGCCACAACAC
orange1.1g026385m	Cs9g13610	orange1.1t02436	ERF	1074	1088	-	6.51562	5.71e-05	0.426	TTGGAGGTGGAGAAG
orange1.1g028060m	Cs9g10720	Cs1g08440	bHLH	1818	1827	+	12.1	7.98e-06	0.147	GACACGTGGC
orange1.1g028060m	Cs9g10720	Cs1g08440	bHLH	1818	1827	-	12.1	7.98e-06	0.147	GCCACGTGTC
orange1.1g028060m	Cs9g10720	Cs1g08440	bHLH	1931	1940	+	7.11667	4.34e-05	0.264	CCCACGTGTC
orange1.1g028060m	Cs9g10720	Cs1g08440	bHLH	1931	1940	-	7.11667	4.34e-05	0.264	GACACGTGGG
orange1.1g028060m	Cs9g10720	Cs1g08440	bHLH	1591	1600	+	5.6	6.96e-05	0.321	CGAACGTGGC
orange1.1g028060m	Cs9g10720	Cs1g08440	bHLH	1591	1600	-	5.6	6.96e-05	0.321	GCCACGTTCG
orange1.1g028060m	Cs9g10720	Cs3g19420	bHLH	1923	1932	+	8.01667	3.66e-05	0.26	GGCACGTTCA
orange1.1g028060m	Cs9g10720	Cs3g19420	bHLH	1923	1932	-	8.01667	3.66e-05	0.26	TGAACGTGCC
orange1.1g028060m	Cs9g10720	Cs3g23190	bHLH	1244	1253	+	8.01667	3.66e-05	0.26	GGCACATGCT
orange1.1g028060m	Cs9g10720	Cs3g23190	bHLH	1244	1253	-	8.01667	3.66e-05	0.26	AGCATGTGCC
orange1.1g028060m	Cs9g10720	Cs4g06100	bHLH	1195	1204	+	5	8.59e-05	0.352	TGCACGTGAA
orange1.1g028060m	Cs9g10720	Cs4g06100	bHLH	1195	1204	-	5	8.59e-05	0.352	TTCACGTGCA
orange1.1g028060m	Cs9g10720	Cs6g16070	bHLH	718	727	+	12.25	7.64e-06	0.147	GTCACGTGCG
orange1.1g028060m	Cs9g10720	Cs6g16070	bHLH	718	727	-	12.25	7.64e-06	0.147	CGCACGTGAC
orange1.1g028060m	Cs9g10720	Cs6g17530	bHLH	972	981	+	11.7333	1.04e-05	0.159	ACCACGTGGC
orange1.1g028060m	Cs9g10720	Cs6g17530	bHLH	972	981	-	11.7333	1.04e-05	0.159	GCCACGTGGT
orange1.1g028060m	Cs9g10720	Cs6g17530	bHLH	924	933	+	7.75	3.72e-05	0.26	TGCACGTGGG
orange1.1g028060m	Cs9g10720	Cs6g17530	bHLH	924	933	-	7.75	3.72e-05	0.26	CCCACGTGCA
orange1.1g028060m	Cs9g10720	Cs6g17530	bHLH	442	451	+	7.03333	4.6e-05	0.264	GCAACGTGGC
orange1.1g028060m	Cs9g10720	Cs6g17530	bHLH	442	451	-	7.03333	4.6e-05	0.264	GCCACGTTGC
orange1.1g028060m	Cs9g10720	Cs7g03980	bHLH	1912	1921	+	7.75	3.72e-05	0.26	CGCACGTGGA
orange1.1g028060m	Cs9g10720	Cs7g03980	bHLH	1912	1921	-	7.75	3.72e-05	0.26	TCCACGTGCG
orange1.1g028060m	Cs9g10720	Cs7g04700	bHLH	456	465	+	4.83333	8.94e-05	0.355	GGCACATGTC
orange1.1g028060m	Cs9g10720	Cs7g04700	bHLH	456	465	-	4.83333	8.94e-05	0.355	GACATGTGCC
orange1.1g028060m	Cs9g10720	Cs7g04700	bHLH	1241	1250	+	4.46667	9.76e-05	0.36	GGAACGTGGA
orange1.1g028060m	Cs9g10720	Cs7g04700	bHLH	1241	1250	-	4.46667	9.76e-05	0.36	TCCACGTTCC
orange1.1g028060m	Cs9g10720	Cs9g03820	bHLH	491	500	+	10.1	2.04e-05	0.26	ATCACGTGCT
orange1.1g028060m	Cs9g10720	Cs9g03820	bHLH	491	500	-	10.1	2.04e-05	0.26	AGCACGTGAT
orange1.1g028060m	Cs9g10720	orange1.1t00456	bHLH	1666	1675	+	12.1	7.98e-06	0.147	GCCACGTGTC
orange1.1g028060m	Cs9g10720	orange1.1t00456	bHLH	1666	1675	-	12.1	7.98e-06	0.147	GACACGTGGC
orange1.1g028060m	Cs9g10720	orange1.1t00456	bHLH	752	761	+	11.7833	1.01e-05	0.159	AGCGCGTGCC
orange1.1g028060m	Cs9g10720	orange1.1t00456	bHLH	752	761	-	11.7833	1.01e-05	0.159	GGCACGCGCT
orange1.1g028060m	Cs9g10720	orange1.1t00456	bHLH	648	657	+	5.95	6.56e-05	0.314	GTCACGTGAA
orange1.1g028060m	Cs9g10720	orange1.1t00456	bHLH	648	657	-	5.95	6.56e-05	0.314	TTCACGTGAC
orange1.1g028060m	Cs9g10720	orange1.1t01021	bHLH	1055	1064	+	5.98333	6.21e-05	0.308	GCCACGTGTA
orange1.1g028060m	Cs9g10720	orange1.1t01021	bHLH	1055	1064	-	5.98333	6.21e-05	0.308	TACACGTGGC
orange1.1g039409m	Cs9g10650	Cs1g08440	ERF	1572	1599	-	4.0625	6.03e-05	0.411	CCACGTTCGCCGACATTTCTCGCCTTAA
orange1.1g039409m	Cs9g10650	Cs2g16940	ERF	1123	1150	+	2.23438	9.8e-05	0.463	CTGCTTGAGTCGCAATTGCTATCGTCAA
orange1.1g039409m	Cs9g10650	Cs3g23190	ERF	1700	1727	+	2.20312	9.88e-05	0.463	CCGGTACAGCAGCCCCCTCTTCACTGAA
orange1.1g039409m	Cs9g10650	Cs3g23270	ERF	1012	1039	-	9.01562	1.48e-05	0.289	TTAGTGCCTCCGCCACGAACATCATTTT
orange1.1g039409m	Cs9g10650	Cs3g23270	ERF	1519	1546	+	6.5	3.02e-05	0.353	GCCCTCCAGCCGCTGTGTCTGTTCGTAT
orange1.1g039409m	Cs9g10650	Cs3g23270	ERF	138	165	-	6.3125	3.19e-05	0.353	TTGCCGCAGCCGCTGAGGCTTTTCAACT
orange1.1g039409m	Cs9g10650	Cs3g23270	ERF	141	168	-	5.70312	3.8e-05	0.356	CGTTTGCCGCAGCCGCTGAGGCTTTTCA
orange1.1g039409m	Cs9g10650	Cs4g09270	ERF	1958	1985	-	3.3125	7.39e-05	0.443	ATTTAATAGCTGCCACACTTTATACAAC
orange1.1g039409m	Cs9g10650	Cs5g12070	ERF	1171	1198	-	2.28125	9.68e-05	0.463	GTTTAGTAGTCGCCTTAAAGGAAATCTG
orange1.1g039409m	Cs9g10650	Cs5g23210	ERF	1159	1186	-	6.14062	3.35e-05	0.353	CCTCCCCCTCCGCCCGTCCCTTTTTTTG
orange1.1g039409m	Cs9g10650	Cs5g33880	ERF	1963	1990	-	12.9219	4.83e-06	0.25	CTGACTCAGCTGCCATGTCAGCATTCTC
orange1.1g039409m	Cs9g10650	Cs6g16070	ERF	1266	1293	+	21.2031	5.52e-08	0.0141	CAGCCTGCGCCGCCAACTAAGCCACAAC
orange1.1g039409m	Cs9g10650	Cs6g16070	ERF	1263	1290	+	3.79688	6.48e-05	0.414	ACCCAGCCTGCGCCGCCAACTAAGCCAC
orange1.1g039409m	Cs9g10650	Cs6g17530	ERF	655	682	+	4.73438	5e-05	0.372	CCACCACCGCTGCTGCATAAACAGAAGA
orange1.1g039409m	Cs9g10650	Cs9g03820	ERF	1618	1645	-	2.9375	8.16e-05	0.443	CTACAGTCTTCGCCACCCACTTGGCATT
orange1.1g039409m	Cs9g10650	orange1.1t00456	ERF	384	411	-	7.96875	1.98e-05	0.289	ACCGTACATCCGCCTTGGCCGTACAGCA
orange1.1g039409m	Cs9g10650	orange1.1t00456	ERF	1687	1714	-	5.54688	3.97e-05	0.356	AACGACTCGCCGCATCAGAGATTATCGC
orange1.1g039409m	Cs9g10650	orange1.1t00472	ERF	55	82	-	2.85938	8.33e-05	0.443	CTGCACTCGACGCCATCAGCCTTCGTCA
orange1.1g039409m	Cs9g10650	orange1.1t01021	ERF	877	904	-	3.89062	6.32e-05	0.414	GTTAGTAAGCCGCCCAAGTATTCGATTG
orange1.1g039409m	Cs9g10650	orange1.1t02314	ERF	1193	1220	+	19.2344	2.36e-07	0.0302	GTTTTCTCGCCGCCACAACACCCCCTCC
orange1.1g024484m	Cs9g10480	Cs1g08440	MYB	1864	1884	+	12.2812	2.75e-05	0.333	GTAGGTAACTTCCACCACCCA
orange1.1g024484m	Cs9g10480	Cs3g19420	MYB	412	432	-	10.3594	9.21e-05	0.371	TTGTCTAATTACCACCAAGCA
orange1.1g024484m	Cs9g10480	Cs3g23190	MYB	1621	1641	-	18.2188	1.3e-07	0.0326	CACCACCACCACCACCACCCT
orange1.1g024484m	Cs9g10480	Cs3g23190	MYB	1624	1644	-	15.0781	3.22e-06	0.202	GCCCACCACCACCACCACCAC
orange1.1g024484m	Cs9g10480	Cs3g23190	MYB	1765	1785	+	11.4219	4.83e-05	0.341	CTTTACTGTCCCCAACTAACC
orange1.1g024484m	Cs9g10480	Cs3g23190	MYB	1627	1647	-	11.1562	5.7e-05	0.341	ATGGCCCACCACCACCACCAC
orange1.1g024484m	Cs9g10480	Cs3g23270	MYB	1236	1256	+	11.7188	3.99e-05	0.341	CATCCATTCATCCACCACCGA
orange1.1g024484m	Cs9g10480	Cs3g23270	MYB	519	539	-	11.2344	5.43e-05	0.341	CACCCCTGCTCCCTCCAAACC
orange1.1g024484m	Cs9g10480	Cs4g09270	MYB	47	67	+	13.5312	1.12e-05	0.255	TCGAACCACTCACACCAACTA
orange1.1g024484m	Cs9g10480	Cs4g09270	MYB	1328	1348	-	11.4062	4.88e-05	0.341	TCTAGATTATTTAACCAACCA
orange1.1g024484m	Cs9g10480	Cs5g23210	MYB	895	915	-	13.9531	8.12e-06	0.255	CTTCATAATCACCACCAAAAC
orange1.1g024484m	Cs9g10480	Cs5g23210	MYB	119	139	-	10.2812	9.63e-05	0.372	CCTAATTTGTGTCACCAAATA
orange1.1g024484m	Cs9g10480	Cs5g33540	MYB	581	601	-	12.8281	1.88e-05	0.292	ATTTTACATCTTCACCAACAA
orange1.1g024484m	Cs9g10480	Cs5g33880	MYB	64	84	+	10.875	6.78e-05	0.371	TGATGCCTCTTCCACCAAAAC
orange1.1g024484m	Cs9g10480	Cs7g04700	MYB	1622	1642	-	10.5156	8.4e-05	0.371	ATGAGCAAGTTTCACCTAACT
orange1.1g024484m	Cs9g10480	Cs7g11810	MYB	204	224	-	13.5156	1.14e-05	0.255	TCTCAATACCCTCAACAAACC
orange1.1g024484m	Cs9g10480	Cs7g11810	MYB	232	252	-	12.8125	1.9e-05	0.292	ATTCAACACTCTCAACAAACC
orange1.1g024484m	Cs9g10480	orange1.1t00456	MYB	682	702	+	11.5312	4.51e-05	0.341	TTTTCAGTTGCCTACCAACCA
orange1.1g024484m	Cs9g10480	orange1.1t00472	MYB	578	598	-	11.9844	3.36e-05	0.341	TTTATAAACAACCACCACCCC
orange1.1g024484m	Cs9g10480	orange1.1t01021	MYB	649	669	-	10.75	7.31e-05	0.371	GACCCCCCCCCCCCCCTTCCC
orange1.1g024484m	Cs9g10480	orange1.1t01021	MYB	271	291	+	10.5156	8.4e-05	0.371	AATAAACTTCTACACCTACTA
orange1.1g024484m	Cs9g10480	orange1.1t02436	MYB	1304	1324	-	12	3.32e-05	0.341	ACAACACTCCTGCACCAACTT
orange1.1g018107m	Cs9g07650	Cs3g23190	HSF	1520	1534	+	12.7188	1.72e-05	1	GGAAGCATCCAGGAG
orange1.1g018107m	Cs9g07650	Cs7g04700	HSF	238	252	+	11.1094	3.94e-05	1	AGAAGCATCTGGTGC
orange1.1g018107m	Cs9g07650	Cs9g03820	HSF	1634	1648	+	9.46875	8.52e-05	1	CGAAGACTGTAGACG
orange1.1g018107m	Cs9g07650	orange1.1t02314	HSF	1346	1360	+	10.0938	6.42e-05	1	AGATCCTTCAAGAGA
orange1.1g018107m	Cs9g07650	orange1.1t02314	HSF	169	183	+	9.96875	6.8e-05	1	GGAGGATGCTGGAAT
orange1.1g003968m	Cs9g07440	Cs1g08440	CPP	338	350	+	9.89423	9.14e-05	0.351	AGAAATTTTAGTG
orange1.1g003968m	Cs9g07440	Cs2g16940	CPP	403	415	-	10.1058	6.8e-05	0.351	GAAAATTTAAAAA
orange1.1g003968m	Cs9g07440	Cs2g16940	CPP	570	582	-	10.0865	7.03e-05	0.351	TGAAATTTGAAAC
orange1.1g003968m	Cs9g07440	Cs2g16940	CPP	1797	1809	-	9.97115	7.88e-05	0.351	CAAAATTTAAAAT
orange1.1g003968m	Cs9g07440	Cs3g19420	CPP	139	151	+	10.5865	3.23e-05	0.351	AAAAATTTTAAAA
orange1.1g003968m	Cs9g07440	Cs3g19420	CPP	1938	1950	+	10.5673	3.36e-05	0.351	TCAAATTTTAACA
orange1.1g003968m	Cs9g07440	Cs3g23190	CPP	931	943	-	10.0673	7.23e-05	0.351	TAAAATTTTAAAA
orange1.1g003968m	Cs9g07440	Cs3g23190	CPP	61	73	+	9.94231	8.38e-05	0.351	GCAAATTTTGCAC
orange1.1g003968m	Cs9g07440	Cs3g23270	CPP	670	682	+	9.86538	9.43e-05	0.351	ATAAATTTTAATA
orange1.1g003968m	Cs9g07440	Cs5g12070	CPP	560	572	-	9.91346	8.87e-05	0.351	TTAAATTTTAAGG
orange1.1g003968m	Cs9g07440	Cs5g12070	CPP	1297	1309	+	9.81731	9.91e-05	0.351	CCGAATTTTGAAC
orange1.1g003968m	Cs9g07440	Cs7g03980	CPP	1363	1375	-	10.3846	4.62e-05	0.351	CTAAATTTGAAAA
orange1.1g003968m	Cs9g07440	Cs7g03980	CPP	559	571	-	10.1442	6.47e-05	0.351	GTAAATTTTAAAT
orange1.1g003968m	Cs9g07440	Cs7g03980	CPP	1695	1707	+	10.0096	7.6e-05	0.351	CTAAATTTTAGGA
orange1.1g003968m	Cs9g07440	Cs7g04700	CPP	1898	1910	-	10.8654	1.76e-05	0.351	CAAAATTTAAAAG
orange1.1g003968m	Cs9g07440	Cs9g03820	CPP	1797	1809	-	9.91346	8.87e-05	0.351	TTAAATTTTAAGG
orange1.1g003968m	Cs9g07440	orange1.1t00456	CPP	1834	1846	+	10.1442	6.47e-05	0.351	TTAAATTTTAAAC
orange1.1g003968m	Cs9g07440	orange1.1t00472	CPP	1042	1054	+	10.4615	4.09e-05	0.351	TCAAATTTTAATC
orange1.1g003968m	Cs9g07440	orange1.1t00472	CPP	674	686	+	9.86538	9.43e-05	0.351	ACAAATTTTGATA
orange1.1g003968m	Cs9g07440	orange1.1t01021	CPP	1080	1092	-	11.0385	1.37e-05	0.351	TGAAATTTTAAAC
orange1.1g003968m	Cs9g07440	orange1.1t01021	CPP	250	262	+	10.375	4.69e-05	0.351	AGAAATTTGAAAA
orange1.1g003968m	Cs9g07440	orange1.1t02314	CPP	1801	1813	+	9.81731	9.91e-05	0.351	AAAAATTTCAAAC
orange1.1g003968m	Cs9g07440	orange1.1t02436	CPP	1086	1098	+	10.6058	3.05e-05	0.351	CAAAATTTTGAAA
orange1.1g003787m	Cs9g05200	Cs3g19420	SBP	1450	1459	+	13.7179	6.46e-06	0.596	CGGTACGGCA
orange1.1g003787m	Cs9g05200	Cs3g19420	SBP	1448	1457	-	10.4423	9.68e-05	1	CCGTACCGAG
orange1.1g003787m	Cs9g05200	Cs5g33880	SBP	1348	1357	-	12.2115	2.54e-05	0.596	CCGTACCACA
orange1.1g003787m	Cs9g05200	orange1.1t00456	SBP	384	393	-	11.8846	3.26e-05	0.596	CCGTACAGCA
orange1.1g003787m	Cs9g05200	orange1.1t00456	SBP	386	395	+	11.8397	3.35e-05	0.596	CTGTACGGCC
orange1.1g044016m	Cs9g04850	Cs3g23190	ERF	1625	1639	-	10.7656	2.17e-05	0.34	CCACCACCACCACCA
orange1.1g044016m	Cs9g04850	Cs3g23190	ERF	1628	1642	-	10.7656	2.17e-05	0.34	CCACCACCACCACCA
orange1.1g044016m	Cs9g04850	Cs3g23190	ERF	1622	1636	-	9.28125	3.94e-05	0.439	CCACCACCACCACCC
orange1.1g044016m	Cs9g04850	Cs3g23270	ERF	1022	1036	-	12.7812	9e-06	0.34	GTGCCTCCGCCACGA
orange1.1g044016m	Cs9g04850	Cs3g23270	ERF	151	165	-	12.1094	1.22e-05	0.34	TTGCCGCAGCCGCTG
orange1.1g044016m	Cs9g04850	Cs3g23270	ERF	166	180	+	10.6094	2.31e-05	0.34	ACGATAGCGCCGCTA
orange1.1g044016m	Cs9g04850	Cs3g23270	ERF	154	168	-	9.23438	4.01e-05	0.439	CGTTTGCCGCAGCCG
orange1.1g044016m	Cs9g04850	Cs3g23270	ERF	1896	1910	+	8.4375	5.43e-05	0.528	ATGTAAGCGCCGTTG
orange1.1g044016m	Cs9g04850	Cs3g23270	ERF	186	200	+	7.65625	7.25e-05	0.578	TGTACGCCGACGCAG
orange1.1g044016m	Cs9g04850	Cs3g23270	ERF	1244	1258	+	6.8125	9.82e-05	0.636	CATCCACCACCGACC
orange1.1g044016m	Cs9g04850	Cs4g09270	ERF	951	965	+	6.89062	9.55e-05	0.636	CGACCACCGGCGTGT
orange1.1g044016m	Cs9g04850	Cs6g16070	ERF	1266	1280	+	20.7812	6.57e-08	0.0339	CAGCCTGCGCCGCCA
orange1.1g044016m	Cs9g04850	Cs6g16070	ERF	1269	1283	+	11.1406	1.86e-05	0.34	CCTGCGCCGCCAACT
orange1.1g044016m	Cs9g04850	Cs6g17530	ERF	652	666	+	10.7969	2.14e-05	0.34	ATTCCACCACCGCTG
orange1.1g044016m	Cs9g04850	Cs6g17530	ERF	655	669	+	7.4375	7.85e-05	0.603	CCACCACCGCTGCTG
orange1.1g044016m	Cs9g04850	Cs7g11810	ERF	1682	1696	+	11.75	1.43e-05	0.34	AAAATTCCGCCGTCA
orange1.1g044016m	Cs9g04850	Cs9g03820	ERF	1628	1642	-	8.82812	4.68e-05	0.503	CAGTCTTCGCCACCC
orange1.1g044016m	Cs9g04850	orange1.1t02314	ERF	1196	1210	+	11.5469	1.56e-05	0.34	TTCTCGCCGCCACAA
orange1.1g044016m	Cs9g04850	orange1.1t02436	ERF	1073	1087	+	6.92188	9.44e-05	0.636	TCTTCTCCACCTCCA
orange1.1g025382m	Cs9g03820	Cs1g08440	ERF	1586	1593	-	10.4381	9.22e-05	0.732	TCGCCGAC
orange1.1g025382m	Cs9g03820	Cs3g23190	ERF	1100	1107	-	11.9048	4.1e-05	0.656	TCGCCGCA
orange1.1g025382m	Cs9g03820	Cs3g23270	ERF	172	179	+	13.3333	1.6e-05	0.486	GCGCCGCT
orange1.1g025382m	Cs9g03820	Cs3g23270	ERF	171	178	-	11.7238	4.55e-05	0.656	GCGGCGCT
orange1.1g025382m	Cs9g03820	Cs3g23270	ERF	189	196	+	10.5905	7.86e-05	0.688	ACGCCGAC
orange1.1g025382m	Cs9g03820	Cs6g16070	ERF	1272	1279	+	17.4286	8.44e-07	0.303	GCGCCGCC
orange1.1g025382m	Cs9g03820	Cs6g16070	ERF	1271	1278	-	13.5429	1.44e-05	0.466	GCGGCGCA
orange1.1g025382m	Cs9g03820	Cs7g11810	ERF	1688	1695	+	12.0952	3.35e-05	0.656	CCGCCGTC
orange1.1g025382m	Cs9g03820	Cs9g03820	ERF	1227	1234	-	12.3143	3.03e-05	0.653	CCGGCGCA
orange1.1g025382m	Cs9g03820	orange1.1t00456	ERF	1701	1708	-	11.9048	4.1e-05	0.656	TCGCCGCA
orange1.1g025382m	Cs9g03820	orange1.1t01021	ERF	891	898	-	11.0571	6.03e-05	0.66	AAGCCGCC
orange1.1g025382m	Cs9g03820	orange1.1t02314	ERF	1199	1206	+	14.181	8.12e-06	0.416	TCGCCGCC
orange1.1g023169m	Cs9g03110	Cs1g08440	ERF	1911	1925	-	8.85938	9.39e-05	0.618	GTGCCCACGCCGGTA
orange1.1g023169m	Cs9g03110	Cs2g16940	ERF	1306	1320	+	9.25	8.09e-05	0.59	CTACATCGACCGCCC
orange1.1g023169m	Cs9g03110	Cs3g23190	ERF	1287	1301	+	10.8125	4.24e-05	0.436	TCTATGTTGCCGCCC
orange1.1g023169m	Cs9g03110	Cs3g23270	ERF	151	165	-	12.3125	2.09e-05	0.398	TTGCCGCAGCCGCTG
orange1.1g023169m	Cs9g03110	Cs4g09270	ERF	948	962	+	11.25	3.48e-05	0.413	TGCCGACCACCGGCG
orange1.1g023169m	Cs9g03110	Cs4g09270	ERF	487	501	+	9.54688	7.2e-05	0.59	TCGTTGCTGCCGCTT
orange1.1g023169m	Cs9g03110	Cs5g12070	ERF	1746	1760	+	15.1719	3.96e-06	0.241	CTCTTACTGCCGGCC
orange1.1g023169m	Cs9g03110	Cs5g23210	ERF	1172	1186	-	15.1094	4.13e-06	0.241	CCTCCCCCTCCGCCC
orange1.1g023169m	Cs9g03110	Cs6g16070	ERF	1266	1280	+	16.5625	1.47e-06	0.189	CAGCCTGCGCCGCCA
orange1.1g023169m	Cs9g03110	Cs7g04700	ERF	246	260	+	14.9375	4.62e-06	0.241	CTGGTGCTGCCGGCA
orange1.1g023169m	Cs9g03110	Cs7g04700	ERF	1942	1956	+	10.1719	5.58e-05	0.531	GGTACGTGGCCGGTG
orange1.1g023169m	Cs9g03110	Cs7g04700	ERF	1949	1963	-	9.51562	7.29e-05	0.59	ATGGGGTCACCGGCC
orange1.1g023169m	Cs9g03110	Cs7g11810	ERF	1682	1696	+	9.96875	6.08e-05	0.548	AAAATTCCGCCGTCA
orange1.1g023169m	Cs9g03110	orange1.1t00456	ERF	1733	1747	+	11.2969	3.41e-05	0.413	CCGGAATCTCCGGCT
orange1.1g023169m	Cs9g03110	orange1.1t00456	ERF	1583	1597	-	10.3125	5.26e-05	0.521	TTACTCCCACCGGCC
orange1.1g023169m	Cs9g03110	orange1.1t00456	ERF	1576	1590	+	9.23438	8.14e-05	0.59	TTGCATTGGCCGGTG
orange1.1g023169m	Cs9g03110	orange1.1t00472	ERF	639	653	-	11.8594	2.61e-05	0.401	CTGACGTGGCCGGTT
orange1.1g023169m	Cs9g03110	orange1.1t01021	ERF	1839	1853	+	14.875	4.81e-06	0.241	TCACTCTCGCCGGCT
orange1.1g023169m	Cs9g03110	orange1.1t01021	ERF	1846	1860	-	8.89062	9.28e-05	0.618	CGGGAAAAGCCGGCG
orange1.1g023169m	Cs9g03110	orange1.1t02314	ERF	1193	1207	+	11.6094	2.94e-05	0.413	GTTTTCTCGCCGCCA
orange1.1g023169m	Cs9g03110	orange1.1t02436	ERF	606	620	+	9.07812	8.64e-05	0.614	ATTGCTTAGCCGTCT
orange1.1g032112m	Cs9g02700	Cs3g19420	GATA	1982	2000	-	9.68116	1.77e-05	0.154	GATCATTATCAGAATCGTG
orange1.1g032112m	Cs9g02700	Cs3g19420	GATA	1982	2000	+	8.47826	2.96e-05	0.19	CACGATTCTGATAATGATC
orange1.1g032112m	Cs9g02700	Cs3g23190	GATA	1623	1641	-	12.4203	5.06e-06	0.0741	CACCACCACCACCACCACC
orange1.1g032112m	Cs9g02700	Cs3g23190	GATA	1620	1638	-	9.34783	2.04e-05	0.167	CACCACCACCACCACCCTT
orange1.1g032112m	Cs9g02700	Cs3g23190	GATA	1493	1511	+	6.27536	7.25e-05	0.317	CGTGGCCATCATTTTCAAC
orange1.1g032112m	Cs9g02700	Cs3g23190	GATA	1496	1514	+	5.98551	8.13e-05	0.324	GGCCATCATTTTCAACGTC
orange1.1g032112m	Cs9g02700	Cs3g23270	GATA	446	464	-	5.76812	8.84e-05	0.336	GATCAACAGTATGATCAAC
orange1.1g032112m	Cs9g02700	Cs3g23270	GATA	449	467	-	5.73913	8.94e-05	0.337	TTTGATCAACAGTATGATC
orange1.1g032112m	Cs9g02700	Cs5g23210	GATA	900	918	-	14.8551	1.52e-06	0.0315	CATCTTCATAATCACCACC
orange1.1g032112m	Cs9g02700	Cs5g23210	GATA	903	921	-	9	2.37e-05	0.171	TGTCATCTTCATAATCACC
orange1.1g032112m	Cs9g02700	Cs5g23210	GATA	1802	1820	-	8.37681	3.09e-05	0.19	AATGACCATCAACATCAAT
orange1.1g032112m	Cs9g02700	Cs5g23210	GATA	897	915	-	8.31884	3.16e-05	0.19	CTTCATAATCACCACCAAA
orange1.1g032112m	Cs9g02700	Cs5g23210	GATA	1799	1817	-	6.62319	6.32e-05	0.296	GACCATCAACATCAATACC
orange1.1g032112m	Cs9g02700	Cs7g03980	GATA	853	871	-	6.2029	7.46e-05	0.317	CATCTCCCATATCATCAAC
orange1.1g032112m	Cs9g02700	Cs7g04700	GATA	1776	1794	+	5.84058	8.6e-05	0.331	CACGATCAGAACAATCATT
orange1.1g032112m	Cs9g02700	orange1.1t00456	GATA	1226	1244	-	7.17391	5.06e-05	0.265	CTTCATTTTCATTTTCATT
orange1.1g032112m	Cs9g02700	orange1.1t00472	GATA	41	59	-	13.3043	3.3e-06	0.0548	CGTCATCCTAATCTTGATC
orange1.1g032112m	Cs9g02700	orange1.1t02436	GATA	739	757	+	9.18841	2.19e-05	0.171	CATTATCGTCAACATAATT
orange1.1g032112m	Cs9g02700	orange1.1t02436	GATA	730	748	+	8.42029	3.03e-05	0.19	CATTATAAACATTATCGTC
orange1.1g032112m	Cs9g02700	orange1.1t02436	GATA	432	450	-	5.85507	8.55e-05	0.331	CATGATCATGAGAAGGAAA
orange1.1g041081m	Cs9g02640	Cs1g08440	MYB	1862	1871	+	10.9619	7.98e-05	0.966	CGGTAGGTAA
orange1.1g041081m	Cs9g02640	Cs3g23190	MYB	1776	1785	-	11.2286	6.92e-05	0.916	GGTTAGTTGG
orange1.1g041081m	Cs9g02640	Cs3g23270	MYB	1664	1673	-	11.7048	5.36e-05	0.875	AGGTAGGTAA
orange1.1g041081m	Cs9g02640	Cs3g23270	MYB	1250	1259	-	10.6381	9.58e-05	1	GGGTCGGTGG
orange1.1g041081m	Cs9g02640	Cs5g23210	MYB	90	99	-	11.8286	4.85e-05	0.875	TGGTAGGTCC
orange1.1g041081m	Cs9g02640	Cs7g04700	MYB	96	105	-	10.7143	9.22e-05	1	GGTTAGGTCC
orange1.1g041081m	Cs9g02640	orange1.1t00456	MYB	693	702	-	12.5143	2.98e-05	0.875	TGGTTGGTAG
orange1.1g041081m	Cs9g02640	orange1.1t01021	MYB	282	291	-	10.8381	8.67e-05	1	TAGTAGGTGT
orange1.1g002476m	Cs9g02510	Cs3g19420	CAMTA	1283	1300	+	11.1562	5.33e-05	0.799	ACACATCTCAACCGTGTT
orange1.1g002476m	Cs9g02510	Cs3g19420	CAMTA	1162	1179	+	10.375	8.37e-05	0.911	CAGCTCTAAAACCGCGTA
orange1.1g002476m	Cs9g02510	Cs3g23190	CAMTA	1860	1877	-	16.1875	1.37e-06	0.235	CCGCTTGGAGACCGTGTA
orange1.1g002476m	Cs9g02510	Cs4g09270	CAMTA	558	575	-	11.2969	4.9e-05	0.799	CCCAGGCCCCAACGTGTG
orange1.1g002476m	Cs9g02510	Cs5g33540	CAMTA	1947	1964	-	11.8281	3.53e-05	0.764	GCTTGTGTCGCACGCGGG
orange1.1g002476m	Cs9g02510	Cs6g17530	CAMTA	1027	1044	+	10.2344	9.06e-05	0.911	TTGCCTCGGTAGCGCGTA
orange1.1g002476m	Cs9g02510	Cs7g04700	CAMTA	517	534	-	11.4219	4.54e-05	0.799	TTGTTTCGTAGCCGTGTG
orange1.1g002476m	Cs9g02510	Cs9g03820	CAMTA	1245	1262	+	14.625	5.1e-06	0.47	GCGTATCCTAACCGTGTT
orange1.1g002476m	Cs9g02510	orange1.1t00456	CAMTA	742	759	+	16.2812	1.26e-06	0.235	GCCGGTGTACAGCGCGTG
orange1.1g002476m	Cs9g02510	orange1.1t00456	CAMTA	744	761	+	10.4844	7.87e-05	0.88	CGGTGTACAGCGCGTGCC
orange1.1g002476m	Cs9g02510	orange1.1t00456	CAMTA	1524	1541	-	10.2031	9.22e-05	0.911	TCTTGTGGGTCCCGCGCT
orange1.1g019911m	Cs9g01750	Cs2g16940	MYB	465	479	+	12.4062	3.6e-05	0.623	TGTTATAGGTTAGGC
orange1.1g019911m	Cs9g01750	Cs3g23270	MYB	1305	1319	-	11.1719	9.66e-05	0.945	AGCGATGAGTTTGGT
orange1.1g019911m	Cs9g01750	Cs4g06100	MYB	1772	1786	+	12.3906	3.65e-05	0.623	TGATTGAAGTTTGGT
orange1.1g019911m	Cs9g01750	Cs5g23210	MYB	558	572	+	13.2031	1.62e-05	0.569	CTGGGAGGGTTTGGC
orange1.1g019911m	Cs9g01750	Cs5g33880	MYB	1900	1914	-	12.5	3.31e-05	0.623	TTATATAAGTTTGGT
orange1.1g019911m	Cs9g01750	Cs6g17530	MYB	313	327	-	11.25	9.15e-05	0.917	AGGTGTAAATTTGGT
orange1.1g019911m	Cs9g01750	Cs7g03980	MYB	151	165	-	13.2969	1.47e-05	0.569	TAGGACTAGTTTGGT
orange1.1g019911m	Cs9g01750	Cs7g04700	MYB	98	112	-	13.9375	6.93e-06	0.569	TAAGAAAGGTTAGGT
orange1.1g019911m	Cs9g01750	Cs7g04700	MYB	1615	1629	+	13.375	1.35e-05	0.569	TTAATACAGTTAGGT
orange1.1g019911m	Cs9g01750	Cs7g04700	MYB	703	717	-	11.125	9.98e-05	0.945	CATATATAGTTAGGC
orange1.1g019911m	Cs9g01750	orange1.1t01021	MYB	808	822	-	11.125	9.98e-05	0.945	TAATTATAATTAGGC
orange1.1g001971m	Cs9g01380	Cs3g19420	SBP	1450	1458	+	13.2476	1.54e-06	0.142	CGGTACGGC
orange1.1g001971m	Cs9g01380	Cs3g19420	SBP	1056	1064	+	11.3524	6.82e-05	0.829	CAGTACGGG
orange1.1g001971m	Cs9g01380	Cs4g09270	SBP	901	909	-	10.619	9.87e-05	0.927	AAGTACGGT
orange1.1g001971m	Cs9g01380	Cs5g33880	SBP	1350	1358	+	11.4	6.54e-05	0.829	TGGTACGGG
orange1.1g001971m	Cs9g01380	Cs7g11810	SBP	1709	1717	-	11.3429	7.15e-05	0.829	TTGTACGGT
orange1.1g001971m	Cs9g01380	Cs9g03820	SBP	1602	1610	+	11.4	6.54e-05	0.829	GAGTACGGT
orange1.1g001971m	Cs9g01380	orange1.1t00456	SBP	386	394	+	13.0381	3.02e-06	0.142	CTGTACGGC
orange1.1g001971m	Cs9g01380	orange1.1t00456	SBP	556	564	-	12.019	3.04e-05	0.736	GGGTACGGG
orange1.1g001971m	Cs9g01380	orange1.1t00456	SBP	403	411	+	11.181	7.87e-05	0.829	ATGTACGGT
orange1.1g001971m	Cs9g01380	orange1.1t00472	SBP	1415	1423	-	11.5524	5.65e-05	0.829	TGGTACGGT
orange1.1g011006m	Cs8g21020	Cs1g08440	G2-like	1622	1630	+	12.2329	4.9e-05	0.505	CAGAAAACA
orange1.1g011006m	Cs8g21020	Cs3g19420	G2-like	1609	1617	-	11.9726	6.71e-05	0.556	GTGAAAACA
orange1.1g011006m	Cs8g21020	Cs3g23190	G2-like	988	996	+	13.2603	1.18e-05	0.427	AAGAAAACA
orange1.1g011006m	Cs8g21020	Cs4g06100	G2-like	645	653	-	11.8493	8.23e-05	0.594	AAGAAAACT
orange1.1g011006m	Cs8g21020	Cs4g06100	G2-like	1322	1330	-	11.7123	9.5e-05	0.666	ATGAAAACC
orange1.1g011006m	Cs8g21020	Cs5g12070	G2-like	1215	1223	-	12.2329	4.9e-05	0.505	AAGAAAACC
orange1.1g011006m	Cs8g21020	Cs5g23210	G2-like	1115	1123	-	12.2329	4.9e-05	0.505	AAGAAAACC
orange1.1g011006m	Cs8g21020	Cs5g33880	G2-like	1058	1066	+	13.2603	1.18e-05	0.427	AAGAAAACA
orange1.1g011006m	Cs8g21020	Cs5g33880	G2-like	828	836	-	12.7397	2.37e-05	0.427	ATGAAAACA
orange1.1g011006m	Cs8g21020	Cs7g04700	G2-like	1859	1867	-	11.7123	9.5e-05	0.666	CTGAAAACA
orange1.1g011006m	Cs8g21020	Cs7g11810	G2-like	1169	1177	-	11.8493	8.23e-05	0.594	AAGAAAACT
orange1.1g011006m	Cs8g21020	Cs9g03820	G2-like	1259	1267	-	12.2329	4.9e-05	0.505	CAGAAAACA
orange1.1g011006m	Cs8g21020	orange1.1t02314	G2-like	1192	1200	-	12.4932	3.63e-05	0.505	GAGAAAACA
orange1.1g046581m	Cs8g20010	Cs4g06100	MYB	1478	1488	-	10.6719	9.31e-05	1	TAGCCGTTTCG
orange1.1g046581m	Cs8g20010	Cs9g03820	MYB	1692	1702	-	12.8125	2.51e-05	1	CGTGCGTTACA
orange1.1g046581m	Cs8g20010	orange1.1t02314	MYB	1849	1859	+	11.8594	5.38e-05	1	TAGCCGTTATA
orange1.1g047187m	Cs8g18860	Cs2g16940	G2-like	1377	1390	-	10.8655	6.63e-05	1	GAAAGATACTCACG
orange1.1g047187m	Cs8g18860	Cs3g23270	G2-like	195	208	-	12.3782	1.49e-05	1	GCAAGATTCTGCGT
orange1.1g047187m	Cs8g18860	Cs5g23210	G2-like	941	954	-	12.5126	1.29e-05	1	GCCAGATACTGTCA
orange1.1g047187m	Cs8g18860	Cs6g17530	G2-like	951	964	+	10.916	6.33e-05	1	GACAGATTCTGTGT
orange1.1g047187m	Cs8g18860	Cs9g03820	G2-like	1242	1255	-	10.8908	6.49e-05	1	TTAGGATACGCCGA
orange1.1g047187m	Cs8g18860	orange1.1t00456	G2-like	1333	1346	+	10.6975	7.69e-05	1	GTCAGATTTTCTGA
orange1.1g047187m	Cs8g18860	orange1.1t02436	G2-like	1970	1983	+	11.521	3.6e-05	1	TTAAGATTCTCTCC
orange1.1g010454m	Cs8g17390	Cs4g06100	AP2	1578	1587	+	10.6	7.09e-05	1	TCATCGGACA
orange1.1g010454m	Cs8g17390	Cs6g16070	AP2	624	633	+	10.4857	7.55e-05	1	ACCTCGGTCG
orange1.1g010454m	Cs8g17390	orange1.1t02314	AP2	1606	1615	+	10.4381	7.75e-05	1	TCCTCGTAAA
orange1.1g023588m	Cs8g16430	Cs1g08440	GATA	1495	1509	-	14.6719	6.1e-06	1	AGATTTGGATCTCAA
orange1.1g023588m	Cs8g16430	Cs3g23190	GATA	1589	1603	+	11.75	4.75e-05	1	TAAAATGGATCTGGA
orange1.1g023588m	Cs8g16430	Cs5g33540	GATA	1270	1284	-	11.8906	4.38e-05	1	AATTTTGGATCTCAT
orange1.1g023588m	Cs8g16430	Cs6g17530	GATA	678	692	+	10.75	8.12e-05	1	GAAGACAGATCTTAG
orange1.1g023588m	Cs8g16430	orange1.1t02436	GATA	157	171	-	15.0156	4.51e-06	1	AAGTATAGATCTGAG
orange1.1g036039m	Cs8g15030	Cs4g09270	bZIP	694	704	-	7.75	8.24e-05	0.95	TGTTACGTCAT
orange1.1g036039m	Cs8g15030	Cs4g09270	bZIP	693	703	+	7.54688	8.71e-05	0.977	TATGACGTAAC
orange1.1g036039m	Cs8g15030	Cs5g33880	bZIP	1083	1093	+	15.5469	3.16e-06	0.543	GATTACGTCAT
orange1.1g036039m	Cs8g15030	Cs5g33880	bZIP	1084	1094	-	13.4219	9.36e-06	0.87	GATGACGTAAT
orange1.1g036039m	Cs8g15030	orange1.1t00456	bZIP	1431	1441	+	8.82812	5.84e-05	0.95	CATGACGTGGC
orange1.1g036039m	Cs8g15030	orange1.1t00472	bZIP	644	654	-	12.2812	1.38e-05	0.87	GCTGACGTGGC
orange1.1g036039m	Cs8g15030	orange1.1t01021	bZIP	325	335	+	9.40625	4.7e-05	0.95	GGTGATGTCAA
orange1.1g036039m	Cs8g15030	orange1.1t02436	bZIP	508	518	-	8.46875	6.54e-05	0.95	GATGACATCAA
orange1.1g026855m	Cs8g14710	Cs3g23190	MYB	1839	1848	-	13.6632	1e-05	1	GGGATAAGGT
orange1.1g026855m	Cs8g14710	Cs3g23190	MYB	1876	1885	-	11.2632	6.74e-05	1	GGGATAAGCC
orange1.1g026855m	Cs8g14710	Cs5g12070	MYB	1425	1434	-	12.3263	3.34e-05	1	CAGATCAGGC
orange1.1g026855m	Cs8g14710	Cs5g33540	MYB	1566	1575	-	12.6526	2.76e-05	1	CTGATAAGGA
orange1.1g026855m	Cs8g14710	Cs7g04700	MYB	448	457	-	13.3474	1.19e-05	1	CCGATAAGGC
orange1.1g026855m	Cs8g14710	orange1.1t02314	MYB	1537	1546	-	11.7579	4.94e-05	1	TTGATAAGGA
orange1.1g026855m	Cs8g14710	orange1.1t02436	MYB	1495	1504	-	12.6526	2.76e-05	1	TTGATAAGGG
orange1.1g026855m	Cs8g14710	orange1.1t02436	MYB	312	321	-	11.7895	4.62e-05	1	CAGATAAGCC
orange1.1g047012m	Cs8g12650	Cs3g23270	MYB	147	157	+	17.5	7.02e-07	0.362	GCCTCAGCGGC
orange1.1g047012m	Cs8g12650	Cs3g23270	MYB	1527	1537	-	10.425	6.69e-05	1	GACACAGCGGC
orange1.1g047012m	Cs8g12650	Cs4g06100	MYB	1575	1585	+	10.825	5.33e-05	1	AGCTCATCGGA
orange1.1g047012m	Cs8g12650	Cs5g23210	MYB	1171	1181	-	9.9875	8.18e-05	1	CCCTCCGCCCG
orange1.1g047012m	Cs8g12650	Cs5g33880	MYB	295	305	-	10.95	5.08e-05	1	ACCTCAGGGGA
orange1.1g047012m	Cs8g12650	Cs9g03820	MYB	1593	1603	+	10.6625	5.77e-05	1	ACCTCTGCGGA
orange1.1g047012m	Cs8g12650	orange1.1t00456	MYB	1484	1494	-	10.175	7.59e-05	1	AGCTAGGCGCG
orange1.1g001406m	Cs8g11880	Cs2g16940	CAMTA	277	285	-	12.1143	3.37e-05	1	AGGGCGCGT
orange1.1g001406m	Cs8g11880	Cs3g19420	CAMTA	1170	1178	+	12.4	1.95e-05	1	AAACCGCGT
orange1.1g001406m	Cs8g11880	Cs4g09270	CAMTA	514	522	+	13.2381	1.07e-06	0.408	GCACCGCGT
orange1.1g001406m	Cs8g11880	Cs5g33540	CAMTA	1945	1953	+	11.6762	5.97e-05	1	GTCCCGCGT
orange1.1g001406m	Cs8g11880	Cs6g16070	CAMTA	647	655	-	12	4.22e-05	1	GACCCGCGT
orange1.1g001406m	Cs8g11880	Cs6g17530	CAMTA	1035	1043	+	11.9524	4.41e-05	1	GTAGCGCGT
orange1.1g001406m	Cs8g11880	orange1.1t00456	CAMTA	750	758	+	12.3333	2.4e-05	1	ACAGCGCGT
orange1.1g001406m	Cs8g11880	orange1.1t00456	CAMTA	609	617	+	11.3905	8.03e-05	1	ATTCCGCGT
orange1.1g019057m	Cs8g10600	Cs1g08440	Trihelix	1000	1017	+	14.8529	1.14e-06	0.587	TTCCAAACATGCCCTTAA
orange1.1g019057m	Cs8g10600	Cs5g12070	Trihelix	1210	1227	-	13.3382	1.05e-05	0.729	TGACAAGAAAACCCTAAA
orange1.1g019057m	Cs8g10600	Cs5g12070	Trihelix	972	989	+	10.8971	9.09e-05	1	TTCGCACTTAACCCTTAT
orange1.1g019057m	Cs8g10600	Cs6g16070	Trihelix	1568	1585	+	11.5147	5.83e-05	0.947	TTACTATAATACCCTAAT
orange1.1g019057m	Cs8g10600	Cs6g17530	Trihelix	585	602	+	12.6765	2.14e-05	0.729	TTAAAAGAAAGCCCTTAA
orange1.1g019057m	Cs8g10600	Cs7g03980	Trihelix	393	410	-	11.2647	7.02e-05	0.985	TTCCAAATGCACCCTAAA
orange1.1g019057m	Cs8g10600	Cs7g11810	Trihelix	1515	1532	+	11.2941	6.87e-05	0.985	TTCTTTTTTTGCCCTTAA
orange1.1g019057m	Cs8g10600	Cs9g03820	Trihelix	153	170	+	11.5147	5.83e-05	0.947	GTATCCGGATACCCTTAA
orange1.1g019057m	Cs8g10600	orange1.1t02314	Trihelix	1823	1840	+	11.3971	6.37e-05	0.963	TGACAAAAAGACCCTCAA
orange1.1g019057m	Cs8g10600	orange1.1t02436	Trihelix	1926	1943	-	13.6471	7.23e-06	0.729	GTGAACCATTGCCCTTAA
orange1.1g044691m	Cs8g07470	Cs3g19420	bZIP	1905	1919	-	5.10938	7.57e-05	0.541	CGACATGATGTGTCA
orange1.1g044691m	Cs8g07470	Cs3g23190	bZIP	1967	1981	-	5.32812	7.12e-05	0.541	ATGACTGACCTGTCG
orange1.1g044691m	Cs8g07470	Cs3g23270	bZIP	1499	1513	-	15.9062	1.59e-06	0.113	AGTGCCGACGTGGAT
orange1.1g044691m	Cs8g07470	Cs5g33540	bZIP	1838	1852	-	10.125	1.62e-05	0.244	TTTTCTGATGTGGAC
orange1.1g044691m	Cs8g07470	Cs5g33880	bZIP	1966	1980	+	16.8438	1.01e-06	0.0865	AATGCTGACATGGCA
orange1.1g044691m	Cs8g07470	Cs6g17530	bZIP	1153	1167	-	13.375	4.89e-06	0.148	AATGCCGACATGGCA
orange1.1g044691m	Cs8g07470	Cs7g04700	bZIP	1179	1193	+	9.75	1.84e-05	0.256	GCTGCTGATATGGCA
orange1.1g044691m	Cs8g07470	Cs9g03820	bZIP	698	712	-	6.20312	5.55e-05	0.525	TATACTTACGTGGTT
orange1.1g044691m	Cs8g07470	Cs9g03820	bZIP	886	900	+	5.82812	6.18e-05	0.525	TAAGATAACGTGGCC
orange1.1g044691m	Cs8g07470	orange1.1t00456	bZIP	1428	1442	+	11.9844	8.34e-06	0.184	TCCCATGACGTGGCC
orange1.1g044691m	Cs8g07470	orange1.1t00456	bZIP	132	146	+	5.65625	6.49e-05	0.525	GTATATGACATGGAT
orange1.1g044691m	Cs8g07470	orange1.1t00472	bZIP	643	657	-	22.5312	1.84e-08	0.00949	TAAGCTGACGTGGCC
orange1.1g044691m	Cs8g07470	orange1.1t02314	bZIP	1148	1162	+	5.07812	7.64e-05	0.541	ATCACATACGTGGCC
orange1.1g044691m	Cs8g07470	orange1.1t02436	bZIP	1364	1378	+	5.75	6.32e-05	0.525	TGGTCTTATGTGTCA
orange1.1g013197m	Cs8g06020	Cs1g08440	bZIP	1819	1826	+	10.5489	5.47e-05	0.362	ACACGTGG
orange1.1g013197m	Cs8g06020	Cs1g08440	bZIP	1819	1826	-	10.5489	5.47e-05	0.362	CCACGTGT
orange1.1g013197m	Cs8g06020	Cs1g08440	bZIP	1932	1939	+	10.5489	5.47e-05	0.362	CCACGTGT
orange1.1g013197m	Cs8g06020	Cs1g08440	bZIP	1932	1939	-	10.5489	5.47e-05	0.362	ACACGTGG
orange1.1g013197m	Cs8g06020	Cs3g23270	bZIP	1610	1617	+	10.5489	5.47e-05	0.362	ACACGGGT
orange1.1g013197m	Cs8g06020	Cs3g23270	bZIP	1610	1617	-	10.5489	5.47e-05	0.362	ACCCGTGT
orange1.1g013197m	Cs8g06020	Cs4g06100	bZIP	1093	1100	+	16.1805	1.04e-05	0.191	ACACGTGT
orange1.1g013197m	Cs8g06020	Cs4g06100	bZIP	1093	1100	-	16.1805	1.04e-05	0.191	ACACGTGT
orange1.1g013197m	Cs8g06020	Cs4g06100	bZIP	1861	1868	+	9.74436	9.61e-05	0.529	TCACGTGT
orange1.1g013197m	Cs8g06020	Cs4g06100	bZIP	1861	1868	-	9.74436	9.61e-05	0.529	ACACGTGA
orange1.1g013197m	Cs8g06020	orange1.1t00456	bZIP	1667	1674	+	10.5489	5.47e-05	0.362	CCACGTGT
orange1.1g013197m	Cs8g06020	orange1.1t00456	bZIP	1667	1674	-	10.5489	5.47e-05	0.362	ACACGTGG
orange1.1g013197m	Cs8g06020	orange1.1t00472	bZIP	147	154	+	16.1805	1.04e-05	0.191	ACACGTGT
orange1.1g013197m	Cs8g06020	orange1.1t00472	bZIP	147	154	-	16.1805	1.04e-05	0.191	ACACGTGT
orange1.1g013197m	Cs8g06020	orange1.1t01021	bZIP	1056	1063	+	10.5489	5.47e-05	0.362	CCACGTGT
orange1.1g013197m	Cs8g06020	orange1.1t01021	bZIP	1056	1063	-	10.5489	5.47e-05	0.362	ACACGTGG
orange1.1g022048m	Cs8g04050	Cs2g16940	MYB_related	280	288	-	13.0147	4.47e-05	1	CTTAGGGCG
orange1.1g022048m	Cs8g04050	Cs3g23190	MYB_related	1297	1305	-	14.1471	7.95e-06	1	GTTAGGGCG
orange1.1g022048m	Cs8g04050	Cs3g23270	MYB_related	1275	1283	-	13.3971	2.8e-05	1	GTTAGGGTG
orange1.1g022048m	Cs8g04050	Cs5g33880	MYB_related	1006	1014	+	11.4412	8.49e-05	1	TTTAGGTCT
orange1.1g022048m	Cs8g04050	Cs7g03980	MYB_related	393	401	+	13.4265	2.28e-05	1	TTTAGGGTG
orange1.1g022048m	Cs8g04050	Cs7g04700	MYB_related	96	104	-	11.6912	7.52e-05	1	GTTAGGTCC
orange1.1g022048m	Cs8g04050	orange1.1t02436	MYB_related	655	663	-	13.7941	1.31e-05	1	ATTAGGTCG
orange1.1g021503m	Cs8g02740	Cs3g23270	MYB	1663	1677	-	12.2031	4.09e-05	0.659	TTGGAGGTAGGTAAT
orange1.1g021503m	Cs8g02740	Cs4g06100	MYB	1775	1789	+	11.2656	9.46e-05	0.799	TTGAAGTTTGGTACA
orange1.1g021503m	Cs8g02740	Cs5g12070	MYB	875	889	+	11.6719	6.77e-05	0.737	AATTATTTTGGTGAA
orange1.1g021503m	Cs8g02740	Cs5g33540	MYB	1397	1411	-	11.8125	6e-05	0.737	TACGTAGTTGGTGAC
orange1.1g021503m	Cs8g02740	Cs5g33540	MYB	577	591	+	11.3438	8.88e-05	0.785	CAACTTGTTGGTGAA
orange1.1g021503m	Cs8g02740	Cs7g03980	MYB	12	26	-	12.5312	2.89e-05	0.644	TATGTGTTTGGTAAA
orange1.1g021503m	Cs8g02740	Cs7g03980	MYB	148	162	-	11.2031	9.94e-05	0.812	GACTAGTTTGGTAAT
orange1.1g021503m	Cs8g02740	Cs7g04700	MYB	1618	1632	+	12.9062	1.87e-05	0.594	ATACAGTTAGGTGAA
orange1.1g021503m	Cs8g02740	orange1.1t00456	MYB	692	706	-	14.4062	1.52e-06	0.324	TAAATGGTTGGTAGG
orange1.1g021503m	Cs8g02740	orange1.1t02436	MYB	1300	1314	+	11.875	5.65e-05	0.737	AATTAAGTTGGTGCA
orange1.1g023196m	Cs7g31610	Cs4g06100	MYB	1723	1736	+	11.3906	6.72e-05	0.759	TTCCTCATCAACAC
orange1.1g023196m	Cs7g31610	Cs5g12070	MYB	1657	1670	+	11.2812	7.31e-05	0.759	ACTCTTATCTTATT
orange1.1g023196m	Cs7g31610	Cs5g33540	MYB	1565	1578	+	12.5156	2.68e-05	0.753	GTCCTTATCAGCAC
orange1.1g023196m	Cs7g31610	Cs5g33880	MYB	1144	1157	-	11.0156	8.71e-05	0.768	TATATTATCCTCTT
orange1.1g023196m	Cs7g31610	Cs6g16070	MYB	1875	1888	+	11.2812	7.31e-05	0.759	AGCCTCATCTTGTC
orange1.1g023196m	Cs7g31610	Cs6g17530	MYB	854	867	+	12.4062	2.92e-05	0.753	GATCTCATCTTCAC
orange1.1g023196m	Cs7g31610	Cs9g03820	MYB	884	897	-	11.7344	4.98e-05	0.753	CACGTTATCTTAAC
orange1.1g023196m	Cs7g31610	orange1.1t02314	MYB	1536	1549	+	10.9375	9.13e-05	0.768	TTCCTTATCAAGAT
orange1.1g038194m	Cs7g30830	Cs1g08440	ERF	1755	1764	-	10.907	7.56e-05	0.617	CACTGCTTCC
orange1.1g038194m	Cs7g30830	Cs3g23190	ERF	1555	1564	-	12.0581	3.83e-05	0.555	CGCTGCTCCA
orange1.1g038194m	Cs7g30830	Cs3g23190	ERF	1097	1106	-	10.8837	7.65e-05	0.617	CGCCGCACTT
orange1.1g038194m	Cs7g30830	Cs3g23190	ERF	1709	1718	+	10.3953	9.95e-05	0.676	CAGCCCCCTC
orange1.1g038194m	Cs7g30830	Cs3g23270	ERF	168	177	-	10.4884	9.38e-05	0.664	CGGCGCTATC
orange1.1g038194m	Cs7g30830	Cs3g23270	ERF	1898	1907	-	10.4884	9.38e-05	0.664	CGGCGCTTAC
orange1.1g038194m	Cs7g30830	Cs3g23270	ERF	546	555	-	10.4302	9.79e-05	0.674	CGGTGCATTC
orange1.1g038194m	Cs7g30830	Cs6g16070	ERF	1268	1277	-	12.1512	3.53e-05	0.553	CGGCGCAGGC
orange1.1g038194m	Cs7g30830	Cs6g16070	ERF	1273	1282	+	10.6163	8.81e-05	0.664	CGCCGCCAAC
orange1.1g038194m	Cs7g30830	Cs6g17530	ERF	416	425	-	12.6977	2.41e-05	0.497	CGGTGGTCCC
orange1.1g038194m	Cs7g30830	Cs6g17530	ERF	662	671	+	10.8721	7.71e-05	0.617	CGCTGCTGCA
orange1.1g038194m	Cs7g30830	Cs6g17530	ERF	659	668	+	10.7093	8.37e-05	0.645	CACCGCTGCT
orange1.1g038194m	Cs7g30830	Cs7g03980	ERF	1904	1913	-	11.6395	4.96e-05	0.581	CGGTGCTCTT
orange1.1g038194m	Cs7g30830	orange1.1t00456	ERF	1726	1735	-	14.314	7.24e-06	0.458	CGGTGCCCAC
orange1.1g038194m	Cs7g30830	orange1.1t02314	ERF	1200	1209	+	11.2791	6.13e-05	0.597	CGCCGCCACA
orange1.1g024563m	Cs7g30790	Cs1g08440	Trihelix	1908	1922	+	11.9375	2.96e-05	0.495	TACTACCGGCGTGGG
orange1.1g024563m	Cs7g30790	Cs2g16940	Trihelix	1564	1578	-	14.9375	5.04e-06	0.289	TCCCTCCGGTGACAA
orange1.1g019413m	Cs7g30790	Cs2g16940	Trihelix	1567	1577	+	13.625	1.07e-05	0.554	TCACCGGAGGG
orange1.1g019413m	Cs7g30790	Cs2g16940	Trihelix	772	782	-	10.5312	5.38e-05	0.803	CCATCGGAAAA
orange1.1g024563m	Cs7g30790	Cs3g23270	Trihelix	187	201	+	9.9375	7.48e-05	0.705	GTACGCCGACGCAGA
orange1.1g019413m	Cs7g30790	Cs4g06100	Trihelix	1364	1374	+	10.1875	6.26e-05	0.803	CCGACGGAAAT
orange1.1g024563m	Cs7g30790	Cs4g06100	Trihelix	1361	1375	-	10.0781	7.05e-05	0.705	GATTTCCGTCGGAAG
orange1.1g024563m	Cs7g30790	Cs4g06100	Trihelix	1359	1373	+	10	7.29e-05	0.705	TACTTCCGACGGAAA
orange1.1g019413m	Cs7g30790	Cs4g06100	Trihelix	1360	1370	-	9.39062	8.67e-05	0.913	CCGTCGGAAGT
orange1.1g024563m	Cs7g30790	Cs4g09270	Trihelix	951	965	-	12.0938	2.73e-05	0.495	ACACGCCGGTGGTCG
orange1.1g024563m	Cs7g30790	Cs4g09270	Trihelix	952	966	+	9.95312	7.43e-05	0.705	GACCACCGGCGTGTT
orange1.1g019413m	Cs7g30790	Cs4g09270	Trihelix	954	964	+	9.07812	9.73e-05	0.948	CCACCGGCGTG
orange1.1g024563m	Cs7g30790	Cs5g33540	Trihelix	857	871	-	12.0312	2.82e-05	0.495	TGGCTCCGCTGACAA
orange1.1g019413m	Cs7g30790	Cs6g16070	Trihelix	1123	1133	-	16.375	2.06e-06	0.266	TCACCGGAAAT
orange1.1g024563m	Cs7g30790	Cs6g16070	Trihelix	1122	1136	+	14.4844	6.82e-06	0.319	GATTTCCGGTGACCG
orange1.1g024563m	Cs7g30790	Cs6g16070	Trihelix	1270	1284	+	9.29688	9.73e-05	0.752	CTGCGCCGCCAACTA
orange1.1g024563m	Cs7g30790	Cs7g04700	Trihelix	1945	1959	-	13.4531	1.29e-05	0.349	GGTCACCGGCCACGT
orange1.1g019413m	Cs7g30790	Cs7g04700	Trihelix	1948	1958	+	10.2656	6.04e-05	0.803	TGGCCGGTGAC
orange1.1g024563m	Cs7g30790	Cs7g11810	Trihelix	1683	1697	+	11.5156	3.65e-05	0.516	AAATTCCGCCGTCAA
orange1.1g019413m	Cs7g30790	Cs9g03820	Trihelix	1228	1238	+	12.7344	1.82e-05	0.628	GCGCCGGAACC
orange1.1g024563m	Cs7g30790	Cs9g03820	Trihelix	1225	1239	-	9.67188	8.36e-05	0.708	GGGTTCCGGCGCATA
orange1.1g019413m	Cs7g30790	orange1.1t00456	Trihelix	1719	1729	-	15.5469	3.25e-06	0.336	CCACCGGAGAT
orange1.1g024563m	Cs7g30790	orange1.1t00456	Trihelix	1718	1732	+	13.5625	1.21e-05	0.349	GATCTCCGGTGGGCA
orange1.1g019413m	Cs7g30790	orange1.1t00456	Trihelix	1738	1748	-	12.1875	2.43e-05	0.628	CAGCCGGAGAT
orange1.1g019413m	Cs7g30790	orange1.1t00456	Trihelix	1730	1740	+	11.5312	3.44e-05	0.657	GCACCGGAATC
orange1.1g024563m	Cs7g30790	orange1.1t00456	Trihelix	1727	1741	-	10.3438	6.28e-05	0.689	AGATTCCGGTGCCCA
orange1.1g019413m	Cs7g30790	orange1.1t00456	Trihelix	56	66	-	9.67188	7.87e-05	0.883	GTACCGGAAAT
orange1.1g024563m	Cs7g30790	orange1.1t01021	Trihelix	1842	1856	-	9.64062	8.47e-05	0.708	AAAAGCCGGCGAGAG
orange1.1g020026m	Cs7g29820	Cs3g19420	bZIP	178	188	-	13.8906	1.22e-05	0.63	CCCAGCTGTAA
orange1.1g020026m	Cs7g29820	Cs5g12070	bZIP	737	747	+	14.3594	8.58e-06	0.524	ACCAGCTGGAA
orange1.1g020026m	Cs7g29820	Cs5g33540	bZIP	1419	1429	-	14.2969	9.14e-06	0.524	TCTAGCTGGCA
orange1.1g020026m	Cs7g29820	Cs5g33540	bZIP	1695	1705	+	10.5156	7.94e-05	0.925	GCTGCCTGTCA
orange1.1g020026m	Cs7g29820	Cs7g04700	bZIP	976	986	+	15.375	3.83e-06	0.516	GTCGGCTGGCA
orange1.1g020026m	Cs7g29820	orange1.1t00456	bZIP	1475	1485	+	15	5.3e-06	0.516	CCCGGCTGTCG
orange1.1g020026m	Cs7g29820	orange1.1t00456	bZIP	1741	1751	+	12.0938	3.74e-05	0.838	TCCGGCTGTAA
orange1.1g018407m	Cs7g29580	Cs3g19420	WRKY	207	218	-	11.2812	5.48e-05	0.865	AATGTTGACTCT
orange1.1g018407m	Cs7g29580	Cs3g23190	WRKY	1752	1763	-	13.3906	1.78e-05	0.851	AGAGTTGACCTT
orange1.1g018407m	Cs7g29580	Cs3g23190	WRKY	1910	1921	-	10.2344	8.61e-05	0.867	GATGTTGACTGC
orange1.1g018407m	Cs7g29580	Cs4g09270	WRKY	1564	1575	+	16.375	1.81e-06	0.466	TTCGTTGACTTT
orange1.1g018407m	Cs7g29580	Cs5g12070	WRKY	214	225	+	10.125	8.9e-05	0.867	AGCTTTGACCTA
orange1.1g018407m	Cs7g29580	Cs5g33880	WRKY	376	387	+	10.4531	7.82e-05	0.867	TTGGTTGACCGT
orange1.1g018407m	Cs7g29580	Cs5g33880	WRKY	784	795	-	10.4531	7.82e-05	0.867	AAGGTTGACTGA
orange1.1g018407m	Cs7g29580	Cs6g16070	WRKY	446	457	+	10.4062	7.99e-05	0.867	GCCATTGACCAT
orange1.1g018407m	Cs7g29580	Cs6g17530	WRKY	1052	1063	+	10.7188	7.03e-05	0.867	AAAGTTGACCCT
orange1.1g018407m	Cs7g29580	Cs7g03980	WRKY	1585	1596	-	11.2188	5.7e-05	0.865	AACTTTGACTTT
orange1.1g018407m	Cs7g29580	orange1.1t00456	WRKY	1085	1096	-	11.1406	5.87e-05	0.865	CGGGTTGACTAA
orange1.1g018407m	Cs7g29580	orange1.1t00456	WRKY	1346	1357	-	10.9375	6.41e-05	0.867	GCCTTTGACTGT
orange1.1g018407m	Cs7g29580	orange1.1t00472	WRKY	1428	1439	-	12.6875	2.66e-05	0.851	AGTGTTGACTTA
orange1.1g018407m	Cs7g29580	orange1.1t02314	WRKY	544	555	-	10.0781	9.07e-05	0.867	TTCATTGACTTA
orange1.1g021598m	Cs7g29570	Cs3g19420	WRKY	206	218	-	9.6875	5.34e-05	0.939	AATGTTGACTCTG
orange1.1g021598m	Cs7g29570	Cs3g23190	WRKY	1751	1763	-	14.2344	8.07e-06	0.679	AGAGTTGACCTTT
orange1.1g021598m	Cs7g29570	Cs4g09270	WRKY	1564	1576	+	16.4844	2.04e-06	0.519	TTCGTTGACTTTA
orange1.1g021598m	Cs7g29570	Cs6g16070	WRKY	446	458	+	9.125	6.37e-05	0.945	GCCATTGACCATT
orange1.1g021598m	Cs7g29570	Cs6g17530	WRKY	1052	1064	+	9.29688	6.05e-05	0.945	AAAGTTGACCCTT
orange1.1g021598m	Cs7g29570	orange1.1t00456	WRKY	1084	1096	-	9.96875	4.92e-05	0.939	CGGGTTGACTAAG
orange1.1g021598m	Cs7g29570	orange1.1t00472	WRKY	1427	1439	-	12.7031	1.73e-05	0.737	AGTGTTGACTTAT
orange1.1g021598m	Cs7g29570	orange1.1t02314	WRKY	543	555	-	8.95312	6.7e-05	0.945	TTCATTGACTTAG
orange1.1g019668m	Cs7g29050	Cs2g16940	Dof	1732	1752	-	19.125	2.12e-08	0.000451	TTTTCTTTTTTTTTTTCTTTT
orange1.1g019668m	Cs7g29050	Cs2g16940	Dof	386	406	+	16.6406	5.82e-07	0.00212	TTTATTTTTTGTTTTTTTTTT
orange1.1g019668m	Cs7g29050	Cs2g16940	Dof	1731	1751	-	15.0938	2.87e-06	0.00542	TTTCTTTTTTTTTTTCTTTTT
orange1.1g019668m	Cs7g29050	Cs2g16940	Dof	1720	1740	-	14.5469	4.75e-06	0.00734	TTTTCTTTTTATTCCTATTTC
orange1.1g019668m	Cs7g29050	Cs2g16940	Dof	592	612	+	14.2812	6e-06	0.00862	CCTACTTTTGAGTTTTTTTTT
orange1.1g019668m	Cs7g29050	Cs2g16940	Dof	1727	1747	-	13.2031	1.46e-05	0.0151	TTTTTTTTTTTCTTTTTATTC
orange1.1g019668m	Cs7g29050	Cs2g16940	Dof	1728	1748	-	12.9219	1.81e-05	0.0171	CTTTTTTTTTTTCTTTTTATT
orange1.1g019668m	Cs7g29050	Cs2g16940	Dof	1726	1746	-	12.8438	1.92e-05	0.0176	TTTTTTTTTTCTTTTTATTCC
orange1.1g019668m	Cs7g29050	Cs2g16940	Dof	1729	1749	-	12.4688	2.54e-05	0.0203	TCTTTTTTTTTTTCTTTTTAT
orange1.1g019668m	Cs7g29050	Cs2g16940	Dof	1730	1750	-	12.4219	2.63e-05	0.0207	TTCTTTTTTTTTTTCTTTTTA
orange1.1g019668m	Cs7g29050	Cs2g16940	Dof	387	407	+	12.3906	2.68e-05	0.0209	TTATTTTTTGTTTTTTTTTTT
orange1.1g019668m	Cs7g29050	Cs2g16940	Dof	178	198	-	11.2812	5.75e-05	0.0327	TTAACTTTTATTATATTTTTA
orange1.1g019668m	Cs7g29050	Cs2g16940	Dof	1725	1745	-	10.9844	6.96e-05	0.0361	TTTTTTTTTCTTTTTATTCCT
orange1.1g019668m	Cs7g29050	Cs3g19420	Dof	374	394	+	19.3594	1.45e-08	0.000449	TCTTCTTTTTCTTTTTTTCTT
orange1.1g019668m	Cs7g29050	Cs3g19420	Dof	380	400	+	19.3125	1.57e-08	0.000449	TTTTCTTTTTTTCTTTTTTTG
orange1.1g019668m	Cs7g29050	Cs3g19420	Dof	746	766	+	16.7656	5.05e-07	0.00212	CTTACTTTCTCATTTTTTTTT
orange1.1g019668m	Cs7g29050	Cs3g19420	Dof	1355	1375	+	16.3438	8.09e-07	0.00212	TCTTCTTTTTTTTTTTCCTTC
orange1.1g019668m	Cs7g29050	Cs3g19420	Dof	687	707	+	16.0312	1.13e-06	0.00274	TTGTCTTTTTTTTTTTTTCGT
orange1.1g019668m	Cs7g29050	Cs3g19420	Dof	1108	1128	-	15.8281	1.39e-06	0.0032	TTTTTTTTTTCTCTTTTTCTT
orange1.1g019668m	Cs7g29050	Cs3g19420	Dof	1107	1127	-	14.7969	3.79e-06	0.00641	TTTTTTTTTCTCTTTTTCTTT
orange1.1g019668m	Cs7g29050	Cs3g19420	Dof	1102	1122	-	14.5938	4.55e-06	0.00718	TTTTCTCTTTTTCTTTTGTTT
orange1.1g019668m	Cs7g29050	Cs3g19420	Dof	1344	1364	+	14.1875	6.51e-06	0.00908	CTTGCTCTTTTTCTTCTTTTT
orange1.1g019668m	Cs7g29050	Cs3g19420	Dof	388	408	+	13.9219	8.16e-06	0.0107	TTTTCTTTTTTTGATTTTTAC
orange1.1g019668m	Cs7g29050	Cs3g19420	Dof	1094	1114	-	13.7656	9.29e-06	0.0117	TTTTCTTTTGTTTTTCTCACT
orange1.1g019668m	Cs7g29050	Cs3g19420	Dof	360	380	+	13.5938	1.07e-05	0.0126	TTTTTTTTTCTTCTTCTTCTT
orange1.1g019668m	Cs7g29050	Cs3g19420	Dof	375	395	+	13.4844	1.17e-05	0.0132	CTTCTTTTTCTTTTTTTCTTT
orange1.1g019668m	Cs7g29050	Cs3g19420	Dof	359	379	+	12.9531	1.77e-05	0.0169	TTTTTTTTTTCTTCTTCTTCT
orange1.1g019668m	Cs7g29050	Cs3g19420	Dof	382	402	+	12.6562	2.21e-05	0.0189	TTCTTTTTTTCTTTTTTTGAT
orange1.1g019668m	Cs7g29050	Cs3g19420	Dof	357	377	+	12.625	2.26e-05	0.0191	CCTTTTTTTTTTCTTCTTCTT
orange1.1g019668m	Cs7g29050	Cs3g19420	Dof	1100	1120	-	12.5938	2.32e-05	0.0193	TTCTCTTTTTCTTTTGTTTTT
orange1.1g019668m	Cs7g29050	Cs3g19420	Dof	1347	1367	+	12.5781	2.34e-05	0.0195	GCTCTTTTTCTTCTTTTTTTT
orange1.1g019668m	Cs7g29050	Cs3g19420	Dof	381	401	+	12.4688	2.54e-05	0.0203	TTTCTTTTTTTCTTTTTTTGA
orange1.1g019668m	Cs7g29050	Cs3g19420	Dof	358	378	+	12.4375	2.6e-05	0.0206	CTTTTTTTTTTCTTCTTCTTC
orange1.1g019668m	Cs7g29050	Cs3g19420	Dof	773	793	-	12.4375	2.6e-05	0.0206	CTCACTTTATTTAGTTTTTTT
orange1.1g019668m	Cs7g29050	Cs3g19420	Dof	1346	1366	+	12.375	2.72e-05	0.021	TGCTCTTTTTCTTCTTTTTTT
orange1.1g019668m	Cs7g29050	Cs3g19420	Dof	1109	1129	-	11.8438	3.95e-05	0.0263	ATTTTTTTTTTCTCTTTTTCT
orange1.1g019668m	Cs7g29050	Cs3g19420	Dof	1356	1376	+	11.6406	4.53e-05	0.0284	CTTCTTTTTTTTTTTCCTTCT
orange1.1g019668m	Cs7g29050	Cs3g19420	Dof	379	399	+	11.4375	5.19e-05	0.0309	TTTTTCTTTTTTTCTTTTTTT
orange1.1g019668m	Cs7g29050	Cs3g19420	Dof	1112	1132	-	11.2812	5.75e-05	0.0327	TCAATTTTTTTTTTCTCTTTT
orange1.1g019668m	Cs7g29050	Cs3g19420	Dof	1106	1126	-	11.2344	5.93e-05	0.0331	TTTTTTTTCTCTTTTTCTTTT
orange1.1g019668m	Cs7g29050	Cs3g19420	Dof	555	575	-	11.1562	6.23e-05	0.034	TTTGCTTTTCTGGTCTTTGAT
orange1.1g019668m	Cs7g29050	Cs3g19420	Dof	365	385	+	11.1094	6.42e-05	0.0345	TTTTCTTCTTCTTCTTTTTCT
orange1.1g019668m	Cs7g29050	Cs3g19420	Dof	390	410	+	11.1094	6.42e-05	0.0345	TTCTTTTTTTGATTTTTACTT
orange1.1g019668m	Cs7g29050	Cs3g19420	Dof	1348	1368	+	10.9219	7.24e-05	0.0368	CTCTTTTTCTTCTTTTTTTTT
orange1.1g019668m	Cs7g29050	Cs3g19420	Dof	373	393	+	10.875	7.45e-05	0.0372	TTCTTCTTTTTCTTTTTTTCT
orange1.1g019668m	Cs7g29050	Cs3g19420	Dof	1357	1377	+	10.8125	7.75e-05	0.0377	TTCTTTTTTTTTTTCCTTCTA
orange1.1g019668m	Cs7g29050	Cs3g19420	Dof	1352	1372	+	10.7969	7.83e-05	0.0378	TTTTCTTCTTTTTTTTTTTCC
orange1.1g019668m	Cs7g29050	Cs3g19420	Dof	361	381	+	10.7188	8.22e-05	0.0385	TTTTTTTTCTTCTTCTTCTTT
orange1.1g019668m	Cs7g29050	Cs3g23190	Dof	974	994	-	15.4062	2.13e-06	0.00441	TTTTCTTTCTTTCTTTCTTTT
orange1.1g019668m	Cs7g29050	Cs3g23190	Dof	807	827	+	15.3125	2.33e-06	0.00475	TTTTCTTTTTCTGCTCCCTTT
orange1.1g019668m	Cs7g29050	Cs3g23190	Dof	970	990	-	14.9375	3.33e-06	0.00598	CTTTCTTTCTTTCTTTTTTTA
orange1.1g019668m	Cs7g29050	Cs3g23190	Dof	1433	1453	+	14.5781	4.62e-06	0.00723	TTGGCTTTTTATTTTTTTACT
orange1.1g019668m	Cs7g29050	Cs3g23190	Dof	1670	1690	-	14.1406	6.78e-06	0.00937	TTTTCTTTTCTTTCCTTCGTC
orange1.1g019668m	Cs7g29050	Cs3g23190	Dof	1675	1695	-	13.8594	8.59e-06	0.0112	CCCTCTTTTCTTTTCTTTCCT
orange1.1g019668m	Cs7g29050	Cs3g23190	Dof	1248	1268	+	13.0625	1.63e-05	0.016	CATGCTTTTTCGCTTTGTTTT
orange1.1g019668m	Cs7g29050	Cs3g23190	Dof	1677	1697	-	11.9844	3.58e-05	0.0249	TTCCCTCTTTTCTTTTCTTTC
orange1.1g019668m	Cs7g29050	Cs3g23190	Dof	266	286	+	11.8281	3.99e-05	0.0264	TTTTCTTTCTTTTTTTTTAAA
orange1.1g019668m	Cs7g29050	Cs3g23190	Dof	799	819	+	11.25	5.87e-05	0.033	TGTCCTTTTTTTCTTTTTCTG
orange1.1g019668m	Cs7g29050	Cs3g23190	Dof	270	290	+	11.0781	6.55e-05	0.0348	CTTTCTTTTTTTTTAAATTTA
orange1.1g019668m	Cs7g29050	Cs3g23190	Dof	1131	1151	+	10.9375	7.17e-05	0.0366	TCAACTTTTTGTGCATTATTT
orange1.1g019668m	Cs7g29050	Cs3g23190	Dof	798	818	+	10.5781	8.96e-05	0.0406	ATGTCCTTTTTTTCTTTTTCT
orange1.1g019668m	Cs7g29050	Cs3g23190	Dof	262	282	+	10.5469	9.13e-05	0.0411	TATATTTTCTTTCTTTTTTTT
orange1.1g019668m	Cs7g29050	Cs3g23190	Dof	801	821	+	10.4219	9.85e-05	0.042	TCCTTTTTTTCTTTTTCTGCT
orange1.1g019668m	Cs7g29050	Cs3g23270	Dof	1406	1426	-	16.375	7.82e-07	0.00212	TTTTTTTTTTTCTTTTTTTTT
orange1.1g019668m	Cs7g29050	Cs3g23270	Dof	1407	1427	-	16.25	8.94e-07	0.00225	TTTTTTTTTTTTCTTTTTTTT
orange1.1g019668m	Cs7g29050	Cs3g23270	Dof	1405	1425	-	15.25	2.47e-06	0.0049	TTTTTTTTTTCTTTTTTTTTA
orange1.1g019668m	Cs7g29050	Cs3g23270	Dof	1408	1428	-	15.1875	2.63e-06	0.0051	TTTTTTTTTTTTTCTTTTTTT
orange1.1g019668m	Cs7g29050	Cs3g23270	Dof	1409	1429	-	14.8438	3.63e-06	0.00627	TTTTTTTTTTTTTTCTTTTTT
orange1.1g019668m	Cs7g29050	Cs3g23270	Dof	1410	1430	-	14.4844	5.02e-06	0.00771	GTTTTTTTTTTTTTTCTTTTT
orange1.1g019668m	Cs7g29050	Cs3g23270	Dof	31	51	+	13.9219	8.16e-06	0.0107	TTGGTTTTTTTTTTTTTTTTT
orange1.1g019668m	Cs7g29050	Cs3g23270	Dof	1412	1432	-	12.8594	1.9e-05	0.0176	CTGTTTTTTTTTTTTTTCTTT
orange1.1g019668m	Cs7g29050	Cs3g23270	Dof	30	50	+	12.5469	2.4e-05	0.0198	TTTGGTTTTTTTTTTTTTTTT
orange1.1g019668m	Cs7g29050	Cs3g23270	Dof	1404	1424	-	12.2812	2.9e-05	0.0218	TTTTTTTTTCTTTTTTTTTAA
orange1.1g019668m	Cs7g29050	Cs3g23270	Dof	808	828	-	12.1875	3.1e-05	0.0226	CCAATTTTTTTTTTTTTTTTG
orange1.1g019668m	Cs7g29050	Cs3g23270	Dof	1399	1419	-	11.7969	4.07e-05	0.0267	TTTTCTTTTTTTTTAAATCCT
orange1.1g019668m	Cs7g29050	Cs3g23270	Dof	1413	1433	-	11.4375	5.19e-05	0.0309	ACTGTTTTTTTTTTTTTTCTT
orange1.1g019668m	Cs7g29050	Cs3g23270	Dof	34	54	+	11.2656	5.81e-05	0.0328	GTTTTTTTTTTTTTTTTTAAT
orange1.1g019668m	Cs7g29050	Cs3g23270	Dof	1111	1131	-	10.875	7.45e-05	0.0372	TTTTTTTTTTCCCATTTGGTT
orange1.1g019668m	Cs7g29050	Cs4g06100	Dof	1405	1425	+	17.8906	1.26e-07	0.00153	CTTTCTTTTTACTTTTTTTTG
orange1.1g019668m	Cs7g29050	Cs4g06100	Dof	1656	1676	+	16.9531	4.06e-07	0.00212	TCTCCTTTTCGATTTTTTTTT
orange1.1g019668m	Cs7g29050	Cs4g06100	Dof	748	768	-	15.5625	1.82e-06	0.00395	TTTTCTTTTTTCCTTTTAACT
orange1.1g019668m	Cs7g29050	Cs4g06100	Dof	358	378	+	14.3438	5.68e-06	0.00829	TTTCCTTTTTATTTTTTTAAA
orange1.1g019668m	Cs7g29050	Cs4g06100	Dof	357	377	+	13.3281	1.32e-05	0.0144	TTTTCCTTTTTATTTTTTTAA
orange1.1g019668m	Cs7g29050	Cs4g06100	Dof	1624	1644	+	13.25	1.41e-05	0.0149	TTTATTTTTTTATTTTTTTAA
orange1.1g019668m	Cs7g29050	Cs4g06100	Dof	352	372	+	12.8125	1.97e-05	0.0179	CTTTTTTTTCCTTTTTATTTT
orange1.1g019668m	Cs7g29050	Cs4g06100	Dof	1401	1421	+	12.4688	2.54e-05	0.0203	TCTTCTTTCTTTTTACTTTTT
orange1.1g019668m	Cs7g29050	Cs4g06100	Dof	753	773	-	12.0781	3.35e-05	0.0237	AATTCTTTTCTTTTTTCCTTT
orange1.1g019668m	Cs7g29050	Cs4g06100	Dof	747	767	-	11.4375	5.19e-05	0.0309	TTTCTTTTTTCCTTTTAACTT
orange1.1g019668m	Cs7g29050	Cs4g06100	Dof	1412	1432	+	11.2031	6.05e-05	0.0334	TTTACTTTTTTTTGCTGCCAG
orange1.1g019668m	Cs7g29050	Cs4g06100	Dof	351	371	+	10.875	7.45e-05	0.0372	ACTTTTTTTTCCTTTTTATTT
orange1.1g019668m	Cs7g29050	Cs4g06100	Dof	1406	1426	+	10.7344	8.14e-05	0.0384	TTTCTTTTTACTTTTTTTTGC
orange1.1g019668m	Cs7g29050	Cs4g06100	Dof	1404	1424	+	10.4531	9.67e-05	0.0419	TCTTTCTTTTTACTTTTTTTT
orange1.1g019668m	Cs7g29050	Cs4g09270	Dof	761	781	+	20.2969	2.51e-09	0.000244	TTTACTTTTTTTTTTTTTTTA
orange1.1g019668m	Cs7g29050	Cs4g09270	Dof	437	457	-	16.75	5.14e-07	0.00212	TCTGCTTTTCTTTCTTTCTTT
orange1.1g019668m	Cs7g29050	Cs4g09270	Dof	420	440	-	16.3906	7.68e-07	0.00212	CTTTCTTTCTTTCTTTTTTTT
orange1.1g019668m	Cs7g29050	Cs4g09270	Dof	424	444	-	14.5625	4.68e-06	0.00729	CTTTCTTTCTTTCTTTCTTTT
orange1.1g019668m	Cs7g29050	Cs4g09270	Dof	432	452	-	14.3281	5.76e-06	0.0083	TTTTCTTTCTTTCTTTCTTTC
orange1.1g019668m	Cs7g29050	Cs4g09270	Dof	428	448	-	13.4844	1.17e-05	0.0132	CTTTCTTTCTTTCTTTCTTTC
orange1.1g019668m	Cs7g29050	Cs4g09270	Dof	771	791	+	13.1562	1.51e-05	0.0154	TTTTTTTTTTAATTTCTTTCT
orange1.1g019668m	Cs7g29050	Cs4g09270	Dof	416	436	-	11.9375	3.7e-05	0.0254	CTTTCTTTCTTTTTTTTTGAA
orange1.1g019668m	Cs7g29050	Cs4g09270	Dof	762	782	+	11.5469	4.82e-05	0.0296	TTACTTTTTTTTTTTTTTTAA
orange1.1g019668m	Cs7g29050	Cs4g09270	Dof	1197	1217	-	11.5312	4.87e-05	0.0297	GTTCCTTTTCAATTATTTATT
orange1.1g019668m	Cs7g29050	Cs4g09270	Dof	765	785	+	11.3906	5.35e-05	0.0315	CTTTTTTTTTTTTTTTAATTT
orange1.1g019668m	Cs7g29050	Cs4g09270	Dof	772	792	+	10.9062	7.31e-05	0.0369	TTTTTTTTTAATTTCTTTCTT
orange1.1g019668m	Cs7g29050	Cs4g09270	Dof	1888	1908	-	10.7812	7.9e-05	0.0379	CCCACTCTTTTTGTTTTTTTG
orange1.1g019668m	Cs7g29050	Cs4g09270	Dof	769	789	+	10.7344	8.14e-05	0.0384	TTTTTTTTTTTTAATTTCTTT
orange1.1g019668m	Cs7g29050	Cs4g09270	Dof	1886	1906	-	10.6719	8.46e-05	0.0391	CACTCTTTTTGTTTTTTTGGG
orange1.1g019668m	Cs7g29050	Cs4g09270	Dof	766	786	+	10.5312	9.22e-05	0.0412	TTTTTTTTTTTTTTTAATTTC
orange1.1g019668m	Cs7g29050	Cs5g12070	Dof	386	406	+	14.3281	5.76e-06	0.0083	TTTACTTTTCTATATTATCTT
orange1.1g019668m	Cs7g29050	Cs5g12070	Dof	1276	1296	-	13.5312	1.12e-05	0.013	CCAACTTTTGATTTTTTTTTG
orange1.1g019668m	Cs7g29050	Cs5g12070	Dof	1930	1950	+	13.4844	1.17e-05	0.0132	TTTTCTTTTTCCCATTATTAG
orange1.1g019668m	Cs7g29050	Cs5g12070	Dof	1924	1944	+	12.4219	2.63e-05	0.0207	ACTCCTTTTTCTTTTTCCCAT
orange1.1g019668m	Cs7g29050	Cs5g12070	Dof	806	826	-	10.9219	7.24e-05	0.0368	CTTACTTTATTTCTCTATCAG
orange1.1g019668m	Cs7g29050	Cs5g12070	Dof	1003	1023	-	10.7656	7.98e-05	0.0382	GTTTTTTTTTTTTTTTTTGAA
orange1.1g019668m	Cs7g29050	Cs5g12070	Dof	790	810	+	10.4375	9.76e-05	0.042	TTTCCTTTTTCTCGATCTGAT
orange1.1g019668m	Cs7g29050	Cs5g23210	Dof	419	439	+	13.1406	1.53e-05	0.0155	TCAATTTTTTTTTTTTTTTTA
orange1.1g019668m	Cs7g29050	Cs5g23210	Dof	342	362	-	11.8281	3.99e-05	0.0264	TTTATTTTTATTTTATTTTTT
orange1.1g019668m	Cs7g29050	Cs5g33880	Dof	1713	1733	+	15.1875	2.63e-06	0.0051	TTTCCTTTTTTTTCACTCTTT
orange1.1g019668m	Cs7g29050	Cs5g33880	Dof	1410	1430	-	10.625	8.71e-05	0.0398	TTATTTTTTTTTTTTTGGTCT
orange1.1g019668m	Cs7g29050	Cs6g16070	Dof	1640	1660	+	18.2656	7.61e-08	0.000972	ATTTCTTTTTTTCTTTTTTTT
orange1.1g019668m	Cs7g29050	Cs6g16070	Dof	1641	1661	+	15.9531	1.23e-06	0.00291	TTTCTTTTTTTCTTTTTTTTT
orange1.1g019668m	Cs7g29050	Cs6g16070	Dof	1679	1699	-	15.7969	1.44e-06	0.00329	TTTTCTTTTTTCTTTTTATGC
orange1.1g019668m	Cs7g29050	Cs6g16070	Dof	1642	1662	+	15.7344	1.53e-06	0.00341	TTCTTTTTTTCTTTTTTTTTT
orange1.1g019668m	Cs7g29050	Cs6g16070	Dof	1643	1663	+	14.1094	6.96e-06	0.00952	TCTTTTTTTCTTTTTTTTTTT
orange1.1g019668m	Cs7g29050	Cs6g16070	Dof	1648	1668	+	13.375	1.27e-05	0.014	TTTTCTTTTTTTTTTTTAAAA
orange1.1g019668m	Cs7g29050	Cs6g16070	Dof	1092	1112	+	13.0469	1.65e-05	0.016	TTTATTTTATTTTTTTTGTTT
orange1.1g019668m	Cs7g29050	Cs6g16070	Dof	1678	1698	-	11.9688	3.62e-05	0.025	TTTCTTTTTTCTTTTTATGCT
orange1.1g019668m	Cs7g29050	Cs6g16070	Dof	1644	1664	+	11.8438	3.95e-05	0.0263	CTTTTTTTCTTTTTTTTTTTT
orange1.1g019668m	Cs7g29050	Cs6g16070	Dof	1683	1703	-	11.3125	5.63e-05	0.0325	TTAATTTTCTTTTTTCTTTTT
orange1.1g019668m	Cs7g29050	Cs6g16070	Dof	881	901	+	10.4531	9.67e-05	0.0419	GTATCTTTTAACTATTTTGCT
orange1.1g019668m	Cs7g29050	Cs6g17530	Dof	1815	1835	+	13.4531	1.2e-05	0.0135	TTTACTTTTTTAACTTTCGCC
orange1.1g019668m	Cs7g29050	Cs6g17530	Dof	1412	1432	+	13.2969	1.36e-05	0.0146	TCAGCTTTTTCTTTTTCCCGT
orange1.1g019668m	Cs7g29050	Cs6g17530	Dof	575	595	-	12.5469	2.4e-05	0.0198	CTTTCTTTTAATTTATTGTTT
orange1.1g019668m	Cs7g29050	Cs6g17530	Dof	754	774	+	11.0938	6.49e-05	0.0346	TCTTCTTTTTTTTTTTGGGGG
orange1.1g019668m	Cs7g29050	Cs7g03980	Dof	250	270	-	15.3594	2.23e-06	0.0046	CAAACTTTTTCTGTTTTTTTT
orange1.1g019668m	Cs7g29050	Cs7g03980	Dof	1816	1836	+	14.3281	5.76e-06	0.0083	TTTTCTCTTTCTTTCTTTCTT
orange1.1g019668m	Cs7g29050	Cs7g03980	Dof	1818	1838	+	13.3594	1.29e-05	0.0141	TTCTCTTTCTTTCTTTCTTTC
orange1.1g019668m	Cs7g29050	Cs7g03980	Dof	1372	1392	+	11.5156	4.93e-05	0.0299	TTAGTTTTTTTTTTTTTGCCT
orange1.1g019668m	Cs7g29050	Cs7g03980	Dof	1944	1964	-	11.0156	6.82e-05	0.0357	TTCTCTTTTTATTATTGTGGT
orange1.1g019668m	Cs7g29050	Cs7g03980	Dof	1822	1842	+	10.9375	7.17e-05	0.0366	CTTTCTTTCTTTCTTTCAGTT
orange1.1g019668m	Cs7g29050	Cs7g04700	Dof	1391	1411	-	12.4844	2.51e-05	0.0202	CCCTCTTTTATCTTCCTTCTT
orange1.1g019668m	Cs7g29050	Cs7g04700	Dof	1411	1431	+	11.0469	6.68e-05	0.0352	GTGTCTTTTTCTTCACTTCAT
orange1.1g019668m	Cs7g29050	Cs7g11810	Dof	984	1004	+	13.875	8.48e-06	0.0111	ATTACTTTTTGATTTTTGCAT
orange1.1g019668m	Cs7g29050	Cs7g11810	Dof	1921	1941	+	12.4531	2.57e-05	0.0205	TTTCCTTTTAATTTCCTGTTC
orange1.1g019668m	Cs7g29050	Cs7g11810	Dof	875	895	+	11.7188	4.3e-05	0.0276	ATCACTTTTACTTTTTTGCGT
orange1.1g019668m	Cs7g29050	Cs7g11810	Dof	524	544	-	11.375	5.41e-05	0.0317	TATACTTTTTCCTCATTTATA
orange1.1g019668m	Cs7g29050	Cs9g03820	Dof	300	320	-	10.9531	7.09e-05	0.0366	AATACTTTTTTAATTTTATTT
orange1.1g019668m	Cs7g29050	Cs9g03820	Dof	1818	1838	+	10.9062	7.31e-05	0.0369	CTTATTTTATTTTTATTTTTT
orange1.1g019668m	Cs7g29050	orange1.1t00456	Dof	893	913	+	20.9219	7.42e-10	0.000139	TTTTCTTTTTTCCTTTTTTTT
orange1.1g019668m	Cs7g29050	orange1.1t00456	Dof	894	914	+	14.7656	3.9e-06	0.00644	TTTCTTTTTTCCTTTTTTTTG
orange1.1g019668m	Cs7g29050	orange1.1t00456	Dof	901	921	+	14.4219	5.31e-06	0.008	TTTCCTTTTTTTTGCTATTTT
orange1.1g019668m	Cs7g29050	orange1.1t00456	Dof	1871	1891	-	13.7344	9.53e-06	0.0119	GTTTTTTTTTTTTTTTTTTTG
orange1.1g019668m	Cs7g29050	orange1.1t00456	Dof	1869	1889	-	13.25	1.41e-05	0.0149	TTTTTTTTTTTTTTTTTTGAT
orange1.1g019668m	Cs7g29050	orange1.1t00456	Dof	888	908	+	13.0938	1.59e-05	0.0159	GAAACTTTTCTTTTTTCCTTT
orange1.1g019668m	Cs7g29050	orange1.1t00456	Dof	1870	1890	-	12.8438	1.92e-05	0.0176	TTTTTTTTTTTTTTTTTTTGA
orange1.1g019668m	Cs7g29050	orange1.1t00456	Dof	1868	1888	-	12.2812	2.9e-05	0.0218	TTTTTTTTTTTTTTTTTGATT
orange1.1g019668m	Cs7g29050	orange1.1t00456	Dof	895	915	+	11.5781	4.72e-05	0.0291	TTCTTTTTTCCTTTTTTTTGC
orange1.1g019668m	Cs7g29050	orange1.1t00456	Dof	1206	1226	-	11.3281	5.57e-05	0.0323	TTTTCTTTTTGTTTAAGTTTG
orange1.1g019668m	Cs7g29050	orange1.1t00456	Dof	616	636	-	11.0312	6.75e-05	0.0355	TTGCCCTTTTCATTTTTCTAC
orange1.1g019668m	Cs7g29050	orange1.1t00456	Dof	1219	1239	-	10.7969	7.83e-05	0.0378	TTTTCATTTTCATTTTTCTTT
orange1.1g019668m	Cs7g29050	orange1.1t00456	Dof	1867	1887	-	10.6719	8.46e-05	0.0391	TTTTTTTTTTTTTTTTGATTG
orange1.1g019668m	Cs7g29050	orange1.1t00456	Dof	892	912	+	10.5156	9.31e-05	0.0414	CTTTTCTTTTTTCCTTTTTTT
orange1.1g019668m	Cs7g29050	orange1.1t00472	Dof	689	709	+	13	1.71e-05	0.0164	TAAACTTTTTCATTTTTTAAT
orange1.1g019668m	Cs7g29050	orange1.1t01021	Dof	1718	1738	+	13.1719	1.49e-05	0.0153	CTCACTTTTGTTTTTTCGCTT
orange1.1g019668m	Cs7g29050	orange1.1t01021	Dof	1909	1929	+	10.4531	9.67e-05	0.0419	TTTATTTTATTTTATTTTTTA
orange1.1g019668m	Cs7g29050	orange1.1t02314	Dof	1476	1496	-	18.3281	6.99e-08	0.000936	TTTTCTTTTCAATTTTTTTTT
orange1.1g019668m	Cs7g29050	orange1.1t02314	Dof	1562	1582	-	11.7656	4.16e-05	0.0271	TTTTTTTTTTCATTTTCTTCA
orange1.1g019668m	Cs7g29050	orange1.1t02314	Dof	1566	1586	-	10.875	7.45e-05	0.0372	TTCATTTTTTTTTTCATTTTC
orange1.1g019668m	Cs7g29050	orange1.1t02436	Dof	1613	1633	+	19.9844	4.86e-09	0.000299	TTCTCTTTTTTTTTTTTTTTT
orange1.1g019668m	Cs7g29050	orange1.1t02436	Dof	1454	1474	+	16.5312	6.58e-07	0.00212	TTCGCTTTTTTTTTTTCCTCT
orange1.1g019668m	Cs7g29050	orange1.1t02436	Dof	415	435	+	16.3125	8.36e-07	0.00215	GCATCTTTTTTTTTTTTTTTC
orange1.1g019668m	Cs7g29050	orange1.1t02436	Dof	478	498	+	15.0312	3.05e-06	0.00564	TCTTCTTTTTACTTTTTCGGT
orange1.1g019668m	Cs7g29050	orange1.1t02436	Dof	485	505	+	14.8281	3.68e-06	0.00627	TTTACTTTTTCGGTTCCTTCT
orange1.1g019668m	Cs7g29050	orange1.1t02436	Dof	1460	1480	+	14.2656	6.08e-06	0.00869	TTTTTTTTTTCCTCTCTCTTT
orange1.1g019668m	Cs7g29050	orange1.1t02436	Dof	418	438	+	13.8281	8.82e-06	0.0112	TCTTTTTTTTTTTTTTTCCTT
orange1.1g019668m	Cs7g29050	orange1.1t02436	Dof	1614	1634	+	13.1719	1.49e-05	0.0153	TCTCTTTTTTTTTTTTTTTTG
orange1.1g019668m	Cs7g29050	orange1.1t02436	Dof	1446	1466	+	13.0781	1.61e-05	0.016	TTCGCTCTTTCGCTTTTTTTT
orange1.1g019668m	Cs7g29050	orange1.1t02436	Dof	420	440	+	12.9062	1.83e-05	0.0173	TTTTTTTTTTTTTTTCCTTCT
orange1.1g019668m	Cs7g29050	orange1.1t02436	Dof	1611	1631	+	12.3438	2.78e-05	0.0213	GATTCTCTTTTTTTTTTTTTT
orange1.1g019668m	Cs7g29050	orange1.1t02436	Dof	1461	1481	+	12.2656	2.94e-05	0.0219	TTTTTTTTTCCTCTCTCTTTT
orange1.1g019668m	Cs7g29050	orange1.1t02436	Dof	1459	1479	+	12.1875	3.1e-05	0.0226	TTTTTTTTTTTCCTCTCTCTT
orange1.1g019668m	Cs7g29050	orange1.1t02436	Dof	421	441	+	12.1562	3.17e-05	0.023	TTTTTTTTTTTTTTCCTTCTC
orange1.1g019668m	Cs7g29050	orange1.1t02436	Dof	1458	1478	+	12.1406	3.21e-05	0.0231	CTTTTTTTTTTTCCTCTCTCT
orange1.1g019668m	Cs7g29050	orange1.1t02436	Dof	419	439	+	12.0469	3.43e-05	0.024	CTTTTTTTTTTTTTTTCCTTC
orange1.1g019668m	Cs7g29050	orange1.1t02436	Dof	417	437	+	11.1719	6.17e-05	0.0338	ATCTTTTTTTTTTTTTTTCCT
orange1.1g019668m	Cs7g29050	orange1.1t02436	Dof	1615	1635	+	11.0312	6.75e-05	0.0355	CTCTTTTTTTTTTTTTTTTGA
orange1.1g019668m	Cs7g29050	orange1.1t02436	Dof	422	442	+	10.9375	7.17e-05	0.0366	TTTTTTTTTTTTTCCTTCTCA
orange1.1g019668m	Cs7g29050	orange1.1t02436	Dof	423	443	+	10.9375	7.17e-05	0.0366	TTTTTTTTTTTTCCTTCTCAT
orange1.1g019668m	Cs7g29050	orange1.1t02436	Dof	424	444	+	10.9062	7.31e-05	0.0369	TTTTTTTTTTTCCTTCTCATG
orange1.1g019668m	Cs7g29050	orange1.1t02436	Dof	1616	1636	+	10.625	8.71e-05	0.0398	TCTTTTTTTTTTTTTTTTGAA
orange1.1g019668m	Cs7g29050	orange1.1t02436	Dof	1440	1460	+	10.5312	9.22e-05	0.0412	TTTGCTTTCGCTCTTTCGCTT
orange1.1g038451m	Cs7g25850	Cs1g08440	bHLH	1812	1825	-	10.8906	3.81e-05	0.297	CACGTGTCCCTATT
orange1.1g038451m	Cs7g25850	Cs1g08440	bHLH	1820	1833	+	10.8594	3.84e-05	0.297	CACGTGGCAATGTC
orange1.1g038451m	Cs7g25850	Cs1g08440	bHLH	1933	1946	+	9.40625	5.14e-05	0.315	CACGTGTCTAATTT
orange1.1g038451m	Cs7g25850	Cs1g08440	bHLH	1925	1938	-	8.35938	6.3e-05	0.331	CACGTGGGGCATAG
orange1.1g038451m	Cs7g25850	Cs3g23270	bHLH	1514	1527	+	9.625	4.94e-05	0.31	CACATGCCCTCCAG
orange1.1g038451m	Cs7g25850	Cs4g06100	bHLH	1086	1099	-	14.9531	6.76e-06	0.226	CACGTGTCCTGCTC
orange1.1g038451m	Cs7g25850	Cs4g06100	bHLH	1189	1202	-	8.59375	6.02e-05	0.33	CACGTGCACATCAA
orange1.1g038451m	Cs7g25850	Cs4g06100	bHLH	1197	1210	+	6.85938	8.34e-05	0.369	CACGTGAATTTAGT
orange1.1g038451m	Cs7g25850	Cs4g06100	bHLH	1734	1747	+	6.3125	9.18e-05	0.371	CACATGAGAATTCC
orange1.1g038451m	Cs7g25850	Cs4g06100	bHLH	1862	1875	+	5.84375	9.93e-05	0.386	CACGTGTAGTGCAA
orange1.1g038451m	Cs7g25850	Cs6g16070	bHLH	712	725	-	14.0938	1.14e-05	0.269	CACGTGACAGTAAA
orange1.1g038451m	Cs7g25850	Cs6g16070	bHLH	720	733	+	10.6094	4.06e-05	0.297	CACGTGCGCATGTA
orange1.1g038451m	Cs7g25850	Cs6g17530	bHLH	974	987	+	11.4219	3.32e-05	0.297	CACGTGGCTGTCGA
orange1.1g038451m	Cs7g25850	Cs6g17530	bHLH	926	939	+	10.4375	4.21e-05	0.297	CACGTGGGATGCGT
orange1.1g038451m	Cs7g25850	Cs6g17530	bHLH	966	979	-	10.1719	4.45e-05	0.297	CACGTGGTGCCGCT
orange1.1g038451m	Cs7g25850	Cs7g03980	bHLH	1906	1919	-	14.7344	7.8e-06	0.226	CACGTGCGGTGCTC
orange1.1g038451m	Cs7g25850	Cs7g04700	bHLH	351	364	+	6.15625	9.43e-05	0.374	CACATGACATGTTA
orange1.1g038451m	Cs7g25850	Cs9g03820	bHLH	485	498	-	14	1.19e-05	0.269	CACGTGATAATCGT
orange1.1g038451m	Cs7g25850	Cs9g03820	bHLH	493	506	+	10.0625	4.54e-05	0.297	CACGTGCTAAAAGA
orange1.1g038451m	Cs7g25850	orange1.1t00456	bHLH	642	655	-	17.5938	6.8e-07	0.0876	CACGTGACCTTTGC
orange1.1g038451m	Cs7g25850	orange1.1t00456	bHLH	1668	1681	+	11	3.71e-05	0.297	CACGTGTCAAGAAT
orange1.1g038451m	Cs7g25850	orange1.1t00456	bHLH	1660	1673	-	10.9688	3.74e-05	0.297	CACGTGGCTACACA
orange1.1g038451m	Cs7g25850	orange1.1t00456	bHLH	650	663	+	6.625	8.71e-05	0.369	CACGTGAAGTAAAT
orange1.1g038451m	Cs7g25850	orange1.1t00472	bHLH	140	153	-	7.57812	7.31e-05	0.349	CACGTGTGAAAAAA
orange1.1g038451m	Cs7g25850	orange1.1t01021	bHLH	1049	1062	-	7.85938	6.94e-05	0.337	CACGTGGCAAAATA
orange1.1g036178m	Cs7g25800	Cs3g19420	Dof	1663	1676	-	12.5938	2.42e-05	0.256	AAAAAAGTTACAAT
orange1.1g036178m	Cs7g25800	Cs3g19420	Dof	269	282	+	11.4219	7.66e-05	0.393	AAAAAAGTGAAAGG
orange1.1g036178m	Cs7g25800	Cs3g23190	Dof	1128	1141	-	13.7656	4.38e-06	0.142	CAAAAAGTTGAAAC
orange1.1g036178m	Cs7g25800	Cs3g23190	Dof	886	899	-	12.375	3.1e-05	0.28	CAAAAAGTTATAAG
orange1.1g036178m	Cs7g25800	Cs4g06100	Dof	355	368	-	12.9844	1.48e-05	0.189	TAAAAAGGAAAAAA
orange1.1g036178m	Cs7g25800	Cs4g06100	Dof	1409	1422	-	12	4.57e-05	0.329	AAAAAAGTAAAAAG
orange1.1g036178m	Cs7g25800	Cs4g09270	Dof	758	771	-	11.9375	4.85e-05	0.33	AAAAAAGTAAATAC
orange1.1g036178m	Cs7g25800	Cs5g12070	Dof	787	800	-	12.5312	2.57e-05	0.261	GAAAAAGGAAACCC
orange1.1g036178m	Cs7g25800	Cs5g33880	Dof	1710	1723	-	12.4219	2.93e-05	0.275	AAAAAAGGAAAATT
orange1.1g036178m	Cs7g25800	Cs6g17530	Dof	1812	1825	-	12.75	1.99e-05	0.241	AAAAAAGTAAAATA
orange1.1g036178m	Cs7g25800	Cs6g17530	Dof	1409	1422	-	11.2188	9.05e-05	0.41	GAAAAAGCTGAAGA
orange1.1g036178m	Cs7g25800	Cs7g11810	Dof	878	891	-	11.9688	4.68e-05	0.33	AAAAAAGTAAAAGT
orange1.1g036178m	Cs7g25800	Cs7g11810	Dof	981	994	-	11.4375	7.59e-05	0.393	CAAAAAGTAATTTT
orange1.1g036178m	Cs7g25800	orange1.1t00456	Dof	898	911	-	13.6406	5.44e-06	0.142	AAAAAAGGAAAAAA
orange1.1g036178m	Cs7g25800	orange1.1t02436	Dof	482	495	-	13.2031	1.08e-05	0.17	GAAAAAGTAAAAAG
orange1.1g005482m	Cs7g25670	Cs2g16940	ARF	1006	1026	-	-3.1	7.82e-05	0.53	TATATTTTTTTTGGGACAAAA
orange1.1g005482m	Cs7g25670	Cs3g23190	ARF	509	529	+	2.6625	1.56e-05	0.432	GTCACCCTTTTTGGAGGAAAA
orange1.1g005482m	Cs7g25670	Cs3g23270	ARF	514	534	+	-3.325	8.29e-05	0.53	TTTTCGGTTTGGAGGGAGCAG
orange1.1g005482m	Cs7g25670	Cs4g06100	ARF	783	803	-	0.375	3.04e-05	0.461	TTTATTGTTTAGAGATAAAAA
orange1.1g005482m	Cs7g25670	Cs4g09270	ARF	1879	1899	-	10.0625	1.4e-06	0.357	TTTGTTTTTTTGGGAAAAAAA
orange1.1g005482m	Cs7g25670	Cs4g09270	ARF	1881	1901	-	4.425	9.12e-06	0.414	TTTTTGTTTTTTTGGGAAAAA
orange1.1g005482m	Cs7g25670	Cs4g09270	ARF	1874	1894	+	-1.375	4.94e-05	0.473	TTTATTTTTTTTCCCAAAAAA
orange1.1g005482m	Cs7g25670	Cs4g09270	ARF	1880	1900	-	-1.5875	5.23e-05	0.482	TTTTGTTTTTTTGGGAAAAAA
orange1.1g005482m	Cs7g25670	Cs4g09270	ARF	281	301	-	-3.55	8.79e-05	0.53	TAAACCTTTTATGCCAAGAAA
orange1.1g005482m	Cs7g25670	Cs6g17530	ARF	1338	1358	+	3.4375	1.24e-05	0.43	TTTACATTTTAAAGAGGAAAT
orange1.1g005482m	Cs7g25670	Cs6g17530	ARF	759	779	+	0.4875	2.94e-05	0.461	TTTTTTTTTTTGGGGGCACAA
orange1.1g005482m	Cs7g25670	Cs7g03980	ARF	1289	1309	+	-1.2625	4.79e-05	0.473	TTTTTGCTTTTGGTGCCACAA
orange1.1g005482m	Cs7g25670	Cs7g03980	ARF	1937	1957	-	-2	5.84e-05	0.497	TTTATTATTGTGGTTGGACAG
orange1.1g005482m	Cs7g25670	Cs7g04700	ARF	1258	1278	+	0.6	2.85e-05	0.461	ATTATGGTCTTGATGAGAAAC
orange1.1g005482m	Cs7g25670	orange1.1t00456	ARF	1797	1817	+	5.775	5.95e-06	0.414	TTTATGTGTTTGATTTAAAAA
orange1.1g005482m	Cs7g25670	orange1.1t01021	ARF	1853	1873	-	3.5625	1.19e-05	0.43	TTGGCGATTTAATCGGGAAAA
orange1.1g005482m	Cs7g25670	orange1.1t02314	ARF	284	304	+	-4.0375	9.96e-05	0.53	ATTTTATTTCTGACAAGAAAA
orange1.1g014360m	Cs7g25460	Cs1g08440	TCP	1678	1687	+	13.3895	1.23e-05	0.218	GAGGGACCAC
orange1.1g014360m	Cs7g25460	Cs3g23190	TCP	1891	1900	+	13	1.46e-05	0.228	CGGGACCCAC
orange1.1g014360m	Cs7g25460	Cs3g23270	TCP	1064	1073	-	14.4842	5.98e-06	0.167	GTGGCACCAC
orange1.1g014360m	Cs7g25460	Cs4g09270	TCP	1904	1913	+	10.3789	6.22e-05	0.335	GTGGGTCCGC
orange1.1g014360m	Cs7g25460	Cs4g09270	TCP	1904	1913	-	9.63158	8.83e-05	0.383	GCGGACCCAC
orange1.1g014360m	Cs7g25460	Cs5g12070	TCP	1476	1485	-	11.6526	3.25e-05	0.284	AAGGGACCAC
orange1.1g014360m	Cs7g25460	Cs5g12070	TCP	1156	1165	+	9.43158	9.63e-05	0.385	TGGGAAGCAC
orange1.1g014360m	Cs7g25460	Cs5g33540	TCP	254	263	+	12.5474	1.99e-05	0.239	TTGGAACCAC
orange1.1g014360m	Cs7g25460	Cs5g33540	TCP	714	723	+	9.43158	9.63e-05	0.385	TGGGAAGCAC
orange1.1g014360m	Cs7g25460	Cs5g33880	TCP	1217	1226	+	10.0316	7.21e-05	0.341	TTGGCTCCAC
orange1.1g014360m	Cs7g25460	Cs6g16070	TCP	1128	1137	+	10.8737	4.91e-05	0.306	CGGTGACCGC
orange1.1g014360m	Cs7g25460	Cs6g17530	TCP	874	883	-	18.0526	4.85e-07	0.0417	TGGGGCCCAC
orange1.1g014360m	Cs7g25460	Cs6g17530	TCP	414	423	+	15.4632	3.43e-06	0.136	ATGGGACCAC
orange1.1g014360m	Cs7g25460	Cs6g17530	TCP	967	976	+	13.0421	1.44e-05	0.228	GCGGCACCAC
orange1.1g014360m	Cs7g25460	Cs6g17530	TCP	791	800	+	10.8316	5.05e-05	0.306	TGGGTCCCAC
orange1.1g014360m	Cs7g25460	Cs7g03980	TCP	1858	1867	+	15.3368	3.7e-06	0.136	TGGGCCCCAC
orange1.1g014360m	Cs7g25460	Cs7g03980	TCP	1793	1802	+	12.8316	1.6e-05	0.236	TGGGACCCAC
orange1.1g014360m	Cs7g25460	Cs7g03980	TCP	1857	1866	-	11.0526	4.52e-05	0.306	TGGGGCCCAG
orange1.1g014360m	Cs7g25460	Cs7g04700	TCP	736	745	+	15.0526	4.32e-06	0.149	TTGGCACCAC
orange1.1g014360m	Cs7g25460	Cs7g04700	TCP	249	258	-	9.47368	9.37e-05	0.383	CCGGCAGCAC
orange1.1g014360m	Cs7g25460	Cs9g03820	TCP	1585	1594	+	13.9368	8.16e-06	0.176	TGGGGTCCAC
orange1.1g014360m	Cs7g25460	orange1.1t00456	TCP	1528	1537	+	13	1.46e-05	0.228	CGGGACCCAC
orange1.1g014360m	Cs7g25460	orange1.1t00456	TCP	731	740	-	12.6526	1.83e-05	0.237	TGGGGACCAA
orange1.1g014360m	Cs7g25460	orange1.1t00456	TCP	1726	1735	-	11.7684	2.98e-05	0.27	CGGTGCCCAC
orange1.1g014360m	Cs7g25460	orange1.1t02314	TCP	1769	1778	+	9.50526	9.21e-05	0.383	CCTGGCCCGC
orange1.1g018835m	Cs7g22920	Cs1g08440	NAC	1025	1039	+	14.2031	9.55e-06	0.702	GGCTTGTGGTTCAAG
orange1.1g018835m	Cs7g22920	Cs1g08440	NAC	1027	1041	-	13.7969	1.27e-05	0.711	TCCTTGAACCACAAG
orange1.1g018835m	Cs7g22920	Cs3g19420	NAC	646	660	+	10.7031	7.55e-05	0.953	AACTTAAGCAGCAAG
orange1.1g018835m	Cs7g22920	Cs3g19420	NAC	648	662	-	10.5938	7.96e-05	0.953	TACTTGCTGCTTAAG
orange1.1g018835m	Cs7g22920	Cs3g23270	NAC	1200	1214	+	13.5156	1.54e-05	0.711	TGCGTGGACGGAAAG
orange1.1g018835m	Cs7g22920	Cs5g12070	NAC	833	847	-	11.1875	5.94e-05	0.928	TGCTTCAGTCAAAAG
orange1.1g018835m	Cs7g22920	Cs5g33540	NAC	578	592	+	13.4531	1.61e-05	0.711	AACTTGTTGGTGAAG
orange1.1g018835m	Cs7g22920	Cs5g33540	NAC	1951	1965	-	11.9531	3.97e-05	0.758	TGCTTGTGTCGCACG
orange1.1g018835m	Cs7g22920	Cs6g17530	NAC	286	300	-	11.375	5.41e-05	0.928	TGATTGGGAATCAAG
orange1.1g018835m	Cs7g22920	orange1.1t00456	NAC	730	744	-	15.2188	4.17e-06	0.537	GGCTTGGGGACCAAG
orange1.1g018835m	Cs7g22920	orange1.1t00456	NAC	728	742	+	12.75	2.51e-05	0.713	TGCTTGGTCCCCAAG
orange1.1g014130m	Cs7g21840	Cs1g08440	NAC	1024	1043	-	14.9178	4.21e-06	0.387	CATCCTTGAACCACAAGCCT
orange1.1g014130m	Cs7g21840	Cs3g19420	NAC	644	663	+	12.6575	1.46e-05	0.44	CTAACTTAAGCAGCAAGTAT
orange1.1g014130m	Cs7g21840	Cs3g23270	NAC	1199	1218	-	14.6438	4.95e-06	0.387	CTTTCTTTCCGTCCACGCAA
orange1.1g014130m	Cs7g21840	Cs4g06100	NAC	1146	1165	+	10.0548	4.8e-05	0.685	CTGGCTTGACAGACATGAAA
orange1.1g014130m	Cs7g21840	Cs5g33540	NAC	1948	1967	-	13.5753	9.02e-06	0.387	CTTGCTTGTGTCGCACGCGG
orange1.1g014130m	Cs7g21840	Cs5g33540	NAC	1152	1171	+	12.411	1.65e-05	0.449	ATATCTTAGGTAGCACGATA
orange1.1g014130m	Cs7g21840	Cs5g33540	NAC	1153	1172	-	8.76712	8.05e-05	0.772	CTATCGTGCTACCTAAGATA
orange1.1g014130m	Cs7g21840	Cs6g17530	NAC	282	301	+	14.7534	4.65e-06	0.387	ATTCCTTGATTCCCAATCAA
orange1.1g014130m	Cs7g21840	Cs6g17530	NAC	869	888	+	13.3562	1.01e-05	0.387	ATTTCGTGGGCCCCAATCAG
orange1.1g014130m	Cs7g21840	Cs7g03980	NAC	1918	1937	-	10.8082	3.47e-05	0.646	GTCCCTTGATTCAGACTCCA
orange1.1g014130m	Cs7g21840	Cs9g03820	NAC	1391	1410	+	8.69863	8.26e-05	0.772	CTCACTTGATTCACATGAAA
orange1.1g014130m	Cs7g21840	orange1.1t00456	NAC	726	745	+	18.5205	3.42e-07	0.176	CTTGCTTGGTCCCCAAGCCG
orange1.1g014130m	Cs7g21840	orange1.1t00456	NAC	1042	1061	-	10.3425	4.25e-05	0.646	GATACTTGCACTGCAAACAA
orange1.1g014130m	Cs7g21840	orange1.1t00472	NAC	1844	1863	+	12.2877	1.75e-05	0.449	GTTGCGTTGGATGCAATTAA
orange1.1g014130m	Cs7g21840	orange1.1t01021	NAC	1804	1823	+	9.91781	5.08e-05	0.699	TTTGCTTGGCACTCAAAGCT
orange1.1g007598m	Cs7g21830	Cs4g06100	NAC	1989	2000	+	11.5053	4.39e-05	0.472	CAACAAGGCACG
orange1.1g007598m	Cs7g21830	Cs4g06100	NAC	1145	1156	-	10.9158	7.86e-05	0.527	TGTCAAGCCAGG
orange1.1g007598m	Cs7g21830	Cs5g12070	NAC	1952	1963	+	10.8	8.71e-05	0.562	CAACATGCCACT
orange1.1g007598m	Cs7g21830	Cs5g33540	NAC	1957	1968	+	11.0211	7.12e-05	0.503	ACACAAGCAAGC
orange1.1g007598m	Cs7g21830	Cs6g16070	NAC	1775	1786	+	11.0211	7.12e-05	0.503	CGGCAAGCAAAG
orange1.1g007598m	Cs7g21830	Cs7g11810	NAC	1023	1034	-	11.1368	6.41e-05	0.494	CCACAAGTCACT
orange1.1g007598m	Cs7g21830	Cs9g03820	NAC	1696	1707	+	11.4421	4.67e-05	0.472	ACGCACGTCAGA
orange1.1g007598m	Cs7g21830	orange1.1t00472	NAC	643	654	+	10.9684	7.52e-05	0.517	GGCCACGTCAGC
orange1.1g007598m	Cs7g21830	orange1.1t00472	NAC	85	96	-	10.9368	7.69e-05	0.522	ACGCAAGCAAGG
orange1.1g007598m	Cs7g21830	orange1.1t02314	NAC	531	542	+	13.2737	5.74e-06	0.351	TCACACGCCATC
orange1.1g007598m	Cs7g21830	orange1.1t02436	NAC	1480	1491	-	10.8211	8.55e-05	0.558	CGACAAGACAAA
orange1.1g004792m	Cs7g19770	Cs3g23270	ARF	396	405	-	11.3594	6.36e-05	1	TACCGACAAC
orange1.1g004792m	Cs7g19770	Cs5g33880	ARF	191	200	-	11.1406	8.19e-05	1	AACAGACAAG
orange1.1g004792m	Cs7g19770	Cs6g17530	ARF	1156	1165	-	12.9219	8.23e-06	0.722	TGCCGACATG
orange1.1g004792m	Cs7g19770	Cs6g17530	ARF	406	415	-	11.1406	8.19e-05	1	ATGCGACAAC
orange1.1g004792m	Cs7g19770	Cs7g11810	ARF	1855	1864	+	12.9062	8.4e-06	0.722	AGCCGACACG
orange1.1g004792m	Cs7g19770	Cs7g11810	ARF	1824	1833	+	11.6406	4.63e-05	1	AACCGACACG
orange1.1g038233m	Cs7g19070	Cs4g09270	bZIP	690	704	+	10.8125	3.21e-05	0.689	GGCTATGACGTAACA
orange1.1g038233m	Cs7g19070	Cs5g33880	bZIP	1080	1094	+	14.1562	6.57e-06	0.577	CAAGATTACGTCATC
orange1.1g038233m	Cs7g19070	Cs5g33880	bZIP	1083	1097	-	13.7188	8.34e-06	0.577	ATAGATGACGTAATC
orange1.1g038233m	Cs7g19070	orange1.1t00456	bZIP	1428	1442	+	11.0781	2.85e-05	0.672	TCCCATGACGTGGCC
orange1.1g038233m	Cs7g19070	orange1.1t00456	bZIP	1013	1027	+	10.3125	4.01e-05	0.703	GTTGCTTACGTCTGA
orange1.1g038233m	Cs7g19070	orange1.1t00472	bZIP	643	657	-	14.1562	6.57e-06	0.577	TAAGCTGACGTGGCC
orange1.1g038233m	Cs7g19070	orange1.1t00472	bZIP	63	77	+	8.21875	9.41e-05	0.866	GCTGATGGCGTCGAG
orange1.1g038233m	Cs7g19070	orange1.1t01021	bZIP	322	336	+	11.9062	1.96e-05	0.672	GGTGGTGATGTCAAT
orange1.1g038233m	Cs7g19070	orange1.1t02436	bZIP	507	521	-	8.67188	7.92e-05	0.816	TGTGATGACATCAAT
orange1.1g007797m	Cs7g18810	Cs1g08440	bHLH	1819	1826	-	11.7647	6.47e-05	0.359	CCACGTGT
orange1.1g007797m	Cs7g18810	Cs1g08440	bHLH	1932	1939	+	11.7647	6.47e-05	0.359	CCACGTGT
orange1.1g007797m	Cs7g18810	Cs3g19420	bHLH	518	525	+	13.0882	3.29e-05	0.327	CCACATGG
orange1.1g007797m	Cs7g18810	Cs3g19420	bHLH	1515	1522	+	12.8382	4.33e-05	0.344	TCACATGC
orange1.1g007797m	Cs7g18810	Cs3g19420	bHLH	543	550	+	12.3235	4.88e-05	0.345	CCACATGC
orange1.1g007797m	Cs7g18810	Cs3g23270	bHLH	1513	1520	+	12.8382	4.33e-05	0.344	TCACATGC
orange1.1g007797m	Cs7g18810	Cs3g23270	bHLH	1060	1067	-	9.76471	9.45e-05	0.448	CCACATGT
orange1.1g007797m	Cs7g18810	Cs4g06100	bHLH	1196	1203	-	14.8382	1.4e-05	0.258	TCACGTGC
orange1.1g007797m	Cs7g18810	Cs4g06100	bHLH	1861	1868	+	12.2794	5.92e-05	0.359	TCACGTGT
orange1.1g007797m	Cs7g18810	Cs5g12070	bHLH	1903	1910	+	13.0882	3.29e-05	0.327	CCACATGG
orange1.1g007797m	Cs7g18810	Cs5g33540	bHLH	119	126	-	9.76471	9.45e-05	0.448	CCACATGT
orange1.1g007797m	Cs7g18810	Cs6g16070	bHLH	719	726	+	14.8382	1.4e-05	0.258	TCACGTGC
orange1.1g007797m	Cs7g18810	Cs6g16070	bHLH	676	683	-	10.2794	8.41e-05	0.43	TCACATGT
orange1.1g007797m	Cs7g18810	Cs6g17530	bHLH	973	980	-	15.0882	8.49e-06	0.219	CCACGTGG
orange1.1g007797m	Cs7g18810	Cs6g17530	bHLH	973	980	+	15.0882	8.49e-06	0.219	CCACGTGG
orange1.1g007797m	Cs7g18810	Cs6g17530	bHLH	925	932	-	14.3235	1.7e-05	0.258	CCACGTGC
orange1.1g007797m	Cs7g18810	Cs6g17530	bHLH	456	463	+	12.3235	4.88e-05	0.345	CCACATGC
orange1.1g007797m	Cs7g18810	Cs7g03980	bHLH	1913	1920	-	14.3235	1.7e-05	0.258	CCACGTGC
orange1.1g007797m	Cs7g18810	Cs7g04700	bHLH	399	406	+	13.0882	3.29e-05	0.327	CCACATGG
orange1.1g007797m	Cs7g18810	Cs7g04700	bHLH	610	617	-	10.2794	8.41e-05	0.43	TCACATGT
orange1.1g007797m	Cs7g18810	Cs9g03820	bHLH	492	499	+	14.8382	1.4e-05	0.258	TCACGTGC
orange1.1g007797m	Cs7g18810	orange1.1t00456	bHLH	1667	1674	+	11.7647	6.47e-05	0.359	CCACGTGT
orange1.1g007797m	Cs7g18810	orange1.1t00472	bHLH	115	122	-	13.6029	2.74e-05	0.327	TCACATGG
orange1.1g007797m	Cs7g18810	orange1.1t01021	bHLH	1056	1063	+	11.7647	6.47e-05	0.359	CCACGTGT
orange1.1g007797m	Cs7g18810	orange1.1t02436	bHLH	466	473	+	13.0882	3.29e-05	0.327	CCACATGG
orange1.1g021785m	Cs7g17600	Cs1g08440	NAC	1914	1933	+	9.85938	6.76e-05	0.942	CGGCGTGGGCACTATGCCCC
orange1.1g021785m	Cs7g17600	Cs2g16940	NAC	713	732	-	10.8594	4.22e-05	0.942	TTCCGTGGACCGACCGACCT
orange1.1g021785m	Cs7g17600	Cs6g17530	NAC	1019	1038	+	9.15625	9.27e-05	1	TGACGTACTTGCCTCGGTAG
orange1.1g021785m	Cs7g17600	Cs7g03980	NAC	1316	1335	+	9.40625	8.29e-05	1	CGGCGTGGGCAATACACTTC
orange1.1g021785m	Cs7g17600	Cs7g04700	NAC	1651	1670	-	10.1094	6.02e-05	0.942	TTCCGTATTAGCCATGCAAT
orange1.1g021785m	Cs7g17600	Cs9g03820	NAC	1229	1248	+	14.3594	6.33e-06	0.542	CGCCGGAACCCTATCGGCGT
orange1.1g021785m	Cs7g17600	Cs9g03820	NAC	1217	1236	-	10.3281	5.44e-05	0.942	TTCCGGCGCATACCCTCCGA
orange1.1g021785m	Cs7g17600	Cs9g03820	NAC	1243	1262	+	9.85938	6.76e-05	0.942	CGGCGTATCCTAACCGTGTT
orange1.1g021785m	Cs7g17600	Cs9g03820	NAC	1214	1233	-	9.21875	9.01e-05	1	CGGCGCATACCCTCCGATGC
orange1.1g021785m	Cs7g17600	orange1.1t00472	NAC	68	87	+	9.76562	7.05e-05	0.942	TGGCGTCGAGTGCAGGCCCT
orange1.1g019375m	Cs7g17180	Cs3g19420	WRKY	206	218	-	11.8906	5.25e-05	0.803	AATGTTGACTCTG
orange1.1g019375m	Cs7g17180	Cs3g23190	WRKY	1751	1763	-	13.8906	1.05e-05	0.671	AGAGTTGACCTTT
orange1.1g019375m	Cs7g17180	Cs3g23190	WRKY	26	38	-	11.7031	5.98e-05	0.811	GTATTTGACTATT
orange1.1g019375m	Cs7g17180	Cs4g09270	WRKY	1564	1576	+	15.4531	1.87e-06	0.482	TTCGTTGACTTTA
orange1.1g019375m	Cs7g17180	Cs5g12070	WRKY	214	226	+	10.8438	9.91e-05	0.823	AGCTTTGACCTAC
orange1.1g019375m	Cs7g17180	Cs5g33540	WRKY	1669	1681	+	11.5781	6.44e-05	0.811	GACTTTGACTACT
orange1.1g019375m	Cs7g17180	Cs5g33540	WRKY	1663	1675	+	11.2812	7.72e-05	0.812	CAATTTGACTTTG
orange1.1g019375m	Cs7g17180	Cs5g33880	WRKY	376	388	+	10.9844	9.14e-05	0.819	TTGGTTGACCGTT
orange1.1g019375m	Cs7g17180	Cs7g03980	WRKY	1584	1596	-	13.3281	1.8e-05	0.671	AACTTTGACTTTA
orange1.1g019375m	Cs7g17180	Cs7g03980	WRKY	1841	1853	+	11.0938	8.63e-05	0.819	TTTTTTGACTTGG
orange1.1g019375m	Cs7g17180	orange1.1t00456	WRKY	28	40	-	12.9688	2.42e-05	0.671	AACTTTGACTATT
orange1.1g019375m	Cs7g17180	orange1.1t00456	WRKY	1345	1357	-	11.4844	6.88e-05	0.811	GCCTTTGACTGTC
orange1.1g019375m	Cs7g17180	orange1.1t00472	WRKY	1427	1439	-	13.4375	1.62e-05	0.671	AGTGTTGACTTAT
orange1.1g019375m	Cs7g17180	orange1.1t02314	WRKY	543	555	-	10.9219	9.54e-05	0.819	TTCATTGACTTAG
orange1.1g019375m	Cs7g17180	orange1.1t02436	WRKY	948	960	+	12.9531	2.47e-05	0.671	AATTTTGACTTTT
orange1.1g044652m	Cs7g16660	Cs1g08440	bHLH	1819	1826	-	13.4211	2.81e-05	0.267	CCACGTGT
orange1.1g044652m	Cs7g16660	Cs1g08440	bHLH	1932	1939	+	13.4211	2.81e-05	0.267	CCACGTGT
orange1.1g044652m	Cs7g16660	Cs3g19420	bHLH	543	550	+	11.4632	7.13e-05	0.348	CCACATGC
orange1.1g044652m	Cs7g16660	Cs4g06100	bHLH	1196	1203	-	14.5789	1.15e-05	0.267	TCACGTGC
orange1.1g044652m	Cs7g16660	Cs4g06100	bHLH	1196	1203	+	11.8421	4.21e-05	0.295	GCACGTGA
orange1.1g044652m	Cs7g16660	Cs4g06100	bHLH	1861	1868	+	11.5263	6.58e-05	0.348	TCACGTGT
orange1.1g044652m	Cs7g16660	Cs4g06100	bHLH	1093	1100	+	10.9474	9.76e-05	0.348	ACACGTGT
orange1.1g044652m	Cs7g16660	Cs4g06100	bHLH	1093	1100	-	10.9474	9.76e-05	0.348	ACACGTGT
orange1.1g044652m	Cs7g16660	Cs4g06100	bHLH	1861	1868	-	10.9474	9.76e-05	0.348	ACACGTGA
orange1.1g044652m	Cs7g16660	Cs6g16070	bHLH	719	726	+	14.5789	1.15e-05	0.267	TCACGTGC
orange1.1g044652m	Cs7g16660	Cs6g16070	bHLH	719	726	-	11.8421	4.21e-05	0.295	GCACGTGA
orange1.1g044652m	Cs7g16660	Cs6g17530	bHLH	925	932	-	16.4737	2.96e-06	0.204	CCACGTGC
orange1.1g044652m	Cs7g16660	Cs6g17530	bHLH	973	980	+	13.3368	3.1e-05	0.267	CCACGTGG
orange1.1g044652m	Cs7g16660	Cs6g17530	bHLH	973	980	-	13.3368	3.1e-05	0.267	CCACGTGG
orange1.1g044652m	Cs7g16660	Cs6g17530	bHLH	925	932	+	11.7579	4.51e-05	0.295	GCACGTGG
orange1.1g044652m	Cs7g16660	Cs6g17530	bHLH	456	463	+	11.4632	7.13e-05	0.348	CCACATGC
orange1.1g044652m	Cs7g16660	Cs7g03980	bHLH	1913	1920	-	16.4737	2.96e-06	0.204	CCACGTGC
orange1.1g044652m	Cs7g16660	Cs7g03980	bHLH	1913	1920	+	11.7579	4.51e-05	0.295	GCACGTGG
orange1.1g044652m	Cs7g16660	Cs9g03820	bHLH	492	499	+	14.5789	1.15e-05	0.267	TCACGTGC
orange1.1g044652m	Cs7g16660	Cs9g03820	bHLH	492	499	-	11.8421	4.21e-05	0.295	GCACGTGA
orange1.1g044652m	Cs7g16660	orange1.1t00456	bHLH	1667	1674	+	13.4211	2.81e-05	0.267	CCACGTGT
orange1.1g044652m	Cs7g16660	orange1.1t00456	bHLH	649	656	+	11.5263	6.58e-05	0.348	TCACGTGA
orange1.1g044652m	Cs7g16660	orange1.1t00456	bHLH	649	656	-	11.5263	6.58e-05	0.348	TCACGTGA
orange1.1g044652m	Cs7g16660	orange1.1t00472	bHLH	147	154	+	10.9474	9.76e-05	0.348	ACACGTGT
orange1.1g044652m	Cs7g16660	orange1.1t00472	bHLH	147	154	-	10.9474	9.76e-05	0.348	ACACGTGT
orange1.1g044652m	Cs7g16660	orange1.1t01021	bHLH	1056	1063	+	13.4211	2.81e-05	0.267	CCACGTGT
orange1.1g018559m	Cs7g16380	Cs1g08440	MYB	1267	1285	-	13.8438	1.12e-05	0.39	CCATCCCAACTAATATCTC
orange1.1g018559m	Cs7g16380	Cs3g23190	MYB	1771	1789	+	14.7344	5.77e-06	0.353	TGTCCCCAACTAACCTCTC
orange1.1g018559m	Cs7g16380	Cs3g23190	MYB	1624	1642	-	10.9844	6.17e-05	0.511	CCACCACCACCACCACCAC
orange1.1g018559m	Cs7g16380	Cs3g23190	MYB	1621	1639	-	10.25	8.87e-05	0.598	CCACCACCACCACCACCCT
orange1.1g018559m	Cs7g16380	Cs4g09270	MYB	56	74	+	11.7344	4.14e-05	0.446	TCACACCAACTAACTTTAG
orange1.1g018559m	Cs7g16380	Cs5g23210	MYB	846	864	-	12.3594	2.9e-05	0.411	GAACTCCAACTACAATATT
orange1.1g018559m	Cs7g16380	Cs5g33540	MYB	1011	1029	-	12.625	2.47e-05	0.39	TGTTTCTAACCACCTTGGC
orange1.1g018559m	Cs7g16380	Cs7g03980	MYB	1936	1954	+	12.7344	2.31e-05	0.39	ACTGTCCAACCACAATAAT
orange1.1g018559m	Cs7g16380	Cs9g03820	MYB	1620	1638	-	12.7344	2.31e-05	0.39	CTTCGCCACCCACTTGGCA
orange1.1g018559m	Cs7g16380	Cs9g03820	MYB	241	259	+	10.0625	9.69e-05	0.637	TATTTCTAACTACTTTCAG
orange1.1g018559m	Cs7g16380	orange1.1t00456	MYB	795	813	+	10.3281	8.54e-05	0.598	ACATTTCAACTACAAATAT
orange1.1g018559m	Cs7g16380	orange1.1t00456	MYB	704	722	+	10	9.98e-05	0.647	TTATTTCAACCAATGTCTT
orange1.1g018559m	Cs7g16380	orange1.1t00472	MYB	578	596	-	12.6875	2.38e-05	0.39	TATAAACAACCACCACCCC
orange1.1g018559m	Cs7g16380	orange1.1t02314	MYB	1278	1296	-	11.3594	5.07e-05	0.466	ATTATTCACCCAACTCCTT
orange1.1g022439m	Cs7g13420	Cs3g23190	MYB	1840	1852	-	12.125	4.3e-05	0.791	GAGGGGGATAAGG
orange1.1g022439m	Cs7g13420	Cs4g06100	MYB	1049	1061	+	13	2.42e-05	0.791	GGTGGGGATAAGA
orange1.1g022439m	Cs7g13420	Cs4g09270	MYB	1250	1262	+	13.75	1.41e-05	0.791	TTATTGGATAAGA
orange1.1g022439m	Cs7g13420	Cs5g12070	MYB	1659	1671	-	12.875	2.67e-05	0.791	GAATAAGATAAGA
orange1.1g022439m	Cs7g13420	Cs5g33880	MYB	1819	1831	-	11.8281	5.13e-05	0.791	TTTTTGGATAAGT
orange1.1g022439m	Cs7g13420	Cs5g33880	MYB	1400	1412	+	11.4219	6.42e-05	0.86	CTCGTGGATAAGA
orange1.1g022439m	Cs7g13420	Cs5g33880	MYB	1143	1155	+	10.7031	9.45e-05	0.874	AAAGAGGATAATA
orange1.1g022439m	Cs7g13420	orange1.1t00456	MYB	1789	1801	-	10.6719	9.58e-05	0.874	ATAAAGGATAACA
orange1.1g043614m	Cs7g13260	Cs3g19420	ERF	297	311	-	7.29688	8.82e-05	0.436	CGCATGCCGCCACAT
orange1.1g043614m	Cs7g13260	Cs3g23190	ERF	1625	1639	-	15.0938	2.55e-06	0.132	CCACCACCACCACCA
orange1.1g043614m	Cs7g13260	Cs3g23190	ERF	1628	1642	-	15.0938	2.55e-06	0.132	CCACCACCACCACCA
orange1.1g043614m	Cs7g13260	Cs3g23190	ERF	1622	1636	-	13.2031	6.82e-06	0.199	CCACCACCACCACCC
orange1.1g043614m	Cs7g13260	Cs3g23190	ERF	1631	1645	-	9.17188	4.21e-05	0.398	GGCCCACCACCACCA
orange1.1g043614m	Cs7g13260	Cs3g23270	ERF	151	165	-	15.875	1.66e-06	0.132	TTGCCGCAGCCGCTG
orange1.1g043614m	Cs7g13260	Cs3g23270	ERF	1022	1036	-	14.9062	2.83e-06	0.133	GTGCCTCCGCCACGA
orange1.1g043614m	Cs7g13260	Cs3g23270	ERF	166	180	+	8.15625	6.33e-05	0.419	ACGATAGCGCCGCTA
orange1.1g043614m	Cs7g13260	Cs3g23270	ERF	1519	1533	+	7.01562	9.8e-05	0.438	GCCCTCCAGCCGCTG
orange1.1g043614m	Cs7g13260	Cs3g23270	ERF	1241	1255	+	6.96875	9.97e-05	0.439	ATTCATCCACCACCG
orange1.1g043614m	Cs7g13260	Cs5g23210	ERF	1172	1186	-	10.0312	2.95e-05	0.323	CCTCCCCCTCCGCCC
orange1.1g043614m	Cs7g13260	Cs6g16070	ERF	1266	1280	+	20.375	8.66e-08	0.0446	CAGCCTGCGCCGCCA
orange1.1g043614m	Cs7g13260	Cs6g16070	ERF	1269	1283	+	9.125	4.3e-05	0.398	CCTGCGCCGCCAACT
orange1.1g043614m	Cs7g13260	Cs6g17530	ERF	652	666	+	12.3594	1.03e-05	0.231	ATTCCACCACCGCTG
orange1.1g043614m	Cs7g13260	Cs6g17530	ERF	655	669	+	7.85938	7.12e-05	0.419	CCACCACCGCTGCTG
orange1.1g043614m	Cs7g13260	Cs7g11810	ERF	1682	1696	+	8.90625	4.7e-05	0.403	AAAATTCCGCCGTCA
orange1.1g043614m	Cs7g13260	Cs9g03820	ERF	1628	1642	-	8.51562	5.5e-05	0.419	CAGTCTTCGCCACCC
orange1.1g043614m	Cs7g13260	orange1.1t00456	ERF	388	402	-	7.8125	7.25e-05	0.419	CCGCCTTGGCCGTAC
orange1.1g043614m	Cs7g13260	orange1.1t00456	ERF	394	408	-	7.09375	9.52e-05	0.436	GTACATCCGCCTTGG
orange1.1g043614m	Cs7g13260	orange1.1t02314	ERF	1196	1210	+	12.5938	9.21e-06	0.216	TTCTCGCCGCCACAA
orange1.1g043614m	Cs7g13260	orange1.1t02436	ERF	1073	1087	+	10.7188	2.18e-05	0.306	TCTTCTCCACCTCCA
orange1.1g016585m	Cs7g12910	Cs3g23270	G2-like	199	209	+	12.3125	3.72e-05	1	AGAATCTTGCA
orange1.1g016585m	Cs7g12910	Cs5g12070	G2-like	886	896	-	12.4844	3.11e-05	1	GGAATCTTTCA
orange1.1g016585m	Cs7g12910	Cs6g16070	G2-like	741	751	-	12.125	4.6e-05	1	AGAATATTCTT
orange1.1g016585m	Cs7g12910	Cs6g16070	G2-like	742	752	+	11.0938	9.94e-05	1	AGAATATTCTC
orange1.1g016585m	Cs7g12910	Cs6g17530	G2-like	92	102	+	12.6875	2.49e-05	1	AGAATCTTCTC
orange1.1g016585m	Cs7g12910	Cs6g17530	G2-like	433	443	+	11.9062	5.67e-05	1	GGAATCTGCGC
orange1.1g016585m	Cs7g12910	orange1.1t00456	G2-like	1735	1745	+	13.2812	1.34e-05	1	GGAATCTCCGG
orange1.1g016585m	Cs7g12910	orange1.1t00456	G2-like	1115	1125	+	12.625	2.79e-05	1	AGAATATTCAG
orange1.1g016585m	Cs7g12910	orange1.1t02436	G2-like	1226	1236	-	12.4531	3.25e-05	1	GGAATCTGCCT
orange1.1g017035m	Cs7g12870	Cs1g08440	RAV	1438	1445	-	13.9368	1.94e-05	1	TATGTTGC
orange1.1g017035m	Cs7g12870	Cs2g16940	RAV	744	751	+	13.6737	2.98e-05	1	GATGTTGC
orange1.1g017035m	Cs7g12870	Cs3g19420	RAV	75	82	+	13.9368	1.94e-05	1	TATGTTGC
orange1.1g017035m	Cs7g12870	Cs3g19420	RAV	1138	1145	+	11.9263	6.51e-05	1	GCTGTTGC
orange1.1g017035m	Cs7g12870	Cs3g23190	RAV	1289	1296	+	13.9368	1.94e-05	1	TATGTTGC
orange1.1g017035m	Cs7g12870	orange1.1t00456	RAV	84	91	+	12.3684	4.92e-05	1	AATGTTGC
orange1.1g043159m	Cs7g12290	Cs1g08440	bZIP	1932	1939	-	13.9579	2.21e-05	0.279	ACACGTGG
orange1.1g043159m	Cs7g12290	Cs1g08440	bZIP	1819	1826	+	13.9579	2.21e-05	0.279	ACACGTGG
orange1.1g043159m	Cs7g12290	Cs1g08440	bZIP	1819	1826	-	10.9895	9.1e-05	0.399	CCACGTGT
orange1.1g043159m	Cs7g12290	Cs1g08440	bZIP	1932	1939	+	10.9895	9.1e-05	0.399	CCACGTGT
orange1.1g043159m	Cs7g12290	Cs3g23270	bZIP	1501	1508	-	13.8737	2.81e-05	0.279	CGACGTGG
orange1.1g043159m	Cs7g12290	Cs4g06100	bZIP	1861	1868	+	12.3895	4.88e-05	0.366	TCACGTGT
orange1.1g043159m	Cs7g12290	Cs4g06100	bZIP	1093	1100	-	11.0737	7.99e-05	0.399	ACACGTGT
orange1.1g043159m	Cs7g12290	Cs4g06100	bZIP	1093	1100	+	11.0737	7.99e-05	0.399	ACACGTGT
orange1.1g043159m	Cs7g12290	Cs6g17530	bZIP	973	980	-	13.8737	2.81e-05	0.279	CCACGTGG
orange1.1g043159m	Cs7g12290	Cs6g17530	bZIP	973	980	+	13.8737	2.81e-05	0.279	CCACGTGG
orange1.1g043159m	Cs7g12290	Cs9g03820	bZIP	1644	1651	+	13.9579	2.21e-05	0.279	AGACGTGG
orange1.1g043159m	Cs7g12290	Cs9g03820	bZIP	700	707	-	12.0842	5.92e-05	0.399	TTACGTGG
orange1.1g043159m	Cs7g12290	orange1.1t00456	bZIP	1433	1440	+	15.2737	1.11e-05	0.26	TGACGTGG
orange1.1g043159m	Cs7g12290	orange1.1t00456	bZIP	1667	1674	-	13.9579	2.21e-05	0.279	ACACGTGG
orange1.1g043159m	Cs7g12290	orange1.1t00456	bZIP	1667	1674	+	10.9895	9.1e-05	0.399	CCACGTGT
orange1.1g043159m	Cs7g12290	orange1.1t00472	bZIP	645	652	-	15.2737	1.11e-05	0.26	TGACGTGG
orange1.1g043159m	Cs7g12290	orange1.1t00472	bZIP	147	154	-	11.0737	7.99e-05	0.399	ACACGTGT
orange1.1g043159m	Cs7g12290	orange1.1t00472	bZIP	147	154	+	11.0737	7.99e-05	0.399	ACACGTGT
orange1.1g043159m	Cs7g12290	orange1.1t01021	bZIP	1056	1063	-	13.9579	2.21e-05	0.279	ACACGTGG
orange1.1g043159m	Cs7g12290	orange1.1t01021	bZIP	1056	1063	+	10.9895	9.1e-05	0.399	CCACGTGT
orange1.1g019960m	Cs7g12020	Cs1g08440	bHLH	1820	1834	+	9.5625	5.47e-05	0.313	CACGTGGCAATGTCT
orange1.1g019960m	Cs7g12020	Cs1g08440	bHLH	1924	1938	-	8.23438	7.68e-05	0.342	CACGTGGGGCATAGT
orange1.1g019960m	Cs7g12020	Cs1g08440	bHLH	1811	1825	-	7.75	8.6e-05	0.346	CACGTGTCCCTATTT
orange1.1g019960m	Cs7g12020	Cs3g23190	bHLH	1237	1251	-	7.98438	8.15e-05	0.343	CATGTGCCCAGACCC
orange1.1g019960m	Cs7g12020	Cs3g23270	bHLH	1514	1528	+	9.03125	6.31e-05	0.325	CACATGCCCTCCAGC
orange1.1g019960m	Cs7g12020	Cs4g06100	bHLH	1085	1099	-	14.0469	8.83e-06	0.195	CACGTGTCCTGCTCT
orange1.1g019960m	Cs7g12020	Cs4g06100	bHLH	1862	1876	+	10.8281	3.69e-05	0.299	CACGTGTAGTGCAAA
orange1.1g019960m	Cs7g12020	Cs4g06100	bHLH	1188	1202	-	10.7344	3.81e-05	0.299	CACGTGCACATCAAT
orange1.1g019960m	Cs7g12020	Cs4g06100	bHLH	1094	1108	+	9.60938	5.4e-05	0.313	CACGTGTAGAAGACA
orange1.1g019960m	Cs7g12020	Cs4g06100	bHLH	1197	1211	+	9.60938	5.4e-05	0.313	CACGTGAATTTAGTA
orange1.1g019960m	Cs7g12020	Cs5g33540	bHLH	1949	1963	+	8.95312	6.45e-05	0.325	CGCGTGCGACACAAG
orange1.1g019960m	Cs7g12020	Cs6g16070	bHLH	711	725	-	14	9.07e-06	0.195	CACGTGACAGTAAAG
orange1.1g019960m	Cs7g12020	Cs6g16070	bHLH	720	734	+	11.0469	3.42e-05	0.299	CACGTGCGCATGTAG
orange1.1g019960m	Cs7g12020	Cs6g17530	bHLH	974	988	+	12.7812	1.68e-05	0.234	CACGTGGCTGTCGAA
orange1.1g019960m	Cs7g12020	Cs6g17530	bHLH	926	940	+	12.4531	1.95e-05	0.25	CACGTGGGATGCGTT
orange1.1g019960m	Cs7g12020	Cs6g17530	bHLH	917	931	-	10.1406	4.62e-05	0.313	CACGTGCAGAAACTG
orange1.1g019960m	Cs7g12020	Cs6g17530	bHLH	965	979	-	9.8125	5.09e-05	0.313	CACGTGGTGCCGCTC
orange1.1g019960m	Cs7g12020	Cs7g03980	bHLH	1905	1919	-	15.0156	5.02e-06	0.136	CACGTGCGGTGCTCT
orange1.1g019960m	Cs7g12020	Cs9g03820	bHLH	484	498	-	13.5938	1.13e-05	0.214	CACGTGATAATCGTA
orange1.1g019960m	Cs7g12020	Cs9g03820	bHLH	493	507	+	9.59375	5.43e-05	0.313	CACGTGCTAAAAGAC
orange1.1g019960m	Cs7g12020	orange1.1t00456	bHLH	641	655	-	16.5	1.8e-06	0.0712	CACGTGACCTTTGCC
orange1.1g019960m	Cs7g12020	orange1.1t00456	bHLH	1668	1682	+	11.9688	2.4e-05	0.257	CACGTGTCAAGAATC
orange1.1g019960m	Cs7g12020	orange1.1t00456	bHLH	650	664	+	11.5469	2.84e-05	0.281	CACGTGAAGTAAATG
orange1.1g019960m	Cs7g12020	orange1.1t00456	bHLH	754	768	+	7.8125	8.48e-05	0.344	CGCGTGCCATGGACT
orange1.1g019960m	Cs7g12020	orange1.1t00456	bHLH	1659	1673	-	7.20312	9.71e-05	0.368	CACGTGGCTACACAT
orange1.1g019960m	Cs7g12020	orange1.1t00472	bHLH	148	162	+	7.89062	8.33e-05	0.343	CACGTGTAACACTAA
orange1.1g019960m	Cs7g12020	orange1.1t00472	bHLH	116	130	+	7.07812	9.98e-05	0.373	CATGTGACTCGCGAT
orange1.1g046045m	Cs7g11750	Cs2g16940	YABBY	159	166	-	11.8281	6.8e-05	0.984	TATGATTA
orange1.1g046045m	Cs7g11750	Cs3g23270	YABBY	1874	1881	-	11.8281	6.8e-05	0.984	TATGATTA
orange1.1g046045m	Cs7g11750	Cs4g09270	YABBY	651	658	+	11.8281	6.8e-05	0.984	TATGATTA
orange1.1g046045m	Cs7g11750	Cs4g09270	YABBY	1740	1747	+	11.8281	6.8e-05	0.984	TATGATTA
orange1.1g046045m	Cs7g11750	orange1.1t01021	YABBY	1505	1512	-	11.8281	6.8e-05	0.984	TATGATTA
orange1.1g023883m	Cs7g11120	Cs1g08440	TCP	1679	1688	+	10.8476	5.76e-05	0.24	AGGGACCACC
orange1.1g023883m	Cs7g11120	Cs3g23190	TCP	1892	1901	+	16.1238	1.49e-06	0.055	GGGACCCACA
orange1.1g023883m	Cs7g11120	Cs3g23190	TCP	1638	1647	-	11.6952	3.28e-05	0.209	ATGGCCCACC
orange1.1g023883m	Cs7g11120	Cs3g23270	TCP	1063	1072	-	10.019	8.71e-05	0.262	TGGCACCACA
orange1.1g023883m	Cs7g11120	Cs4g09270	TCP	1903	1912	-	13.7905	8.62e-06	0.117	CGGACCCACT
orange1.1g023883m	Cs7g11120	Cs4g09270	TCP	520	529	-	12.019	2.73e-05	0.195	AGGACCCACG
orange1.1g023883m	Cs7g11120	Cs4g09270	TCP	1369	1378	-	11.2952	4.26e-05	0.218	GTGACCCACT
orange1.1g023883m	Cs7g11120	Cs5g12070	TCP	1475	1484	-	10.8476	5.76e-05	0.24	AGGGACCACC
orange1.1g023883m	Cs7g11120	Cs5g33880	TCP	1378	1387	-	11.5619	3.56e-05	0.209	GGGCCCCAAC
orange1.1g023883m	Cs7g11120	Cs5g33880	TCP	1218	1227	+	10.7143	6.19e-05	0.24	TGGCTCCACT
orange1.1g023883m	Cs7g11120	Cs6g16070	TCP	648	657	-	11.1333	4.72e-05	0.227	CGGACCCGCG
orange1.1g023883m	Cs7g11120	Cs6g16070	TCP	1987	1996	+	10.1714	8.14e-05	0.262	TGTCCCCACA
orange1.1g023883m	Cs7g11120	Cs6g17530	TCP	873	882	-	18.0571	3.23e-07	0.0333	GGGGCCCACG
orange1.1g023883m	Cs7g11120	Cs6g17530	TCP	792	801	+	15.5714	2.95e-06	0.0747	GGGTCCCACT
orange1.1g023883m	Cs7g11120	Cs6g17530	TCP	415	424	+	12	2.75e-05	0.195	TGGGACCACC
orange1.1g023883m	Cs7g11120	Cs6g17530	TCP	968	977	+	10.0476	8.63e-05	0.262	CGGCACCACG
orange1.1g023883m	Cs7g11120	Cs6g17530	TCP	876	885	+	9.82857	9.54e-05	0.264	GGGCCCCAAT
orange1.1g023883m	Cs7g11120	Cs7g03980	TCP	1859	1868	+	17.981	4.13e-07	0.0355	GGGCCCCACA
orange1.1g023883m	Cs7g11120	Cs7g03980	TCP	1794	1803	+	15.8762	2.1e-06	0.0723	GGGACCCACT
orange1.1g023883m	Cs7g11120	Cs7g03980	TCP	1856	1865	-	15.3905	3.73e-06	0.0747	GGGGCCCAGC
orange1.1g023883m	Cs7g11120	Cs7g03980	TCP	1791	1800	-	10.7143	6.19e-05	0.24	GGGTCCCATA
orange1.1g023883m	Cs7g11120	Cs7g03980	TCP	1534	1543	+	9.92381	9.23e-05	0.263	TGGCCCCTCC
orange1.1g023883m	Cs7g11120	Cs7g04700	TCP	737	746	+	10.019	8.71e-05	0.262	TGGCACCACA
orange1.1g023883m	Cs7g11120	Cs9g03820	TCP	1586	1595	+	15.4762	3.4e-06	0.0747	GGGGTCCACC
orange1.1g023883m	Cs7g11120	Cs9g03820	TCP	1583	1592	-	13.819	8.27e-06	0.115	GGACCCCACT
orange1.1g023883m	Cs7g11120	orange1.1t00456	TCP	1529	1538	+	16.1238	1.49e-06	0.055	GGGACCCACA
orange1.1g023883m	Cs7g11120	orange1.1t00456	TCP	1725	1734	-	14.6857	5.42e-06	0.0873	GGTGCCCACC
orange1.1g023883m	Cs7g11120	orange1.1t00456	TCP	1526	1535	-	12.9143	1.74e-05	0.166	GGGTCCCGCG
orange1.1g023883m	Cs7g11120	orange1.1t00456	TCP	770	779	-	9.99048	8.81e-05	0.262	GGAGCCCAGA
orange1.1g023883m	Cs7g11120	orange1.1t02314	TCP	1770	1779	+	10.8095	5.89e-05	0.24	CTGGCCCGCC
orange1.1g043122m	Cs7g11020	Cs3g19420	WRKY	206	218	+	11.2031	5.67e-05	0.85	CAGAGTCAACATT
orange1.1g043122m	Cs7g11020	Cs3g23190	WRKY	1751	1763	+	12.9844	2.05e-05	0.7	AAAGGTCAACTCT
orange1.1g043122m	Cs7g11020	Cs3g23190	WRKY	1909	1921	+	10.3594	8.38e-05	0.885	GGCAGTCAACATC
orange1.1g043122m	Cs7g11020	Cs4g09270	WRKY	1564	1576	-	16.25	1.58e-06	0.406	TAAAGTCAACGAA
orange1.1g043122m	Cs7g11020	Cs5g12070	WRKY	214	226	-	10.5	7.88e-05	0.868	GTAGGTCAAAGCT
orange1.1g043122m	Cs7g11020	Cs5g33540	WRKY	1669	1681	-	11.3125	5.36e-05	0.85	AGTAGTCAAAGTC
orange1.1g043122m	Cs7g11020	Cs5g33880	WRKY	376	388	-	10.7344	7.09e-05	0.868	AACGGTCAACCAA
orange1.1g043122m	Cs7g11020	Cs6g16070	WRKY	446	458	-	11.1719	5.74e-05	0.85	AATGGTCAATGGC
orange1.1g043122m	Cs7g11020	Cs7g03980	WRKY	1584	1596	+	12.8906	2.2e-05	0.7	TAAAGTCAAAGTT
orange1.1g043122m	Cs7g11020	orange1.1t00456	WRKY	1345	1357	+	12.8438	2.25e-05	0.7	GACAGTCAAAGGC
orange1.1g043122m	Cs7g11020	orange1.1t00456	WRKY	28	40	+	12.1562	3.38e-05	0.764	AATAGTCAAAGTT
orange1.1g043122m	Cs7g11020	orange1.1t00456	WRKY	1084	1096	+	10.0938	9.37e-05	0.908	CTTAGTCAACCCG
orange1.1g043122m	Cs7g11020	orange1.1t00472	WRKY	1427	1439	+	12.75	2.39e-05	0.7	ATAAGTCAACACT
orange1.1g043122m	Cs7g11020	orange1.1t02436	WRKY	948	960	-	11.2188	5.63e-05	0.85	AAAAGTCAAAATT
orange1.1g015940m	Cs7g10180	Cs1g08440	Trihelix	1831	1849	-	11.75	3.72e-05	0.81	AGCTGACCGCAGCCAAGAC
orange1.1g015940m	Cs7g10180	Cs1g08440	Trihelix	1629	1647	+	11.3594	4.67e-05	0.827	CACAAACTAGGGCTCAAAC
orange1.1g015940m	Cs7g10180	Cs3g23270	Trihelix	1277	1295	+	11.3438	4.71e-05	0.827	CCCTAACTTTGGTTCCACT
orange1.1g015940m	Cs7g10180	Cs4g09270	Trihelix	63	81	+	12.4375	2.46e-05	0.683	AACTAACTTTAGTTGAGCA
orange1.1g015940m	Cs7g10180	Cs4g09270	Trihelix	1318	1336	-	10.5	7.5e-05	1	AACCAACCATATTTAATAA
orange1.1g015940m	Cs7g10180	Cs6g16070	Trihelix	1183	1201	-	10.6562	6.89e-05	0.994	CCTTAACTGTGATACACCC
orange1.1g015940m	Cs7g10180	Cs7g04700	Trihelix	1587	1605	-	11.5312	4.23e-05	0.827	TATTAACCGTAACTTAAAT
orange1.1g015940m	Cs7g10180	orange1.1t00472	Trihelix	1918	1936	-	12.4844	2.39e-05	0.683	GATTAACTGTAGTTGATTA
orange1.1g015940m	Cs7g10180	orange1.1t00472	Trihelix	1919	1937	+	11.3125	4.79e-05	0.827	AATCAACTACAGTTAATCT
orange1.1g007940m	Cs7g10020	Cs1g08440	ARR-B	1502	1511	-	11.2381	7.55e-05	1	AAAGATTTGG
orange1.1g007940m	Cs7g10020	Cs4g09270	ARR-B	731	740	-	11	8.31e-05	1	GAAGATTTGG
orange1.1g007940m	Cs7g10020	Cs6g16070	ARR-B	879	888	-	13.7619	1.05e-05	1	AAAGATACGA
orange1.1g007940m	Cs7g10020	Cs7g04700	ARR-B	273	282	-	11.619	5.82e-05	1	ATAGATATGG
orange1.1g021351m	Cs7g07830	Cs3g23190	MYB_related	1840	1849	-	12.6316	2.22e-05	0.716	GGGGATAAGG
orange1.1g021351m	Cs7g07830	Cs3g23190	MYB_related	1877	1886	-	12.0421	4.48e-05	0.964	CGGGATAAGC
orange1.1g021351m	Cs7g07830	Cs4g06100	MYB_related	1052	1061	+	11.6526	7.1e-05	1	GGGGATAAGA
orange1.1g021351m	Cs7g07830	Cs4g09270	MYB_related	1253	1262	+	12.8421	1.56e-05	0.607	TTGGATAAGA
orange1.1g021351m	Cs7g07830	Cs5g12070	MYB_related	1761	1770	-	11.7368	6.33e-05	1	ATGGATAAAG
orange1.1g021351m	Cs7g07830	Cs5g33880	MYB_related	1403	1412	+	13.1158	1.23e-05	0.607	GTGGATAAGA
orange1.1g021351m	Cs7g07830	Cs5g33880	MYB_related	1819	1828	-	11.5474	7.54e-05	1	TTGGATAAGT
orange1.1g021351m	Cs7g07830	orange1.1t02314	MYB_related	1386	1395	-	13.2316	7.93e-06	0.607	TTGGATAAGC
orange1.1g037591m	Cs7g07500	Cs1g08440	NAC	1024	1041	+	13.6719	1.11e-05	0.735	AGGCTTGTGGTTCAAGGA
orange1.1g037591m	Cs7g07500	Cs1g08440	NAC	1721	1738	-	10.4688	7.24e-05	0.931	TTTCTTGTTAGAAAAGAC
orange1.1g037591m	Cs7g07500	Cs3g19420	NAC	645	662	+	12.1094	2.92e-05	0.931	TAACTTAAGCAGCAAGTA
orange1.1g037591m	Cs7g07500	Cs3g19420	NAC	1384	1401	-	10.9219	5.69e-05	0.931	TATAGTGAGTGACAAGTA
orange1.1g037591m	Cs7g07500	Cs3g19420	NAC	646	663	-	10.6094	6.72e-05	0.931	ATACTTGCTGCTTAAGTT
orange1.1g037591m	Cs7g07500	Cs3g23270	NAC	1199	1216	+	10.9219	5.69e-05	0.931	TTGCGTGGACGGAAAGAA
orange1.1g037591m	Cs7g07500	Cs4g06100	NAC	91	108	+	11.4219	4.33e-05	0.931	AAACGTGAGAGACAGGAT
orange1.1g037591m	Cs7g07500	Cs5g33540	NAC	1949	1966	-	15.5781	2.82e-06	0.724	TTGCTTGTGTCGCACGCG
orange1.1g037591m	Cs7g07500	Cs5g33540	NAC	1419	1436	-	11.2656	4.72e-05	0.931	TAACGTGTCTAGCTGGCA
[truncated: 3,579 more rows]
